# Supplementary material for: Synthesis, crystal structure, and in silico mol­ecular docking studies of 4-hy­droxy-3,5-di­meth­oxy­benzaldehyde (6-chloro­pyridazin-3-yl)hydrazone monohydrate
Source: Acta Crystallogr E Crystallogr Commun. 2025 Mar 25;81(Pt 4):336–40. doi: 10.1107/S205698902500252X (PMC11974334; doi:10.1107/S205698902500252X)
Supplement: Supplementary file 1 [file e-81-00336-sup1.cif]

##############################################################################
#                                                                            #
# This CIF contains the data in a paper accepted for publication in          #
# Acta Crystallographica Section E. It conforms to the requirements of       #
# Notes for Authors for Acta Crystallographica Section E, and has been       #
# peer reviewed under the auspices of the IUCr Commission on Journals.       #
#                                                                            #
# Full details of the Crystallographic Information File format               #
# are given in the paper "The Crystallographic Information File (CIF):       #
# a New Standard Archive File for Crystallography" by S. R. Hall, F. H.      #
# Allen and I. D. Brown [Acta Cryst. (1991), A47, 655-685].                  #
#                                                                            #
# The current version of the core CIF dictionary is obtainable from          #
# ftp://ftp.iucr.org/pub/cif_core.dic.                                       #
#                                                                            #
# Software is freely available for graphical display of the structure(s)     #
# in this CIF. For information consult the CIF software page                 #
# http://www.iucr.org/resources/cif/software.                                #
#                                                                            #
# This file may be used for bona fide research purposes within the           #
# scientific community so long as proper attribution is given to the journal # 
# article from which it was obtained.                                        #
#                                                                            #
##############################################################################
data_global
_audit_creation_method     SHELXL-2018/3
_journal_date_recd_electronic     2025-02-10
_journal_date_accepted     2025-03-19
_journal_name_full     'Acta Crystallographica, Section E'
_journal_year     2025
_journal_volume     81
_journal_issue      1
_journal_page_first     0
_journal_page_last     0
_journal_paper_category     GO
_journal_paper_doi     10.1107/S205698902500252X
_journal_coeditor_code     YZ2065
loop_
    _publ_contact_author_name
    _publ_contact_author_address
    _publ_contact_author_email
    'Muhammed Rafi Ummer'
;
Post-Graduate and Research Department of Chemistry
The New College
University of Madras
Chennai 600 014
Tamilnadu
India
;
 'muhammedrafi@thenewcollege.edu.in'
_publ_contact_author_fax     ?
_publ_contact_author_phone     '9841185815'
_publ_section_title
;
Synthesis, crystal structure, and <i>in silico</i> molecular docking studies of
4-hydroxy-3,5-dimethoxybenzaldehyde (6-chloropyridazin-3-yl)hydrazone
monohydrate
;
_publ_section_title_footnote     .
loop_
    _publ_author_name
    _publ_author_footnote
    _publ_author_address
    'Ummer, Muhammed Rafi' .
;
Post-Graduate and Research Department of Chemistry
The New College
University of Madras
Chennai 600 014
Tamilnadu
India
;
    'M. NizamMohideen' .
;
Department of Physics
The New College
Chennai 600 014
University of Madras
Tamil Nadu
India
;
    'Noorulla, Mohammed Nazrudeen' .
;
Post-Graduate and Research Department of Chemistry
The New College
University of Madras
Chennai 600 014
Tamilnadu
India
;
    'Moolan Khaja, Abubacker Sidhik' .
;
Post-Graduate and Research Department of Chemistry
The New College
University of Madras
Chennai 600 014
Tamilnadu
India
;
_publ_section_synopsis
;
The synthesis, molecular X-ray structure and <i>in silico</i> EGFR and HER2
molecular docking studies are reported for 4-hydroxy-3,5-dimethoxybenzaldehyde
(6-chloropyridazin-3-yl)hydrazone hydrate, which constitutes a new
pyridazine-based compound incorporating a syringaldehyde moiety by
condensation of the hydrazine linker with the aldehyde function.
;
data_I
_audit_creation_method     'SHELXL-2019/3'
_chemical_name_systematic
;
4-Hydroxy-3,5-dimethoxybenzaldehyde (6-chloropyridazin-3-yl)hydrazone
monohydrate
;
_chemical_name_common
;
4-{[2-(6-Chloropyridazin-3-yl)hydrazin-1-ylidene]methyl}-2,6-dimethoxyphenol
monohydrate
;
_chemical_formula_moiety     'C13 H13 Cl N4 O3, H2 O'
_chemical_formula_sum     'C13 H15 Cl N4 O4'
_chemical_formula_iupac     'C13 H13 Cl N4 O3, H2 O'
_chemical_formula_weight     326.74
_chemical_melting_point     ?
_space_group_crystal_system     monoclinic
_space_group_name_H-M_alt     'C 2/c'
_space_group_name_Hall     '-C 2yc'
loop_
    _space_group_symop_operation_xyz
    'x, y, z'
    '-x, y, -z+1/2'
    'x+1/2, y+1/2, z'
    '-x+1/2, y+1/2, -z+1/2'
    '-x, -y, -z'
    'x, -y, z-1/2'
    '-x+1/2, -y+1/2, -z'
    'x+1/2, -y+1/2, z-1/2'
_cell_length_a     32.1977(19)
_cell_length_b     4.6431(3)
_cell_length_c     26.400(2)
_cell_angle_alpha     90
_cell_angle_beta     127.495(2)
_cell_angle_gamma     90
_cell_volume     3131.4(4)
_cell_formula_units_Z     8
_cell_measurement_reflns_used     9970
_cell_measurement_theta_min     2.53
_cell_measurement_theta_max     28.22
_cell_measurement_temperature     298(2)
_exptl_crystal_description     'Block'
_exptl_crystal_colour     'Brown'
_exptl_crystal_size_max     0.445
_exptl_crystal_size_mid     0.254
_exptl_crystal_size_min     0.103
_exptl_crystal_density_diffrn     1.386
_exptl_crystal_density_meas     ?
_exptl_crystal_density_method     ?
_exptl_crystal_F_000     1360
_exptl_absorpt_coefficient_mu     0.267
_exptl_absorpt_correction_type     multi-scan
_exptl_absorpt_process_details
;
(SADABS; Krause <i>et al.</i>,  2015)
;
_exptl_absorpt_correction_T_min     0.5803
_exptl_absorpt_correction_T_max     0.7457
_diffrn_ambient_temperature     298(2)
_diffrn_radiation_type     MoK\a
_diffrn_radiation_wavelength     0.71073
_diffrn_radiation_source     'fine-focus sealed tube'
_diffrn_measurement_device_type
             'Bruker D8 VENTURE diffractometer equipped with PHOTON II detector'
_diffrn_measurement_method     '\w and \f scan'
_diffrn_detector_area_resol_mean     ?
_diffrn_reflns_number     32222
_diffrn_reflns_av_R_equivalents     0.0515
_diffrn_reflns_av_unetI/netI     0.0259
_diffrn_reflns_theta_min     3.179
_diffrn_reflns_theta_max     28.268
_diffrn_reflns_theta_full     25.242
_diffrn_measured_fraction_theta_max     0.996
_diffrn_measured_fraction_theta_full     0.994
_diffrn_reflns_limit_h_min     -42
_diffrn_reflns_limit_h_max     42
_diffrn_reflns_limit_k_min     -6
_diffrn_reflns_limit_k_max     4
_diffrn_reflns_limit_l_min     -35
_diffrn_reflns_limit_l_max     35
_refine_special_details     ?
_reflns_number_total     3867
_reflns_number_gt     3259
_reflns_threshold_expression     'I > 2\s(I)'
_refine_ls_structure_factor_coef     Fsqd
_refine_ls_matrix_type     full
_refine_ls_R_factor_all     0.0581
_refine_ls_R_factor_gt     0.0492
_refine_ls_wR_factor_gt     0.1253
_refine_ls_wR_factor_ref     0.1324
_refine_ls_goodness_of_fit_ref     1.068
_refine_ls_restrained_S_all     1.068
_refine_ls_number_reflns     3867
_refine_ls_number_parameters     215
_refine_ls_number_restraints     0
_refine_ls_hydrogen_treatment     mixed
_refine_ls_weighting_scheme     calc
_refine_ls_weighting_details
              'w=1/[\s^2^(Fo^2^)+(0.0564P)^2^+2.0701P] where P=(Fo^2^+2Fc^2^)/3'
_atom_sites_solution_hydrogens     mixed
_atom_sites_solution_primary     dual
_atom_sites_solution_secondary     ?
_refine_ls_shift/su_max     0.001
_refine_ls_shift/su_mean     0.000
_refine_diff_density_max     0.320
_refine_diff_density_min     -0.270
_refine_ls_extinction_method     none
_refine_ls_extinction_coef     .
loop_
    _atom_type_symbol
    _atom_type_description
    _atom_type_scat_dispersion_real
    _atom_type_scat_dispersion_imag
    _atom_type_scat_source
    'C' 'C' 0.0033 0.0016
                         'International Tables Vol C Tables 4.2.6.8 and 6.1.1.4'
    'H' 'H' 0.0000 0.0000
                         'International Tables Vol C Tables 4.2.6.8 and 6.1.1.4'
    'N' 'N' 0.0061 0.0033
                         'International Tables Vol C Tables 4.2.6.8 and 6.1.1.4'
    'O' 'O' 0.0106 0.0060
                         'International Tables Vol C Tables 4.2.6.8 and 6.1.1.4'
    'Cl' 'Cl' 0.1484 0.1585
                         'International Tables Vol C Tables 4.2.6.8 and 6.1.1.4'
_computing_data_collection
;
APEX3 (Bruker, 2016)
;
_computing_cell_refinement
;
APEX3/SAINT (Bruker, 2016)
;
_computing_data_reduction
;
SAINT/XPREP (Bruker, 2016)
;
_computing_structure_solution
;
<i>SHELXT2018/2</i> (Sheldrick, 2015a)
;
_computing_structure_refinement
;
<i>SHELXL2019/3</i> (Sheldrick, 2015b)
;
_computing_molecular_graphics
;
ORTEP-3 for Windows (Farrugia, 2012), PLATON (Spek, 2009)
;
_computing_publication_material
;
WinGX (Farrugia, 2012), publCIF (Westrip, 2010) and PLATON
(Spek, 2009)
;
loop_
    _atom_site_type_symbol
    _atom_site_label
    _atom_site_fract_x
    _atom_site_fract_y
    _atom_site_fract_z
    _atom_site_U_iso_or_equiv
    _atom_site_adp_type
    _atom_site_calc_flag
    _atom_site_occupancy
    _atom_site_disorder_assembly
    _atom_site_disorder_group
    C C1 0.12978(7) 0.8456(4) 0.41979(9) 0.0544(4) Uani d 1 . .
    C C2 0.14422(8) 0.9256(4) 0.47956(10) 0.0612(5) Uani d 1 . .
    H H2 0.125598 1.064179 0.483681 0.073 Uiso calc 1 . .
    C C3 0.18687(8) 0.7917(4) 0.53169(9) 0.0570(4) Uani d 1 . .
    H H3 0.198656 0.837253 0.572787 0.068 Uiso calc 1 . .
    C C4 0.21223(6) 0.5831(4) 0.52099(7) 0.0452(4) Uani d 1 . .
    C C5 0.31793(6) 0.3204(4) 0.66896(7) 0.0473(4) Uani d 1 . .
    H H5 0.328952 0.194971 0.651841 0.057 Uiso calc 1 . .
    C C6 0.34738(6) 0.3305(4) 0.73833(7) 0.0424(3) Uani d 1 . .
    C C7 0.39076(6) 0.1498(4) 0.77521(7) 0.0469(4) Uani d 1 . .
    H H7 0.400366 0.030334 0.755628 0.056 Uiso calc 1 . .
    C C8 0.41951(6) 0.1486(4) 0.84109(7) 0.0448(3) Uani d 1 . .
    C C9 0.40516(5) 0.3252(3) 0.87054(6) 0.0411(3) Uani d 1 . .
    C C10 0.36127(6) 0.5033(3) 0.83331(7) 0.0397(3) Uani d 1 . .
    C C11 0.33270(6) 0.5085(3) 0.76741(7) 0.0411(3) Uani d 1 . .
    H H11 0.303949 0.630052 0.742856 0.049 Uiso calc 1 . .
    C C12 0.30407(7) 0.8281(5) 0.83303(9) 0.0615(5) Uani d 1 . .
    H H12A 0.301109 0.929493 0.862401 0.092 Uiso calc 1 . .
    H H12B 0.305110 0.964118 0.806431 0.092 Uiso calc 1 . .
    H H12C 0.274442 0.703171 0.806886 0.092 Uiso calc 1 . .
    C C13 0.48434(8) -0.1772(5) 0.85738(12) 0.0732(6) Uani d 1 . .
    H H13A 0.514242 -0.283563 0.891218 0.110 Uiso calc 1 . .
    H H13B 0.458548 -0.308440 0.825325 0.110 Uiso calc 1 . .
    H H13C 0.494847 -0.047217 0.838793 0.110 Uiso calc 1 . .
    N N1 0.15369(6) 0.6503(4) 0.41076(7) 0.0542(4) Uani d 1 . .
    N N2 0.19538(6) 0.5134(3) 0.46188(6) 0.0509(3) Uani d 1 . .
    N N3 0.25458(6) 0.4304(4) 0.56743(6) 0.0515(4) Uani d 1 . .
    N N4 0.27767(5) 0.4770(3) 0.63098(6) 0.0470(3) Uani d 1 . .
    O O1 0.46277(5) -0.0183(3) 0.88222(6) 0.0642(4) Uani d 1 . .
    O O2 0.43409(5) 0.3129(3) 0.93550(5) 0.0548(3) Uani d 1 . .
    O O3 0.35056(4) 0.6626(3) 0.86749(5) 0.0550(3) Uani d 1 . .
    O O4 0.44334(6) 0.7811(3) 1.00029(6) 0.0619(4) Uani d 1 . .
    Cl Cl1 0.07736(2) 1.01427(14) 0.35124(3) 0.0811(2) Uani d 1 . .
    H H2O 0.4312(9) 0.472(5) 0.9495(11) 0.072(7) Uiso d 1 . .
    H H3N 0.2689(8) 0.304(4) 0.5582(9) 0.054(5) Uiso d 1 . .
    H H4W 0.4738(12) 0.791(6) 1.0283(15) 0.100(10) Uiso d 1 . .
    H H5W 0.4362(10) 0.937(6) 0.9796(13) 0.084(8) Uiso d 1 . .
loop_
    _atom_site_aniso_label
    _atom_site_aniso_U_11
    _atom_site_aniso_U_22
    _atom_site_aniso_U_33
    _atom_site_aniso_U_12
    _atom_site_aniso_U_13
    _atom_site_aniso_U_23
    C1 0.0465(8) 0.0610(10) 0.0545(9) -0.0077(8) 0.0300(8) 0.0089(8)
    C2 0.0656(11) 0.0575(10) 0.0721(12) -0.0019(9) 0.0478(10) 0.0019(9)
    C3 0.0697(11) 0.0578(10) 0.0532(9) -0.0107(9) 0.0425(9) -0.0058(8)
    C4 0.0478(8) 0.0523(9) 0.0386(7) -0.0127(7) 0.0279(7) -0.0030(6)
    C5 0.0485(8) 0.0610(10) 0.0361(7) -0.0106(7) 0.0277(7) -0.0088(7)
    C6 0.0409(7) 0.0515(9) 0.0347(7) -0.0104(6) 0.0230(6) -0.0068(6)
    C7 0.0444(8) 0.0545(9) 0.0436(8) -0.0056(7) 0.0278(7) -0.0133(7)
    C8 0.0360(7) 0.0463(8) 0.0431(8) 0.0007(6) 0.0194(6) -0.0060(6)
    C9 0.0371(7) 0.0455(8) 0.0311(7) -0.0007(6) 0.0158(6) -0.0040(6)
    C10 0.0356(7) 0.0461(8) 0.0331(7) -0.0010(6) 0.0187(6) -0.0054(6)
    C11 0.0350(7) 0.0492(8) 0.0320(7) -0.0006(6) 0.0168(6) -0.0008(6)
    C12 0.0467(9) 0.0736(13) 0.0581(10) 0.0132(9) 0.0288(8) -0.0081(9)
    C13 0.0618(11) 0.0681(13) 0.0876(15) 0.0153(10) 0.0444(11) -0.0102(11)
    N1 0.0475(7) 0.0687(10) 0.0404(7) -0.0070(7) 0.0237(6) 0.0036(7)
    N2 0.0504(7) 0.0645(9) 0.0357(6) -0.0045(6) 0.0251(6) -0.0007(6)
    N3 0.0536(8) 0.0668(9) 0.0330(6) -0.0029(7) 0.0257(6) -0.0052(6)
    N4 0.0499(7) 0.0603(8) 0.0323(6) -0.0128(6) 0.0258(6) -0.0063(6)
    O1 0.0499(7) 0.0685(8) 0.0518(7) 0.0191(6) 0.0193(6) -0.0089(6)
    O2 0.0540(7) 0.0569(7) 0.0317(5) 0.0128(6) 0.0148(5) -0.0027(5)
    O3 0.0473(6) 0.0731(8) 0.0345(5) 0.0169(6) 0.0197(5) -0.0053(5)
    O4 0.0582(8) 0.0642(9) 0.0379(6) -0.0048(7) 0.0161(6) -0.0042(6)
    Cl1 0.0572(3) 0.0952(4) 0.0770(4) 0.0074(3) 0.0337(3) 0.0300(3)
_geom_special_details
;
 All esds (except the esd in the dihedral angle between two l.s. planes)
 are estimated using the full covariance matrix.  The cell esds are taken
 into account individually in the estimation of esds in distances, angles
 and torsion angles; correlations between esds in cell parameters are only
 used when they are defined by crystal symmetry.  An approximate (isotropic)
 treatment of cell esds is used for estimating esds involving l.s. planes.
;
loop_
    _geom_bond_atom_site_label_1
    _geom_bond_atom_site_label_2
    _geom_bond_site_symmetry_2
    _geom_bond_distance
    _geom_bond_publ_flag
    C1 N1 . 1.302(2) ?
    C1 C2 . 1.397(3) ?
    C1 Cl1 . 1.7374(19) ?
    C2 C3 . 1.366(3) ?
    C2 H2 . 0.9300 ?
    C3 C4 . 1.402(3) ?
    C3 H3 . 0.9300 ?
    C4 N2 . 1.343(2) ?
    C4 N3 . 1.353(2) y
    C5 N4 . 1.278(2) y
    C5 C6 . 1.463(2) ?
    C5 H5 . 0.9300 ?
    C6 C11 . 1.392(2) ?
    C6 C7 . 1.396(2) ?
    C7 C8 . 1.386(2) ?
    C7 H7 . 0.9300 ?
    C8 O1 . 1.3706(19) ?
    C8 C9 . 1.388(2) ?
    C9 O2 . 1.3664(17) ?
    C9 C10 . 1.399(2) ?
    C10 O3 . 1.3636(18) ?
    C10 C11 . 1.3874(19) ?
    C11 H11 . 0.9300 ?
    C12 O3 . 1.415(2) ?
    C12 H12A . 0.9600 ?
    C12 H12B . 0.9600 ?
    C12 H12C . 0.9600 ?
    C13 O1 . 1.418(2) ?
    C13 H13A . 0.9600 ?
    C13 H13B . 0.9600 ?
    C13 H13C . 0.9600 ?
    N1 N2 . 1.350(2) y
    N3 N4 . 1.3769(17) y
    N3 H3N . 0.87(2) ?
    O2 H2O . 0.85(2) ?
    O4 H4W . 0.79(3) ?
    O4 H5W . 0.85(3) ?
loop_
    _geom_angle_atom_site_label_1
    _geom_angle_atom_site_label_2
    _geom_angle_atom_site_label_3
    _geom_angle_site_symmetry_1
    _geom_angle_site_symmetry_3
    _geom_angle
    _geom_angle_publ_flag
    N1 C1 C2 . . 124.38(17) ?
    N1 C1 Cl1 . . 115.54(14) ?
    C2 C1 Cl1 . . 120.07(16) ?
    C3 C2 C1 . . 117.16(18) ?
    C3 C2 H2 . . 121.4 ?
    C1 C2 H2 . . 121.4 ?
    C2 C3 C4 . . 117.59(17) ?
    C2 C3 H3 . . 121.2 ?
    C4 C3 H3 . . 121.2 ?
    N2 C4 N3 . . 113.48(16) ?
    N2 C4 C3 . . 121.83(16) ?
    N3 C4 C3 . . 124.68(15) ?
    N4 C5 C6 . . 122.62(15) ?
    N4 C5 H5 . . 118.7 ?
    C6 C5 H5 . . 118.7 ?
    C11 C6 C7 . . 120.26(13) ?
    C11 C6 C5 . . 122.03(15) ?
    C7 C6 C5 . . 117.69(14) ?
    C8 C7 C6 . . 119.86(14) ?
    C8 C7 H7 . . 120.1 ?
    C6 C7 H7 . . 120.1 ?
    O1 C8 C7 . . 125.21(14) ?
    O1 C8 C9 . . 114.48(13) ?
    C7 C8 C9 . . 120.32(14) ?
    O2 C9 C8 . . 118.24(13) ?
    O2 C9 C10 . . 122.15(13) ?
    C8 C9 C10 . . 119.59(13) ?
    O3 C10 C11 . . 125.35(13) ?
    O3 C10 C9 . . 114.20(12) ?
    C11 C10 C9 . . 120.45(13) ?
    C10 C11 C6 . . 119.51(14) ?
    C10 C11 H11 . . 120.2 ?
    C6 C11 H11 . . 120.2 ?
    O3 C12 H12A . . 109.5 ?
    O3 C12 H12B . . 109.5 ?
    H12A C12 H12B . . 109.5 ?
    O3 C12 H12C . . 109.5 ?
    H12A C12 H12C . . 109.5 ?
    H12B C12 H12C . . 109.5 ?
    O1 C13 H13A . . 109.5 ?
    O1 C13 H13B . . 109.5 ?
    H13A C13 H13B . . 109.5 ?
    O1 C13 H13C . . 109.5 ?
    H13A C13 H13C . . 109.5 ?
    H13B C13 H13C . . 109.5 ?
    C1 N1 N2 . . 118.93(15) ?
    C4 N2 N1 . . 120.08(15) ?
    C4 N3 N4 . . 121.38(15) y
    C4 N3 H3N . . 121.0(13) ?
    N4 N3 H3N . . 117.6(13) ?
    C5 N4 N3 . . 113.84(14) y
    C8 O1 C13 . . 118.39(15) ?
    C9 O2 H2O . . 109.7(16) ?
    C10 O3 C12 . . 117.64(12) ?
    H4W O4 H5W . . 104(3) ?
loop_
    _geom_torsion_atom_site_label_1
    _geom_torsion_atom_site_label_2
    _geom_torsion_atom_site_label_3
    _geom_torsion_atom_site_label_4
    _geom_torsion_site_symmetry_1
    _geom_torsion_site_symmetry_2
    _geom_torsion_site_symmetry_3
    _geom_torsion_site_symmetry_4
    _geom_torsion
    _geom_torsion_publ_flag
    N1 C1 C2 C3 . . . . 1.1(3) ?
    Cl1 C1 C2 C3 . . . . -177.81(14) ?
    C1 C2 C3 C4 . . . . -0.7(3) ?
    C2 C3 C4 N2 . . . . -0.6(3) ?
    C2 C3 C4 N3 . . . . -179.46(17) ?
    N4 C5 C6 C11 . . . . 1.3(2) y
    N4 C5 C6 C7 . . . . -179.98(15) ?
    C11 C6 C7 C8 . . . . -0.3(2) ?
    C5 C6 C7 C8 . . . . -179.12(15) ?
    C6 C7 C8 O1 . . . . -179.85(15) ?
    C6 C7 C8 C9 . . . . 0.4(2) ?
    O1 C8 C9 O2 . . . . -1.0(2) ?
    C7 C8 C9 O2 . . . . 178.82(15) ?
    O1 C8 C9 C10 . . . . -179.37(15) ?
    C7 C8 C9 C10 . . . . 0.4(2) ?
    O2 C9 C10 O3 . . . . 0.5(2) ?
    C8 C9 C10 O3 . . . . 178.88(15) ?
    O2 C9 C10 C11 . . . . -179.61(14) ?
    C8 C9 C10 C11 . . . . -1.3(2) ?
    O3 C10 C11 C6 . . . . -178.86(15) ?
    C9 C10 C11 C6 . . . . 1.3(2) ?
    C7 C6 C11 C10 . . . . -0.5(2) ?
    C5 C6 C11 C10 . . . . 178.22(14) ?
    C2 C1 N1 N2 . . . . -0.1(3) ?
    Cl1 C1 N1 N2 . . . . 178.86(12) ?
    N3 C4 N2 N1 . . . . -179.38(14) ?
    C3 C4 N2 N1 . . . . 1.6(2) ?
    C1 N1 N2 C4 . . . . -1.3(2) ?
    N2 C4 N3 N4 . . . . 178.88(14) ?
    C3 C4 N3 N4 . . . . -2.2(3) y
    C6 C5 N4 N3 . . . . -178.31(14) y
    C4 N3 N4 C5 . . . . -178.52(15) y
    C7 C8 O1 C13 . . . . 8.3(3) y
    C9 C8 O1 C13 . . . . -171.94(17) ?
    C11 C10 O3 C12 . . . . 5.9(3) y
    C9 C10 O3 C12 . . . . -174.30(16) ?
loop_
    _geom_hbond_atom_site_label_D
    _geom_hbond_atom_site_label_H
    _geom_hbond_atom_site_label_A
    _geom_hbond_site_symmetry_A
    _geom_hbond_distance_DH
    _geom_hbond_distance_HA
    _geom_hbond_distance_DA
    _geom_hbond_angle_DHA
    _geom_hbond_publ_flag
    C5 H5 N1 7_556 0.93 2.60 3.519(2) 171.9 yes
    C12 H12A N4 4_556 0.96 2.66 3.369(2) 131.5 yes
    O2 H2O O4 . 0.85(2) 1.84(2) 2.668(2) 164(2) yes
    N3 H3N N2 7_556 0.87(2) 2.12(2) 2.993(2) 178.3(18) yes
    O4 H4W O1 5_667 0.79(3) 2.23(3) 2.9254(19) 146(3) yes
    O4 H4W O2 5_667 0.79(3) 2.55(3) 3.239(2) 147(3) yes
    O4 H5W O2 1_565 0.85(3) 2.08(3) 2.914(2) 169(3) yes
    C12 H12B Cg(C6--C11) 1_545 0.96 2.87 3.6710(10)
                                                  142 yes
    C13 H13B Cg(C6--C11) 1_565 0.96 2.90 3.6660(10)
                                                  138 yes
_shelx_space_group_comment
;
The symmetry employed for this shelxl refinement is uniquely defined
by the following loop, which should always be used as a source of
symmetry information in preference to the above space-group names.
They are only intended as comments.
;
_shelx_estimated_absorpt_T_min     0.890
_shelx_estimated_absorpt_T_max     0.973
_shelx_hkl_file
;
  -4   0   4 2660.33  162.18
   6   0  -6  132.99    9.10
  -6   0   6  145.19    9.10
  -6   0   6  143.49    9.20
   6   0  -6  143.39    9.00
   6   0  -6  147.39    9.20
   6   0  -6  135.59    9.20
   8   0  -8 1432.46   96.09
   8   0  -8 1554.74   96.09
   8   0  -8 1656.63   96.09
  -8   0   8 1569.04   96.19
   8   0  -8 1646.64   95.99
   8   0  -8 1615.34   96.19
  -8   0   8 1663.43   95.99
  -8   0   8 1623.14   96.09
  -8   0   8 1496.15   96.09
  -8   0   8 1431.96   96.09
 -10   0  10 1376.06   81.59
 -10   0  10 1356.76   82.09
  10   0 -10 1188.88   81.69
 -10   0  10 1402.86   81.69
 -10   0  10 1311.17   81.69
  10   0 -10 1200.28   81.59
 -10   0  10 1218.38   81.69
  10   0 -10 1412.46   81.79
  10   0 -10 1435.76   81.69
  10   0 -10 1397.96   81.59
 -12   0  12  111.39    8.70
 -12   0  12  123.09    8.70
  12   0 -12  109.69    8.70
  12   0 -12  134.89    8.60
  12   0 -12  131.19    8.50
 -12   0  12  133.09    8.60
 -12   0  12  128.39    8.80
  14   0 -14  650.03   39.70
  14   0 -14  631.44   39.80
 -14   0  14  636.04   39.70
 -14   0  14  629.04   39.60
  14   0 -14  638.84   39.60
 -14   0  14  624.54   39.90
 -16   0  16   74.39    5.80
  16   0 -16   69.69    5.30
  16   0 -16   62.79    5.40
 -16   0  16   72.29    5.50
 -16   0  16   54.49    5.50
 -16   0  16   63.99    5.30
  16   0 -16   52.29    5.50
  16   0 -16   67.89    5.50
  16   0 -16   68.59    5.50
 -16   0  16   60.39    5.70
  18   0 -18    1.10    2.00
 -18   0  18   -1.60    2.10
 -18   0  18    0.90    2.40
  18   0 -18   -1.10    1.70
 -18   0  18    0.30    2.20
 -18   0  18    1.10    1.90
  18   0 -18    3.00    1.90
 -20   0  20  106.09    9.00
  20   0 -20  116.19    8.80
 -20   0  20  116.69    9.00
 -20   0  20  118.59    8.70
  20   0 -20  112.49    8.40
  20   0 -20  102.39    8.60
 -20   0  20  114.69    8.90
  20   0 -20  104.99    8.30
  22   0 -22   91.49    7.60
 -22   0  22   87.99    8.20
  22   0 -22   80.69    7.60
 -22   0  22  102.19    8.20
  24   0 -24  475.55   31.80
 -24   0  24  463.05   32.30
 -24   0  24  497.95   32.10
  24   0 -24  527.75   31.70
  26   0 -26  458.25   30.30
 -26   0  26  463.95   30.50
 -26   0  26  432.86   30.70
  26   0 -26  489.75   30.10
  28   0 -28    5.80    2.90
 -28   0  28    6.50    3.30
 -28   0  28    3.50    3.30
  28   0 -28    5.90    2.90
  30   0 -30   17.20    3.60
 -30   0  30   12.70    4.20
  30   0 -30    9.20    3.20
 -30   0  30   13.30    4.40
  32   0 -32   16.00    4.10
  32   0 -32   23.70    4.30
 -32   0  32   11.40    5.00
 -32   0  32   15.60    4.70
 -34   0  34   28.90    6.50
  -1   1   1    9.50    1.20
   1  -1  -1   11.50    1.30
  -1  -1   1   11.40    1.40
  -1  -1   1   10.60    1.30
   5   1  -5 3386.06  198.08
  -5   1   5 3255.97  198.08
  -5   1   5 3261.47  198.48
  -5   1   5 3276.17  198.08
  -5   1   5 3238.58  198.18
   5   1  -5 3332.07  198.08
   5   1  -5 3252.47  198.28
  -5  -1   5 3219.98  198.38
  -5  -1   5 3421.46  198.18
  -5  -1   5 3111.89  198.08
   5  -1  -5 3369.06  198.38
   5  -1  -5 3130.49  198.38
   5  -1  -5 3466.45  198.18
   5  -1  -5 3072.79  198.48
   5  -1  -5 2951.50  198.18
  -7   1   7 2072.09  125.99
  -7   1   7 2028.90  125.99
  -7   1   7 2130.49  126.39
   7   1  -7 2055.69  125.99
  -7   1   7 2078.79  126.19
   7   1  -7 2204.48  125.99
   7   1  -7 2081.29  126.19
   7  -1  -7 2164.98  126.29
   7  -1  -7 1896.21  126.09
   7  -1  -7 2215.98  126.09
   7  -1  -7 2050.99  126.39
   7  -1  -7 1872.51  126.19
  -7  -1   7 1979.20  126.09
  -7  -1   7 1906.31  126.19
  -7  -1   7 2211.58  126.09
   9   1  -9  114.89    7.20
   9   1  -9  111.49    7.70
  -9   1   9  105.49    7.60
  -9   1   9   99.79    7.20
  -9   1   9  106.29    7.20
   9   1  -9  104.29    7.10
   9   1  -9  114.29    6.70
  -9   1   9   99.49    7.40
  -9   1   9  110.19    7.30
   9  -1  -9  121.79    7.60
  -9  -1   9  117.79    7.40
   9  -1  -9  111.09    7.50
  -9  -1   9   94.99    7.20
   9  -1  -9  103.99    7.40
  -9  -1   9   89.89    7.30
   9  -1  -9  104.39    7.60
   9  -1  -9   96.19    7.20
 -11   1  11 1151.48   75.79
  11   1 -11 1262.77   75.49
 -11   1  11 1251.67   75.59
  11   1 -11 1251.67   75.79
  11   1 -11 1257.67   75.19
 -11   1  11 1256.27   75.59
  11   1 -11 1253.47   75.49
 -11   1  11 1253.17   75.79
 -11   1  11 1266.47   75.89
  11  -1 -11 1254.07   75.79
  11  -1 -11 1285.37   75.69
 -11  -1  11 1038.90   75.69
  11  -1 -11 1258.67   75.99
 -11  -1  11 1246.98   75.19
  11  -1 -11 1093.09   75.69
 -11  -1  11 1337.47   75.69
 -11  -1  11 1096.99   75.59
 -11  -1  11 1317.17   76.09
 -13   1  13   78.29    6.00
  13   1 -13   66.49    5.40
 -13   1  13   72.79    5.60
  13   1 -13   68.59    5.40
 -13   1  13   72.59    5.50
 -13   1  13   71.89    5.70
  13   1 -13   70.49    4.90
  13   1 -13   74.39    5.70
  13  -1 -13   76.19    6.00
 -13  -1  13   59.69    5.60
 -13  -1  13   65.29    5.70
 -13  -1  13   81.59    6.20
  13  -1 -13   73.19    5.70
  13  -1 -13   60.29    5.50
 -13  -1  13   72.39    5.00
  13  -1 -13   81.99    5.90
 -15   1  15   13.60    2.40
 -15   1  15   14.40    3.00
  15   1 -15   14.30    1.90
 -15   1  15   11.00    2.30
  15   1 -15   14.00    2.20
  15   1 -15   17.80    2.70
 -15   1  15   17.10    2.70
 -15  -1  15    9.10    2.50
  15  -1 -15   14.10    2.80
  15  -1 -15   12.40    2.50
 -15  -1  15   14.00    2.50
  15  -1 -15   14.40    2.80
  15  -1 -15   19.80    3.20
 -15  -1  15   10.40    2.40
 -15  -1  15   16.30    3.10
  15  -1 -15   16.70    2.70
  17   1 -17   20.50    2.40
 -17   1  17   20.10    3.40
 -17   1  17   19.80    2.90
  17   1 -17   18.50    2.80
  17   1 -17   21.40    3.30
 -17   1  17   19.40    3.10
 -17   1  17   24.00    3.30
  17   1 -17   18.20    2.70
  17  -1 -17   23.40    3.70
  17  -1 -17   25.80    4.00
  17  -1 -17   18.30    3.50
 -17  -1  17   26.60    4.00
 -17  -1  17   16.90    3.10
  17  -1 -17   25.00    3.70
 -17  -1  17   21.10    3.60
 -17  -1  17   23.40    5.20
  17  -1 -17   16.80    3.00
 -19   1  19   21.00    4.00
  19   1 -19   27.40    3.50
 -19   1  19   23.80    3.40
 -19   1  19   26.10    3.60
  19   1 -19   24.00    2.90
  19   1 -19   30.00    3.90
 -19  -1  19   14.10    3.30
 -19  -1  19   26.70    3.80
  19  -1 -19   27.60    4.10
  19  -1 -19   18.10    3.40
  19  -1 -19   29.80    3.80
  19  -1 -19   26.60    4.20
 -19  -1  19   25.70    4.20
 -19  -1  19   26.50    4.10
  19  -1 -19   28.40    3.80
 -21   1  21    2.60    3.00
  21   1 -21    3.20    1.90
 -21   1  21   -1.20    2.20
  21   1 -21   -0.50    1.80
 -21   1  21    0.90    2.50
  21   1 -21   -0.70    2.10
 -21  -1  21   -1.80    2.20
  21  -1 -21    2.70    2.20
 -21  -1  21    0.60    3.00
  21  -1 -21   -2.60    2.70
  21  -1 -21    4.40    2.70
  23   1 -23   25.00    3.10
 -23   1  23   19.70    4.40
  23   1 -23   26.50    3.80
 -23   1  23   23.40    4.00
 -23  -1  23   23.00    4.60
  23  -1 -23   22.70    3.80
  23  -1 -23   20.80    4.10
 -23  -1  23   18.30    3.90
  23  -1 -23   22.70    4.20
 -25   1  25  134.29   11.20
  25   1 -25  137.59   10.40
  25   1 -25  126.29    9.50
  25  -1 -25  154.98   11.10
 -25  -1  25  125.79   10.90
  25  -1 -25  123.39   10.60
 -25  -1  25  133.69   11.40
  27   1 -27   14.50    2.80
  27   1 -27   12.10    3.30
 -27   1  27   13.20    4.10
 -27   1  27   13.80    3.80
 -27  -1  27   12.10    3.80
  27  -1 -27   14.30    3.80
  27  -1 -27   14.10    4.00
 -27  -1  27   13.60    4.50
 -29   1  29   38.90    6.00
 -29   1  29   33.70    5.30
  29   1 -29   38.90    5.30
  29   1 -29   43.60    4.40
  29  -1 -29   34.90    5.40
  29  -1 -29   47.90    6.30
 -29  -1  29   32.40    5.70
 -29  -1  29   42.70    6.70
  31   1 -31    6.60    2.40
  31   1 -31    0.10    2.70
 -31   1  31    5.30    3.50
 -31   1  31    9.40    4.60
 -31  -1  31    4.40    3.70
 -31  -1  31    3.60    4.10
  31  -1 -31    9.90    3.70
  31  -1 -31    7.60    3.60
 -33   1  33   27.70    6.10
  33   1 -33   33.70    4.60
  33   1 -33   30.60    5.30
  33  -1 -33   32.30    5.80
 -33  -1  33   39.40    7.10
  33  -1 -33   32.30    5.60
 -33  -1  33   26.40    5.60
   0  -2   0  783.22   52.69
   0  -2   0  892.01   52.79
   0  -2   0  890.31   52.89
   2  -2  -2 4339.37  274.17
  -2  -2   2 4851.01  274.37
  -2  -2   2 4219.08  274.07
   2  -2  -2 4567.14  274.47
   4   2  -4  421.66   24.20
  -4   2   4  412.06   24.00
   4  -2  -4  356.36   24.30
   4  -2  -4  341.27   23.90
  -4  -2   4  351.56   23.80
   4  -2  -4  435.26   23.60
  -4  -2   4  397.86   24.20
   4  -2  -4  346.67   23.60
   6   2  -6 1231.38   73.39
  -6   2   6 1244.88   73.19
  -6  -2   6 1335.47   72.99
   6  -2  -6 1068.19   73.19
   6  -2  -6 1377.66   73.09
  -6  -2   6 1095.19   72.89
   6  -2  -6 1208.78   73.79
  -6  -2   6 1093.29   72.89
   6  -2  -6 1068.69   72.99
  -6  -2   6 1200.68   73.49
  -8   2   8  542.65   32.90
  -8   2   8  558.34   32.50
   8   2  -8  524.35   33.00
  -8   2   8  542.45   32.50
   8  -2  -8  499.55   33.50
  -8  -2   8  485.15   33.10
   8  -2  -8  486.05   33.00
  -8  -2   8  468.45   32.70
  -8  -2   8  591.34   32.80
   8  -2  -8  579.04   33.20
   8  -2  -8  456.35   32.70
   8  -2  -8  606.44   33.40
  10   2 -10   55.79    3.90
  10   2 -10   55.19    4.70
 -10   2  10   53.19    4.20
 -10   2  10   50.99    4.20
  10   2 -10   59.69    4.00
  10  -2 -10   66.59    5.10
 -10  -2  10   62.49    4.70
  10  -2 -10   56.79    5.60
  10  -2 -10   58.89    4.70
 -10  -2  10   58.59    5.00
  10  -2 -10   59.09    4.80
 -10  -2  10   48.70    4.50
  12   2 -12  116.19    7.70
  12   2 -12  123.89    8.50
 -12   2  12  121.29    8.00
 -12   2  12  119.79    8.00
 -12   2  12  112.59    8.30
  12   2 -12  115.09    7.70
  12  -2 -12  130.09    8.80
  12  -2 -12  124.79    8.40
  12  -2 -12  119.29    9.10
 -12  -2  12  135.29    9.20
  12  -2 -12  114.59    8.50
 -12  -2  12   94.89    8.10
 -12  -2  12  110.39    9.30
  12  -2 -12  101.99    8.20
 -12  -2  12  127.79    8.40
  14   2 -14   77.79    6.30
  14   2 -14   80.09    5.70
 -14   2  14   80.29    6.30
  14   2 -14   77.79    5.80
 -14   2  14   76.39    5.90
 -14   2  14   85.39    6.00
 -14  -2  14   70.99    6.70
  14  -2 -14   88.79    6.80
  14  -2 -14   78.19    6.20
  14  -2 -14   71.99    6.30
 -14  -2  14   76.39    6.60
  14  -2 -14   82.59    6.30
  14  -2 -14   79.39    7.00
  16   2 -16  175.88   11.70
  16   2 -16  177.38   11.70
 -16   2  16  182.98   11.90
 -16   2  16  180.78   12.00
 -16   2  16  173.48   12.30
 -16  -2  16  152.48   12.50
  16  -2 -16  180.78   12.50
  16  -2 -16  164.48   13.00
 -16  -2  16  200.88   13.30
  16  -2 -16  198.08   13.00
  16  -2 -16  163.18   12.20
  16  -2 -16  192.08   12.70
 -16  -2  16  163.08   12.20
  18   2 -18  105.19    7.60
  18   2 -18   98.59    8.20
 -18   2  18  101.79    7.60
 -18   2  18  102.19    8.10
  18   2 -18  100.89    7.50
 -18   2  18  106.69    7.90
  18  -2 -18  111.59    8.30
 -18  -2  18  113.89    8.50
 -18  -2  18  105.29    8.90
  18  -2 -18   98.99    8.40
  18  -2 -18  114.49    9.30
 -18  -2  18  106.29    8.40
  18  -2 -18   97.49    8.20
  20   2 -20  317.57   19.80
 -20   2  20  318.27   20.20
 -20   2  20  306.87   20.50
 -20   2  20  302.27   20.00
  20   2 -20  322.37   19.90
  20  -2 -20  327.57   21.30
 -20  -2  20  270.67   20.90
  20  -2 -20  290.57   20.50
 -20  -2  20  310.77   20.60
  20  -2 -20  297.87   20.70
  22   2 -22   90.19    7.10
 -22   2  22   93.79    8.50
  22   2 -22   91.39    7.00
 -22   2  22   98.09    7.60
 -22  -2  22   90.39    8.10
  22  -2 -22   77.09    7.80
  22  -2 -22   94.69    8.60
  22  -2 -22   78.29    7.90
 -22  -2  22   89.49    8.60
  24   2 -24  216.78   16.10
  24   2 -24  227.38   15.50
 -24   2  24  242.98   16.00
 -24  -2  24  231.48   17.10
  24  -2 -24  256.67   17.20
  24  -2 -24  205.48   16.40
  24  -2 -24  223.58   16.40
 -24  -2  24  231.08   16.60
 -26   2  26   17.60    4.20
  26   2 -26   21.20    3.60
  26  -2 -26   26.10    4.70
  26  -2 -26   24.70    4.50
  26  -2 -26   27.20    5.20
 -26  -2  26   22.00    5.20
 -26  -2  26   24.60    4.70
 -28   2  28   11.90    3.50
  28  -2 -28   19.90    4.90
 -28  -2  28   11.20    4.90
 -28  -2  28   19.40    4.50
  28  -2 -28   18.60    4.30
 -30   2  30   27.30    4.40
  30   2 -30   20.00    4.10
 -30  -2  30   21.20    4.90
  30  -2 -30   27.40    5.80
  30  -2 -30   29.60    5.00
 -30  -2  30   23.30    6.20
  32   2 -32    0.30    2.70
 -32   2  32   -0.40    3.10
  32  -2 -32   -1.10    3.90
 -32  -2  32    7.50    5.30
  32  -2 -32   -6.00    3.00
 -32  -2  32    3.30    4.30
   1  -3  -1    2.30    1.80
  -1  -3   1    5.00    1.90
  -1  -3   1    3.50    1.80
   1  -3  -1    2.90    1.90
  -1  -3   1    1.00    1.90
   1  -3  -1    2.70    1.70
  -3  -3   3    6.40    2.10
  -3  -3   3    7.10    1.80
   3  -3  -3    7.80    1.90
  -3  -3   3    7.90    2.20
   3  -3  -3    4.60    2.70
  -5  -3   5  185.38   13.00
   5  -3  -5  217.58   12.20
   5  -3  -5  187.78   12.10
  -5  -3   5  178.28   12.50
   5  -3  -5  190.68   12.80
   5  -3  -5  180.88   13.40
  -7   3   7   37.60    3.80
   7   3  -7   43.60    4.00
  -7  -3   7   40.30    3.20
   7  -3  -7   39.20    3.40
   7  -3  -7   42.70    4.10
   7  -3  -7   29.50    4.70
   7  -3  -7   42.40    3.50
  -7  -3   7   38.80    3.20
  -7  -3   7   42.50    3.50
  -9   3   9    3.90    1.70
   9   3  -9    4.20    2.00
   9  -3  -9    4.80    2.20
   9  -3  -9    5.70    1.50
   9  -3  -9    2.10    2.40
  -9  -3   9    1.80    1.30
  -9  -3   9    5.00    2.30
   9  -3  -9    6.50    2.10
 -11   3  11  158.98   11.10
  11   3 -11  158.78   11.40
 -11  -3  11  168.48   11.90
  11  -3 -11  168.68   11.20
 -11  -3  11  164.68   11.10
  11  -3 -11  159.08   11.20
  11  -3 -11  165.58   12.50
  11  -3 -11  166.98   11.50
 -11  -3  11  169.48   11.10
 -13   3  13    2.70    1.80
  13  -3 -13    0.70    1.50
  13  -3 -13   -0.40    1.70
  13  -3 -13   -1.40    2.60
 -13  -3  13    0.00    2.50
  13  -3 -13    1.30    2.40
 -13  -3  13    0.50    1.60
 -13  -3  13    2.70    1.90
  13  -3 -13    1.80    2.10
 -13  -3  13    1.30    2.50
  15   3 -15   95.69    8.10
 -15   3  15  107.89    7.10
 -15   3  15  108.79    7.90
 -15   3  15  106.29    7.00
  15  -3 -15  101.29    8.20
  15  -3 -15  105.69    8.10
 -15  -3  15  102.49    8.00
  15  -3 -15   99.59    9.10
  15  -3 -15  111.39    8.10
 -15  -3  15  101.49    8.80
 -17   3  17    9.60    1.90
 -17   3  17   10.40    2.00
 -17   3  17   15.00    2.80
 -17  -3  17    7.20    2.60
  17  -3 -17   11.40    2.90
 -17  -3  17   11.10    2.80
  17  -3 -17    1.90    3.30
 -17  -3  17   13.60    3.70
  17  -3 -17   12.30    3.00
 -19   3  19   10.60    2.10
 -19   3  19    7.40    2.80
 -19  -3  19   15.10    3.90
  19  -3 -19    6.90    3.70
  19  -3 -19   10.20    3.10
 -19  -3  19    8.00    2.70
  19  -3 -19   12.80    3.00
 -21   3  21    8.00    2.00
  21   3 -21    4.00    1.50
 -21   3  21    5.90    1.90
 -21   3  21    8.50    3.00
  21  -3 -21    6.50    2.90
 -21  -3  21   10.10    4.00
 -21  -3  21    7.60    3.00
  21  -3 -21    7.60    3.80
  21  -3 -21    5.90    2.90
  23   3 -23    5.50    1.80
  23   3 -23    6.20    1.60
 -23   3  23    4.30    2.10
 -23   3  23    5.20    2.00
 -23  -3  23    5.20    3.80
  23  -3 -23    5.90    3.30
 -23  -3  23    4.70    3.10
  23  -3 -23    4.30    2.90
  23  -3 -23    8.60    3.70
 -25   3  25    4.00    2.30
  25   3 -25    7.90    1.90
  25   3 -25    4.90    1.90
  25  -3 -25    6.70    3.20
  25  -3 -25    6.40    3.20
  25  -3 -25    2.40    3.50
 -25  -3  25    4.50    4.00
 -25  -3  25    0.50    3.00
 -27   3  27   -1.00    2.30
  27   3 -27   -0.70    1.80
 -27  -3  27   17.50    4.70
  27  -3 -27    2.00    3.70
 -27  -3  27   -1.20    3.10
  27  -3 -27   -2.60    2.80
  27  -3 -27    1.50    3.10
  29   3 -29   20.80    3.40
 -29   3  29   23.50    3.70
  29  -3 -29   14.10    6.90
  29  -3 -29   34.20    7.20
 -29  -3  29   29.30    5.20
 -29  -3  29   26.10    6.60
   0  -4   0   74.89    6.80
   0  -4   0   67.59    6.60
   0  -4   0   74.69    6.40
  -2  -4   2    0.00    2.10
  -2  -4   2    2.20    2.30
   2  -4  -2    0.10    1.90
   2  -4  -2   -0.30    2.60
   2  -4  -2    2.00    2.30
  -2  -4   2    1.30    2.20
   4  -4  -4   47.40    4.70
  -4  -4   4   38.40    5.00
  -4  -4   4   46.10    5.00
   4  -4  -4   41.60    5.70
   4  -4  -4   44.50    4.70
  -4  -4   4   45.80    4.70
   6  -4  -6   61.99    5.60
   6  -4  -6   57.89    6.60
  -6  -4   6   59.99    6.00
  -6  -4   6   62.59    5.30
  -6  -4   6   57.79    6.00
  -8  -4   8    3.20    1.80
  -8  -4   8    1.50    1.60
   8  -4  -8    1.80    1.50
  -8  -4   8    7.00    2.80
   8  -4  -8    4.90    2.10
  -8  -4   8    2.30    1.40
   8  -4  -8    2.00    1.50
   8  -4  -8    3.00    3.30
  10  -4 -10  153.78   10.70
 -10  -4  10  148.99   10.40
 -10  -4  10  170.08   11.80
  10  -4 -10  135.29   10.40
  10  -4 -10  165.18   11.10
  10  -4 -10  154.08   12.30
 -12   4  12    5.70    2.20
  12  -4 -12    2.40    4.80
 -12  -4  12    7.70    3.20
  12  -4 -12    4.50    2.10
 -12  -4  12    5.90    2.10
  12  -4 -12    3.50    2.10
 -14   4  14   76.49    7.00
 -14  -4  14   96.09    7.20
 -14  -4  14   98.59    8.40
  14  -4 -14   78.79    9.00
  14  -4 -14   93.99    7.50
 -14  -4  14   92.39    7.40
  14  -4 -14  103.69    7.40
  14  -4 -14   86.99    7.70
 -16   4  16   33.50    4.20
  16  -4 -16   37.90    4.80
  16  -4 -16   39.50    4.90
 -16  -4  16   39.00    4.70
 -16  -4  16   42.60    5.80
 -16  -4  16   33.10    4.40
  16  -4 -16   34.40    6.20
 -18  -4  18   31.80    6.70
  18  -4 -18   29.20    4.30
  18  -4 -18   25.70    5.70
 -18  -4  18   22.20    3.80
  18  -4 -18   23.50    4.10
 -20   4  20    8.00    3.00
 -20  -4  20    8.60    2.90
  20  -4 -20    9.60    2.90
 -20  -4  20    5.00    3.90
  20  -4 -20    7.60    4.10
  20  -4 -20    8.70    2.90
  22  -4 -22   29.20    4.80
 -22  -4  22   32.80    6.30
  22  -4 -22   34.50    4.80
  22  -4 -22   42.00    7.10
 -22  -4  22   28.50    4.70
 -24  -4  24   36.30    5.40
 -24  -4  24   31.90    6.30
  24  -4 -24   30.20    5.10
  24  -4 -24   38.00   10.10
  24  -4 -24   32.00    5.40
   1  -5  -1   -5.10    2.50
  -1  -5   1   -0.90    2.70
  -1  -5   1    0.10    3.00
   1  -5  -1    0.30    2.90
  -1  -5   1    0.10    2.70
   1  -5  -1   -2.60    2.50
  -3  -5   3  137.19   11.30
  -3  -5   3  152.88   11.50
   3  -5  -3  156.28   11.10
   3  -5  -3  131.89   11.20
   3  -5  -3  146.29   11.80
  -3  -5   3  146.99   11.20
   5  -5  -5    2.00    2.70
  -5  -5   5    6.70    3.20
  -5  -5   5    2.90    2.50
  -5  -5   5    1.10    3.20
   5  -5  -5    4.80    4.30
   5  -5  -5   -0.20    2.90
   7  -5  -7    1.10    2.10
   7  -5  -7    0.20    2.80
  -7  -5   7    6.80    3.40
  -7  -5   7    2.60    2.90
   7  -5  -7    1.30    1.60
  -7  -5   7    4.40    2.90
   7  -5  -7    5.50    3.60
   7  -5  -7    3.50    2.70
   9  -5  -9    0.10    2.70
   9  -5  -9   -0.70    3.10
   9  -5  -9    3.70    1.80
   9  -5  -9    2.90    2.30
  -9  -5   9    1.10    1.70
  -9  -5   9    0.00    3.30
  -9  -5   9    1.20    3.10
  -9  -5   9    2.40    2.20
  -9  -5   9    2.10    2.00
  -9  -5   9    4.00    1.60
  11  -5 -11    1.40    3.40
 -11  -5  11    1.40    3.70
  11  -5 -11    1.30    2.60
 -11  -5  11    2.30    1.90
 -11  -5  11    2.80    3.40
  11  -5 -11    1.70    2.30
  11  -5 -11   -0.40    2.10
 -11  -5  11    1.20    1.90
 -13  -5  13   53.29    8.20
 -13  -5  13   50.19    5.10
  13  -5 -13   54.49    7.70
 -13  -5  13   47.20    5.20
  13  -5 -13   53.49    5.60
  13  -5 -13   50.59    5.20
  15  -5 -15   -0.70    2.20
 -15  -5  15    3.90    4.00
 -15  -5  15   17.60    3.40
  15  -5 -15    1.60    2.80
  15  -5 -15   -4.50    3.80
 -15  -5  15    5.20    2.40
 -17  -5  17    6.00    2.60
  17  -5 -17    6.40    2.90
  17  -5 -17    2.00    4.40
 -17  -5  17    7.80    4.20
  19  -5 -19    7.20    3.00
  19  -5 -19    5.80    5.40
  19  -5 -19   12.80    3.40
 -19  -5  19    6.90    4.40
 -19  -5  19    1.40    3.30
   0  -6   0  135.69   11.30
   0  -6   0  125.19   10.70
   0  -6   0  143.49   11.40
  -2  -6   2   19.70    5.00
   2  -6  -2   22.70    4.80
  -2  -6   2   29.20    5.00
   2  -6  -2   31.80    5.00
   2  -6  -2   28.50    5.20
  -2  -6   2   24.50    4.50
   4  -6  -4    7.70    3.40
  -4  -6   4    2.40    3.10
   4  -6  -4   14.50    4.30
   4  -6  -4    2.20    3.30
  -4  -6   4    2.60    3.90
  -4  -6   4   11.80    4.50
  -6  -6   6    8.20    4.30
   6  -6  -6    2.60    3.40
  -6  -6   6   11.60    3.70
   6  -6  -6   11.60    4.50
   6  -6  -6    9.00    3.60
  -6  -6   6   14.40    3.20
   8  -6  -8   37.90    4.50
   8  -6  -8   26.60    5.30
   8  -6  -8   44.70    5.70
  -8  -6   8   42.10    6.40
  -8  -6   8   45.90    5.00
   8  -6  -8   37.30    6.80
  -8  -6   8   32.80    5.50
 -34   0  33   -1.20    3.50
  34   0 -33    2.10    3.00
  34   0 -33    9.50    3.90
 -34   0  33   -5.50    4.10
  32   0 -31    0.00    2.80
 -32   0  31    7.10    3.90
 -32   0  31    1.50    3.60
  32   0 -31    3.90    2.80
 -30   0  29   -0.10    3.20
  30   0 -29   -2.90    2.40
  30   0 -29   -3.20    2.30
 -30   0  29   -1.20    3.00
 -28   0  27    0.30    3.10
  28   0 -27    0.30    2.40
  28   0 -27    2.90    2.60
 -28   0  27   -1.70    3.00
  26   0 -25    0.50    2.50
 -26   0  25    1.70    3.30
 -26   0  25    0.40    2.90
  26   0 -25   -0.30    2.70
  24   0 -23   -2.50    2.30
 -24   0  23   -2.10    2.70
  24   0 -23   -6.10    2.30
 -24   0  23   -2.30    2.80
  22   0 -21   -0.40    2.10
 -22   0  21    3.00    2.60
 -22   0  21   -0.10    2.70
  20   0 -19    0.10    1.90
 -20   0  19    1.10    1.80
 -20   0  19   -0.80    2.30
 -20   0  19    0.70    1.80
  20   0 -19   -0.20    2.10
  20   0 -19   -0.90    1.90
 -20   0  19    1.10    2.20
 -20   0  19    1.00    2.10
  20   0 -19   -0.70    1.60
 -18   0  17    0.20    2.00
  18   0 -17   -2.60    1.70
  18   0 -17    1.00    2.00
 -18   0  17    0.70    2.10
 -18   0  17    1.10    1.90
 -18   0  17    0.70    2.00
  18   0 -17   -3.50    1.40
 -18   0  17   -4.50    1.80
  18   0 -17   -3.00    1.70
 -16   0  15   -0.60    1.50
 -16   0  15    1.80    1.70
 -16   0  15   -1.80    1.50
  16   0 -15    0.20    1.50
  16   0 -15   -3.00    1.40
  16   0 -15   -2.20    1.20
  16   0 -15   -1.70    1.40
 -16   0  15    0.60    1.60
 -16   0  15   -2.40    1.60
 -14   0  13    3.10    1.70
 -14   0  13   -1.20    1.60
 -14   0  13    0.20    1.60
  14   0 -13   -2.60    1.20
 -14   0  13   -3.00    1.40
  14   0 -13   -2.00    1.40
 -14   0  13   -3.60    1.40
  14   0 -13   -1.30    1.40
  14   0 -13    2.30    1.70
 -12   0  11   -0.60    1.30
 -12   0  11    0.30    1.40
  12   0 -11    0.00    1.10
 -12   0  11    0.60    1.20
  12   0 -11    1.20    1.20
 -12   0  11   -0.80    1.40
  12   0 -11   -0.30    1.30
  12   0 -11   -0.10    1.10
  10   0  -9    0.80    1.10
 -10   0   9   -2.00    1.10
  10   0  -9    0.70    1.10
 -10   0   9    0.70    1.30
 -10   0   9   -0.90    1.10
  10   0  -9   -1.30    1.10
 -10   0   9   -0.40    1.20
   8   0  -7   -2.70    0.90
   8   0  -7   -2.70    1.00
  -8   0   7    1.00    1.10
  -8   0   7   -1.60    1.10
  -8   0   7    1.20    1.20
  -8   0   7   -1.90    1.00
  -8   0   7    2.60    1.30
   8   0  -7    1.00    1.20
   8   0  -7    2.50    1.10
   8   0  -7    0.80    1.10
   6   0  -5    0.50    0.70
   6   0  -5    1.10    0.90
  -6   0   5    1.20    0.80
  -6   0   5   -0.30    0.80
   6   0  -5   -0.10    0.70
   6   0  -5   -0.10    0.80
  -6   0   5   -0.80    0.70
  -6   0   5    1.00    0.90
  -4   0   3    0.30    0.50
   4   0  -3   -0.10    0.40
  -4   0   3   -0.20    0.40
   4   0  -3    0.10    0.40
   4   0  -3    0.40    0.40
  -4   0   5    6.30    1.10
  -4   0   5    3.60    0.90
   4   0  -5    6.70    1.00
   4   0  -5    5.60    0.90
  -4   0   5    5.40    1.00
   4   0  -5    5.80    1.10
  -4   0   5    4.80    0.90
   4   0  -5    8.50    1.00
   6   0  -7    3.60    1.20
   6   0  -7    6.10    1.20
   6   0  -7    7.00    1.50
  -6   0   7    5.80    1.40
  -6   0   7    7.00    1.40
  -6   0   7    1.70    1.20
  -6   0   7    4.00    1.10
   6   0  -7    7.10    1.40
  -8   0   9    2.50    1.40
   8   0  -9    1.50    1.20
  -8   0   9    1.40    1.20
   8   0  -9    1.70    1.10
  -8   0   9    1.20    1.10
   8   0  -9    0.80    1.00
   8   0  -9    1.20    1.20
   8   0  -9    1.90    1.20
  -8   0   9    0.10    1.10
  10   0 -11   -0.20    1.30
  10   0 -11    7.00    1.80
  10   0 -11    0.80    1.20
 -10   0  11    1.30    1.30
 -10   0  11    1.30    1.30
 -10   0  11    2.70    1.60
 -10   0  11    1.20    1.50
  10   0 -11    1.80    1.30
  10   0 -11    3.70    1.50
 -12   0  13    0.80    1.50
 -12   0  13   -0.40    1.40
 -12   0  13    0.10    1.80
  12   0 -13   -0.40    1.30
 -12   0  13    2.20    1.90
  12   0 -13    1.70    1.50
  12   0 -13    2.80    1.80
  12   0 -13    1.50    1.50
  12   0 -13    0.40    1.50
 -14   0  15    1.80    1.60
  14   0 -15    3.60    1.80
 -14   0  15    2.30    1.80
  14   0 -15    3.10    1.60
 -14   0  15    1.30    2.00
  14   0 -15    0.50    1.70
  14   0 -15    0.80    1.80
  14   0 -15   -1.10    1.40
 -14   0  15    2.10    1.90
  16   0 -17    0.00    1.60
 -16   0  17    1.10    1.60
  16   0 -17   -1.10    1.50
 -16   0  17    2.40    2.20
 -16   0  17   -4.20    1.70
  16   0 -17    2.30    1.90
  16   0 -17   -0.80    1.70
 -16   0  17    3.10    2.10
  16   0 -17    0.10    1.70
  18   0 -19   -1.30    1.50
 -18   0  19    0.00    2.40
  18   0 -19   -1.50    1.80
  18   0 -19   -2.70    1.70
 -18   0  19   -3.00    1.60
  18   0 -19   -0.20    1.70
  18   0 -19   -1.50    1.90
 -18   0  19    0.50    1.90
 -18   0  19   -2.70    1.90
  20   0 -21   -2.10    2.10
 -20   0  21   -2.70    2.30
 -20   0  21   -0.70    2.60
 -20   0  21   -4.60    2.60
  22   0 -23   -0.40    2.70
 -22   0  23    5.50    3.00
 -22   0  23    3.10    3.40
  22   0 -23    6.30    2.80
  24   0 -25   -0.70    2.60
  24   0 -25    5.30    3.40
 -24   0  25    6.20    5.20
 -26   0  27    0.30    2.90
  26   0 -27   -4.80    2.20
  26   0 -27    0.70    2.50
 -26   0  27    2.50    3.00
 -28   0  29    3.30    3.40
 -28   0  29   -1.20    3.00
  28   0 -29    2.00    2.50
  28   0 -29   -0.10    2.30
  30   0 -31   -1.40    2.80
  30   0 -31    3.40    2.70
 -30   0  31    1.20    3.60
 -30   0  31   -7.50    3.00
 -32   0  33    1.40    4.30
  32   0 -33    3.80    3.70
 -32   0  33    1.40    4.50
  33   1 -32    1.20    2.90
  33   1 -32    2.90    2.50
 -33   1  32   -2.30    3.30
 -33   1  32    5.80    4.50
 -33  -1  32    2.70    4.20
  33  -1 -32    1.30    3.60
  33  -1 -32   -1.50    2.80
 -31   1  30    1.70    3.30
  31   1 -30    8.30    3.50
  31   1 -30    9.20    2.60
 -31   1  30   12.10    4.40
 -31  -1  30   10.40    3.90
  31  -1 -30   11.30    3.70
 -31  -1  30    7.80    4.40
  31  -1 -30    9.20    3.60
 -29   1  28    3.60    3.10
  29   1 -28    1.60    1.90
  29   1 -28    1.20    2.60
 -29   1  28   -3.10    3.10
 -29  -1  28    0.40    3.30
  29  -1 -28   -0.30    2.60
  29  -1 -28    2.50    3.50
 -29  -1  28    5.90    3.80
 -27   1  26  151.08   12.10
  27   1 -26  160.18   10.90
 -27   1  26  136.99   12.20
 -27  -1  26  147.89   12.50
  27  -1 -26  171.18   12.40
 -27  -1  26  163.58   12.40
  27  -1 -26  144.39   11.90
 -25   1  24  437.96   26.50
 -25   1  24  357.86   27.10
  25   1 -24  411.86   26.00
  25   1 -24  395.76   25.40
  25  -1 -24  320.17   26.60
  25  -1 -24  446.86   26.70
 -25  -1  24  401.86   27.30
  23   1 -22  429.06   27.30
 -23   1  22  398.86   28.40
  23   1 -22  444.96   27.90
 -23   1  22  486.95   28.40
 -23  -1  22  404.96   28.50
  23  -1 -22  414.06   28.30
 -23  -1  22  427.76   28.30
  23  -1 -22  449.46   28.40
 -21   1  20  598.54   40.40
  21   1 -20  643.44   39.90
 -21   1  20  616.14   40.20
  21   1 -20  669.93   41.70
 -21   1  20  709.93   40.30
 -21   1  20  657.43   40.10
  21   1 -20  635.94   39.50
  21   1 -20  663.03   40.00
  21  -1 -20  668.83   40.50
  21  -1 -20  553.94   40.30
 -21  -1  20  620.74   40.60
 -21  -1  20  590.14   40.20
  21  -1 -20  610.54   40.20
 -19   1  18  606.74   38.80
  19   1 -18  594.74   38.80
  19   1 -18  631.74   38.60
  19   1 -18  601.64   38.10
 -19   1  18  590.44   39.00
 -19   1  18  615.34   38.70
  19   1 -18  596.44   38.40
 -19   1  18  646.14   38.80
 -19   1  18  631.94   39.10
  19  -1 -18  643.14   39.10
 -19  -1  18  683.53   38.90
  19  -1 -18  660.93   38.80
  19  -1 -18  573.64   38.70
  19  -1 -18  615.14   38.90
  19  -1 -18  546.85   38.90
 -19  -1  18  658.33   39.30
 -19  -1  18  588.44   39.10
 -19  -1  18  551.84   38.70
 -17   1  16  453.15   28.80
  17   1 -16  459.25   28.70
 -17   1  16  429.36   29.10
 -17   1  16  501.05   29.00
  17   1 -16  456.55   28.70
  17   1 -16  462.15   29.00
 -17   1  16  484.55   29.20
 -17   1  16  467.65   29.00
  17   1 -16  452.15   28.30
 -17  -1  16  426.66   29.10
  17  -1 -16  479.15   29.00
  17  -1 -16  448.66   29.60
  17  -1 -16  408.36   29.00
  17  -1 -16  495.75   29.30
 -17  -1  16  453.25   28.40
 -17  -1  16  495.25   30.10
 -17  -1  16  400.66   28.90
  17  -1 -16  410.66   28.90
  15   1 -14   91.09    6.00
 -15   1  14   88.79    6.60
  15   1 -14   81.29    6.40
  15   1 -14   88.89    6.70
 -15   1  14   83.29    6.80
 -15   1  14   89.19    6.90
  15   1 -14   86.89    6.50
 -15   1  14   90.99    6.70
 -15  -1  14   91.19    6.80
  15  -1 -14   98.79    7.00
  15  -1 -14   89.69    7.60
  15  -1 -14   71.89    6.60
  15  -1 -14   92.99    6.70
 -15  -1  14   73.59    6.70
 -15  -1  14   98.69    7.30
 -15  -1  14   91.79    6.10
  15  -1 -14   79.89    6.70
 -15  -1  14   83.39    6.80
  13   1 -12  296.97   18.80
  13   1 -12  299.47   18.60
 -13   1  12  309.67   18.70
  13   1 -12  294.37   18.60
 -13   1  12  272.17   18.90
 -13   1  12  297.37   18.70
  13   1 -12  302.87   18.20
 -13   1  12  304.97   19.00
 -13   1  12  296.57   18.80
 -13  -1  12  252.77   18.70
  13  -1 -12  314.07   18.80
 -13  -1  12  305.17   18.30
  13  -1 -12  269.37   18.80
  13  -1 -12  298.27   18.90
 -13  -1  12  310.17   18.80
 -13  -1  12  259.77   18.80
 -13  -1  12  318.77   19.30
  13  -1 -12  246.88   18.70
  13  -1 -12  297.77   19.10
  11   1 -10   33.60    3.30
 -11   1  10   31.80    3.70
 -11   1  10   40.60    3.80
 -11   1  10   36.70    3.50
 -11   1  10   33.80    3.40
  11   1 -10   36.30    3.30
 -11   1  10   44.50    3.60
  11   1 -10   47.40    3.70
  11   1 -10   41.80    2.90
  11  -1 -10   35.40    3.40
  11  -1 -10   35.00    3.50
  11  -1 -10   41.00    3.70
  11  -1 -10   26.50    3.40
 -11  -1  10   40.00    3.60
  11  -1 -10   42.70    3.90
 -11  -1  10   37.40    3.60
 -11  -1  10   41.70    3.00
 -11  -1  10   43.80    4.10
   9   1  -8 2456.35  150.28
  -9   1   8 2503.15  150.08
   9   1  -8 2521.35  150.08
  -9   1   8 2545.15  150.18
  -9   1   8 2528.15  150.08
  -9   1   8 2521.75  150.38
   9   1  -8 2548.55  150.08
   9   1  -8 2544.05  149.79
  -9  -1   8 2719.93  150.18
  -9  -1   8 2346.57  149.79
  -9  -1   8 2356.36  150.18
   9  -1  -8 2521.95  150.38
   9  -1  -8 2242.58  150.18
   9  -1  -8 2347.47  150.38
  -9  -1   8 2282.37  150.28
   9  -1  -8 2288.07  150.18
   9  -1  -8 2503.35  150.18
   7   1  -6 5385.16  318.37
   7   1  -6 5299.27  318.17
  -7   1   6 5232.18  318.47
  -7   1   6 4975.30  318.67
   7   1  -6 5516.45  318.37
  -7   1   6 5219.28  318.37
   7   1  -6 5302.97  318.57
  -7   1   6 5234.48  318.37
  -7  -1   6 4910.11  318.37
   7  -1  -6 4816.82  318.47
   7  -1  -6 5201.48  318.77
  -7  -1   6 5792.42  318.47
   7  -1  -6 5476.25  318.47
   7  -1  -6 5326.37  318.67
  -7  -1   6 5074.89  318.17
   7  -1  -6 5018.00  318.47
  -7  -1   6 5037.40  318.57
  -5   1   4 4836.22  302.47
   5   1  -4 4982.60  302.37
  -5   1   4 4834.42  302.27
   5   1  -4 5381.86  302.07
  -5   1   4 5028.00  302.17
  -5   1   4 5070.49  302.17
   5   1  -4 5209.98  302.07
   5  -1  -4 4748.23  302.57
  -5  -1   4 5216.38  302.17
   5  -1  -4 4997.10  302.27
   5  -1  -4 4761.02  302.27
  -5  -1   4 4746.02  302.37
  -5  -1   4 4940.61  302.17
  -5  -1   4 4691.43  302.17
  -3   1   2  270.37   16.30
   3   1  -2  230.78   16.10
  -3   1   2  264.07   16.00
   3  -1  -2  251.47   16.00
   3  -1  -2  256.87   16.30
   3  -1  -2  288.57   16.00
   3  -1  -2  253.47   15.90
  -3  -1   2  255.87   16.10
  -1  -1   0 2448.85  145.69
   1  -1   0 2324.97  145.69
   1   1  -2 4594.84  290.07
  -1  -1   2 5099.99  290.17
  -1  -1   2 4584.54  289.97
   3   1  -4 5229.18  307.27
   3   1  -4 5057.09  307.57
   3   1  -4 5208.28  307.17
  -3   1   4 5301.27  307.27
  -3   1   4 4966.90  307.47
  -3  -1   4 5083.99  307.57
   3  -1  -4 5142.29  307.37
   3  -1  -4 4783.72  307.47
  -3  -1   4 4835.62  307.27
   3  -1  -4 4652.13  307.27
  -3  -1   4 5232.48  307.27
  -5   1   6  235.48   14.90
  -5   1   6  246.18   15.20
   5   1  -6  232.48   14.90
   5   1  -6  236.08   15.20
  -5   1   6  245.28   15.00
   5   1  -6  240.28   14.90
   5  -1  -6  246.58   15.00
   5  -1  -6  250.57   15.20
   5  -1  -6  229.48   15.20
   5  -1  -6  223.18   15.00
  -5  -1   6  240.98   15.30
  -5  -1   6  256.67   15.40
  -5  -1   6  255.17   15.00
  -5  -1   6  214.98   15.00
  -7   1   8   30.40    2.90
  -7   1   8   26.40    2.60
   7   1  -8   30.20    2.50
  -7   1   8   29.70    2.80
   7   1  -8   25.90    2.40
   7   1  -8   30.90    2.80
  -7   1   8   28.60    2.50
  -7  -1   8   29.10    2.70
  -7  -1   8   23.90    2.60
   7  -1  -8   27.20    2.80
   7  -1  -8   27.20    2.60
  -7  -1   8   31.10    2.90
   7  -1  -8   26.10    3.00
   7  -1  -8   32.60    2.90
   7  -1  -8   26.10    2.70
   9   1 -10   10.00    1.90
  -9   1  10   10.10    2.10
   9   1 -10    7.10    1.50
  -9   1  10    7.10    1.50
   9   1 -10    6.00    1.40
  -9   1  10    7.70    1.90
  -9  -1  10    9.50    1.90
   9  -1 -10    4.70    1.50
   9  -1 -10    7.50    2.00
   9  -1 -10    8.40    1.80
   9  -1 -10    4.30    1.40
  -9  -1  10    5.60    1.90
  -9  -1  10    4.30    1.50
   9  -1 -10   14.20    2.10
 -11   1  12  540.95   32.80
  11   1 -12  528.45   32.80
  11   1 -12  509.15   32.10
 -11   1  12  526.75   32.50
  11   1 -12  535.95   32.50
  11   1 -12  544.55   32.50
 -11   1  12  534.75   32.60
 -11   1  12  495.85   32.80
  11  -1 -12  448.46   32.70
 -11  -1  12  487.25   32.60
 -11  -1  12  561.94   32.70
  11  -1 -12  570.94   32.70
  11  -1 -12  551.04   32.90
 -11  -1  12  554.64   33.10
  11  -1 -12  537.95   32.90
  11  -1 -12  460.95   32.60
 -11  -1  12  477.85   32.80
  13   1 -14  625.14   38.90
 -13   1  14  641.74   38.80
  13   1 -14  621.74   38.20
  13   1 -14  640.84   38.70
 -13   1  14  631.14   38.70
 -13   1  14  586.84   38.90
  13   1 -14  628.24   38.70
 -13   1  14  638.94   39.00
 -13  -1  14  671.23   39.30
 -13  -1  14  520.45   39.00
  13  -1 -14  672.83   38.90
  13  -1 -14  522.95   38.80
  13  -1 -14  668.63   39.10
  13  -1 -14  530.95   38.90
  13  -1 -14  623.74   39.70
 -13  -1  14  707.23   39.00
 -15   1  16  664.13   40.00
  15   1 -16  648.34   39.90
 -15   1  16  641.94   39.90
  15   1 -16  649.04   39.40
 -15   1  16  634.84   40.20
 -15   1  16  649.34   40.20
  15   1 -16  656.33   39.80
  15   1 -16  648.44   40.20
  15  -1 -16  534.95   39.90
 -15  -1  16  683.33   40.60
  15  -1 -16  703.93   40.20
 -15  -1  16  723.13   40.20
 -15  -1  16  563.44   40.00
 -15  -1  16  563.04   40.20
  15  -1 -16  651.93   40.20
  15  -1 -16  540.85   40.10
  15  -1 -16  691.13   40.40
 -17   1  18  191.48   13.10
  17   1 -18  179.78   12.70
 -17   1  18  180.68   13.20
 -17   1  18  183.68   13.30
 -17   1  18  211.08   13.10
  17   1 -18  188.08   12.20
  17   1 -18  190.08   13.00
  17   1 -18  198.18   12.70
 -17  -1  18  166.68   13.20
  17  -1 -18  197.38   13.20
  17  -1 -18  159.78   12.90
 -17  -1  18  216.98   13.30
  17  -1 -18  196.88   13.00
 -17  -1  18  162.28   12.90
  17  -1 -18  175.28   13.20
 -17  -1  18  200.38   13.50
  17  -1 -18  200.98   13.30
 -19   1  20  297.77   18.20
  19   1 -20  270.37   17.90
  19   1 -20  266.67   18.70
 -19   1  20  276.57   18.30
 -19   1  20  250.17   18.30
  19   1 -20  268.57   17.30
 -19   1  20  276.57   18.00
  19   1 -20  271.17   17.80
  19  -1 -20  264.97   18.20
 -19  -1  20  261.37   18.50
 -19  -1  20  311.17   21.10
 -19  -1  20  253.37   18.20
  19  -1 -20  230.28   18.20
  19  -1 -20  295.87   18.50
 -21   1  22  353.56   24.80
  21   1 -22  374.46   24.90
  21   1 -22  385.76   23.70
 -21   1  22  410.96   24.60
  21   1 -22  407.16   24.40
  21  -1 -22  354.86   24.90
  21  -1 -22  408.36   25.00
 -21  -1  22  347.47   24.60
 -21  -1  22  328.87   24.80
  21  -1 -22  355.46   24.60
 -23   1  24   -2.60    3.20
 -23   1  24   -0.30    2.80
  23   1 -24   -0.10    2.10
  23   1 -24   -1.10    1.80
  23  -1 -24   -0.20    2.90
 -23  -1  24    6.80    3.70
  23  -1 -24    4.10    3.00
 -23  -1  24    0.30    2.90
  23  -1 -24   -1.20    2.70
 -25   1  26  140.59   10.90
  25   1 -26  137.49   10.30
 -25   1  26  130.89   11.20
  25   1 -26  142.99   11.50
 -25  -1  26  140.99   11.60
 -25  -1  26  123.59   11.00
  25  -1 -26  134.09   10.90
  25  -1 -26  123.69   10.80
 -27   1  28    2.90    3.30
  27   1 -28    7.20    2.30
 -27   1  28    3.10    3.30
  27   1 -28    6.20    3.00
 -27  -1  28    5.60    3.70
  27  -1 -28    0.80    2.80
  27  -1 -28   11.40    4.60
 -27  -1  28    7.80    4.00
 -29   1  30   28.50    5.60
  29   1 -30   32.20    4.70
 -29   1  30   30.50    5.20
  29   1 -30   30.00    3.80
  29  -1 -30   35.10    5.60
 -29  -1  30   21.10    4.70
 -29  -1  30   33.90    6.30
  29  -1 -30   22.70    4.40
  31   1 -32   34.10    5.30
 -31   1  32   29.70    5.60
  31   1 -32   30.70    4.10
 -31  -1  32   38.70    8.60
 -31  -1  32   41.30    7.20
  31  -1 -32   41.70    5.90
 -32   2  31    0.20    3.20
  32   2 -31    0.30    2.60
  32  -2 -31    4.30    3.50
  32  -2 -31   -2.30    3.70
 -32  -2  31    7.20    6.10
 -32  -2  31    5.40    4.50
 -30   2  29    1.40    3.10
  30   2 -29    2.90    2.60
 -30  -2  29    5.20    3.80
  30  -2 -29    8.60    4.10
  30  -2 -29    8.60    3.40
 -30  -2  29    9.80    5.00
  28   2 -27   61.09    6.20
 -28   2  27   68.09    6.90
  28  -2 -27   61.19    7.30
  28  -2 -27   75.49    7.90
 -28  -2  27   57.89    7.90
 -28  -2  27   74.79    7.90
 -26   2  25   -0.20    2.50
  26   2 -25    1.90    2.20
 -26  -2  25    5.80    3.10
  26  -2 -25    7.00    3.20
 -26  -2  25   -2.30    3.40
  26  -2 -25    6.20    3.30
  24   2 -23   20.30    3.30
 -24   2  23   13.10    3.30
  24   2 -23   21.00    3.00
 -24  -2  23   21.50    4.60
 -24  -2  23   19.10    4.90
  24  -2 -23   17.40    4.00
  24  -2 -23   16.90    3.80
 -22   2  21   10.30    2.90
  22   2 -21   10.20    2.20
 -22   2  21    6.20    2.70
 -22   2  21    9.00    2.30
  22  -2 -21    6.20    2.80
 -22  -2  21    9.50    3.60
 -22  -2  21    6.00    2.90
  22  -2 -21    5.90    3.40
  22  -2 -21    7.20    2.70
 -20   2  19  239.08   15.70
 -20   2  19  234.98   15.90
  20   2 -19  228.18   15.30
  20   2 -19  238.28   15.40
 -20   2  19  237.68   16.30
 -20  -2  19  235.18   16.10
  20  -2 -19  228.98   16.10
 -20  -2  19  218.58   16.40
  20  -2 -19  220.38   16.10
  20  -2 -19  253.87   16.90
 -18   2  17  237.88   15.20
  18   2 -17  220.58   15.50
  18   2 -17  234.78   14.90
 -18   2  17  227.48   15.50
 -18   2  17  228.48   15.10
  18   2 -17  227.78   15.20
  18  -2 -17  270.97   17.00
 -18  -2  17  203.28   15.80
  18  -2 -17  235.28   16.40
  18  -2 -17  245.28   15.60
  18  -2 -17  226.88   15.70
  18  -2 -17  223.48   15.70
 -18  -2  17  209.98   15.50
  16   2 -15   38.10    3.50
  16   2 -15   37.20    4.00
 -16   2  15   34.60    4.10
 -16   2  15   37.50    3.70
  16   2 -15   37.30    3.40
  16  -2 -15   44.20    4.20
 -16  -2  15   42.20    4.10
  16  -2 -15   34.40    4.10
 -16  -2  15   36.50    4.30
 -16  -2  15   38.10    4.60
 -16  -2  15   35.30    4.90
  16  -2 -15   36.90    4.50
  16  -2 -15   33.90    4.10
  16  -2 -15   35.20    5.10
 -14   2  13   27.80    4.20
 -14   2  13   22.50    3.00
  14   2 -13   17.70    2.40
  14   2 -13   21.00    2.40
  14   2 -13   21.90    3.00
 -14   2  13   20.30    2.50
 -14   2  13   19.10    2.50
 -14  -2  13   20.60    3.30
  14  -2 -13   19.60    2.80
  14  -2 -13   24.80    3.80
 -14  -2  13   20.80    2.90
  14  -2 -13   17.30    2.80
 -14  -2  13   30.40    4.00
 -14  -2  13   16.70    2.70
  14  -2 -13   20.20    3.00
  14  -2 -13   28.80    3.90
 -12   2  11  193.48   13.10
 -12   2  11  197.88   12.90
 -12   2  11  208.68   13.50
  12   2 -11  199.78   13.10
 -12   2  11  197.48   12.60
  12   2 -11  193.28   12.40
  12   2 -11  205.48   12.50
  12  -2 -11  203.88   13.00
 -12  -2  11  219.38   13.00
  12  -2 -11  204.68   13.70
 -12  -2  11  174.08   12.80
 -12  -2  11  184.48   13.20
  12  -2 -11  230.68   13.60
  12  -2 -11  169.28   12.90
  12  -2 -11  170.68   12.90
 -10   2   9 1653.23   97.39
  10   2  -9 1590.04   97.89
 -10   2   9 1664.53   97.39
 -10   2   9 1618.04   98.19
 -10   2   9 1630.14   97.69
  10  -2  -9 1783.72   97.79
 -10  -2   9 1392.96   97.59
 -10  -2   9 1523.85   97.99
  10  -2  -9 1473.55   97.69
  10  -2  -9 1412.46   97.69
  10  -2  -9 1555.44   98.39
  10  -2  -9 1825.22   98.29
  -8   2   7  505.55   29.30
   8   2  -7  483.15   29.80
  -8   2   7  487.95   30.20
  -8   2   7  485.55   29.70
   8  -2  -7  443.86   30.30
   8  -2  -7  419.16   29.70
  -8  -2   7  423.16   29.50
   8  -2  -7  519.45   29.70
  -8  -2   7  481.55   30.00
  -8  -2   7  481.35   29.40
  -8  -2   7  513.35   29.60
  -6   2   5   19.00    2.90
   6   2  -5   24.90    2.50
  -6   2   5   24.40    2.30
  -6  -2   5   13.30    1.70
  -6  -2   5   18.90    1.90
   6  -2  -5   15.60    1.90
   6  -2  -5   16.30    2.10
   6  -2  -5   18.90    2.80
   6  -2  -5   21.00    2.30
  -6  -2   5   20.30    2.50
  -4   2   3   51.79    3.50
  -4  -2   3   36.90    3.40
   4  -2  -3   44.80    3.00
  -4  -2   3   41.10    3.60
   4  -2  -3   44.50    3.50
   4  -2  -3   36.60    4.10
  -2  -2   1  202.98   14.30
   2  -2  -1  218.68   14.20
  -2  -2   1  240.58   14.60
  -2  -2   1  218.28   14.30
   2  -2  -1  234.68   14.60
   0  -2   1  548.65   36.20
   0  -2  -1  557.14   36.30
   0  -2   1  627.54   36.40
   0  -2  -1  629.84   36.40
   0  -2   1  556.24   36.20
  -2   2   3 1229.48   66.79
  -2  -2   3 1122.19   66.89
  -2  -2   3  999.50   66.59
   2  -2  -3 1029.20   66.99
   2  -2  -3 1043.90   66.79
   4   2  -5  140.19    9.00
  -4   2   5  135.69    8.90
   4  -2  -5  125.49    8.40
  -4  -2   5  126.59    8.30
   4  -2  -5  115.79    9.20
  -4  -2   5  152.38    8.40
  -4  -2   5  123.99    9.00
   4  -2  -5  153.88    8.50
  -4  -2   5  122.59    8.50
   4  -2  -5  110.89    8.90
   6   2  -7  382.76   24.10
  -6   2   7  380.56   24.00
   6  -2  -7  428.46   24.30
   6  -2  -7  366.36   24.50
  -6  -2   7  339.67   23.70
  -6  -2   7  427.86   23.80
   6  -2  -7  329.27   24.00
   6  -2  -7  419.96   23.80
  -6  -2   7  358.46   24.20
   8   2  -9   49.40    4.20
  -8   2   9   43.30    3.40
  -8   2   9   47.60    3.40
  -8  -2   9   34.80    3.70
   8  -2  -9   39.60    3.80
   8  -2  -9   56.99    4.40
   8  -2  -9   53.69    4.20
   8  -2  -9   46.50    3.90
  -8  -2   9   44.00    4.30
   8  -2  -9   53.79    6.70
  -8  -2   9   48.60    3.90
 -10   2  11   73.19    5.50
  10   2 -11   72.29    5.60
  10   2 -11   73.29    4.80
 -10   2  11   66.59    5.00
 -10   2  11   69.19    5.00
  10   2 -11   67.59    4.80
 -10  -2  11   63.99    5.30
  10  -2 -11   69.69    6.20
 -10  -2  11   61.09    5.80
  10  -2 -11   73.39    5.40
  10  -2 -11   76.39    5.80
 -10  -2  11   82.99    6.30
 -10  -2  11   79.39    5.50
  10  -2 -11   55.99    5.20
  10  -2 -11   67.79    5.60
 -12   2  13   22.10    2.50
 -12   2  13   25.60    3.20
 -12   2  13   21.50    2.60
  12   2 -13   22.80    3.20
  12   2 -13   18.90    2.30
  12   2 -13   19.70    2.40
 -12  -2  13   22.90    3.40
  12  -2 -13   21.40    2.80
  12  -2 -13   27.80    3.60
  12  -2 -13   23.10    3.90
 -12  -2  13   16.90    2.70
 -12  -2  13   20.40    3.60
  12  -2 -13   20.10    3.10
 -14   2  15    3.10    2.10
  14   2 -15    1.30    1.30
 -14   2  15    1.80    1.60
  14   2 -15    4.20    1.40
 -14   2  15    3.10    1.50
  14   2 -15    0.70    1.90
 -14  -2  15    1.50    2.80
 -14  -2  15    1.70    2.40
  14  -2 -15    3.10    1.80
 -14  -2  15    2.70    1.90
  14  -2 -15   -0.90    1.60
  14  -2 -15   -2.40    2.50
 -14  -2  15    2.00    2.00
  16   2 -17   23.80    3.20
  16   2 -17   27.00    3.20
 -16   2  17   34.60    3.50
 -16   2  17   28.50    3.70
  16   2 -17   26.00    4.00
 -16   2  17   22.30    3.80
 -16  -2  17   37.00    5.10
  16  -2 -17   23.70    4.10
  16  -2 -17   23.60    3.50
  16  -2 -17   30.50    3.80
  16  -2 -17   36.30    4.50
 -16  -2  17   27.60    4.50
 -16  -2  17   23.80    3.50
  16  -2 -17   21.90    4.30
 -18   2  19   88.49    6.70
  18   2 -19   81.19    6.50
  18   2 -19   86.49    6.50
 -18  -2  19   86.59    7.40
 -18  -2  19   83.69    7.90
  18  -2 -19   81.99    7.30
  18  -2 -19   82.69    7.50
  18  -2 -19   82.59    8.00
 -18  -2  19   87.39    7.50
 -20   2  21    4.10    2.30
  20   2 -21    0.70    1.50
 -20   2  21   -1.90    1.80
  20   2 -21   -0.10    1.70
 -20   2  21   -1.50    2.10
 -20  -2  21   -0.50    3.10
  20  -2 -21    1.10    2.50
  20  -2 -21    0.90    2.90
 -20  -2  21   -3.20    2.30
  20  -2 -21    1.60    2.20
 -22   2  23   19.50    3.60
  22   2 -23   27.30    3.50
  22   2 -23   24.30    3.30
 -22  -2  23   19.30    3.80
 -22  -2  23   20.90    5.00
  22  -2 -23   25.40    4.50
  22  -2 -23   30.40    5.20
 -24   2  25    9.10    3.00
  24   2 -25    8.70    2.60
 -24  -2  25    5.00    3.90
  24  -2 -25    5.70    2.90
  24  -2 -25    6.30    3.50
  24  -2 -25   12.20    3.70
 -24  -2  25    4.20    3.00
 -26   2  27   12.70    3.50
  26   2 -27   10.20    2.80
 -26  -2  27   13.00    3.80
  26  -2 -27   15.60    3.80
 -26  -2  27   12.10    4.60
  26  -2 -27    9.20    3.50
  26  -2 -27   16.20    4.20
 -28   2  29   15.80    3.70
  28   2 -29   11.10    3.20
 -28  -2  29    9.20    4.10
 -28  -2  29   11.50    5.10
  28  -2 -29   13.10    4.10
  28  -2 -29   15.50    4.60
  30   2 -31    1.80    2.70
 -30   2  31   -5.40    3.00
  30  -2 -31    3.40    4.00
 -30  -2  31   -1.20    5.10
 -30  -2  31   -0.40    4.70
  29   3 -28   14.10    2.70
 -29   3  28    9.90    2.90
 -29  -3  28    9.20    5.00
  29  -3 -28   17.90    4.50
  29  -3 -28   15.30    5.80
 -29  -3  28   10.80    4.00
  27   3 -26   -1.10    2.10
  27   3 -26    1.20    1.80
 -27   3  26   -0.10    2.20
  27  -3 -26    2.70    3.00
  27  -3 -26    7.40    4.00
 -27  -3  26    8.20    4.30
  27  -3 -26    1.70    2.90
 -27  -3  26   -1.90    3.00
 -25   3  24   14.70    3.50
  25   3 -24   18.50    3.00
  25   3 -24   16.80    2.40
 -25   3  24   19.60    3.10
 -25  -3  24   14.00    4.00
 -25  -3  24   19.30    4.70
  25  -3 -24   22.90    4.20
  25  -3 -24   25.20    4.60
  25  -3 -24   17.60    4.40
 -23   3  22    3.10    2.00
 -23   3  22    9.70    3.20
  23   3 -22   10.50    1.70
  23   3 -22    7.30    1.70
 -23   3  22    5.30    2.80
 -23  -3  22   13.90    4.90
  23  -3 -22    2.30    2.60
 -23  -3  22    4.70    3.40
  23  -3 -22   -0.10    2.60
  23  -3 -22    1.30    3.40
 -21   3  20   35.40    4.40
 -21   3  20   33.50    3.80
 -21   3  20   34.70    3.90
 -21  -3  20   32.80    4.60
  21  -3 -20   43.40    5.00
  21  -3 -20   39.10    6.30
 -21  -3  20   41.90    5.90
  21  -3 -20   29.70    4.40
 -19   3  18   57.99    5.50
 -19   3  18   54.89    4.70
 -19   3  18   57.49    5.10
 -19  -3  18   63.99    8.30
  19  -3 -18   54.19    5.90
 -19  -3  18   61.79    5.90
 -19  -3  18   62.49    6.80
  19  -3 -18   50.79    5.40
 -17   3  16  236.58   16.30
 -17   3  16  243.68   16.80
 -17   3  16  259.67   16.30
  17   3 -16  243.88   17.10
  17  -3 -16  249.78   18.20
  17  -3 -16  283.97   17.30
 -17  -3  16  254.77   17.10
 -17  -3  16  263.47   17.70
  17  -3 -16  258.97   17.10
  17  -3 -16  256.87   17.30
  15   3 -14   17.40    3.00
 -15   3  14   16.60    2.80
 -15  -3  14   19.30    3.60
  15  -3 -14   13.90    4.10
 -15  -3  14   11.80    2.40
 -15  -3  14   13.60    2.70
  15  -3 -14   13.60    2.80
  15  -3 -14   18.10    3.10
 -13   3  12   89.99    6.90
  13   3 -12   90.09    7.20
 -13  -3  12   93.59    6.90
  13  -3 -12   83.99    7.00
  13  -3 -12   99.79    7.20
  13  -3 -12   97.19    7.70
 -13  -3  12   99.99    7.60
 -13  -3  12   91.19    6.80
  13  -3 -12   85.89    6.80
  13  -3 -12   90.29    8.20
  11   3 -10  365.46   23.50
 -11   3  10  349.37   23.20
  11  -3 -10  342.37   24.20
  11  -3 -10  385.36   23.50
 -11  -3  10  375.56   23.10
 -11  -3  10  365.36   23.10
  11  -3 -10  372.26   23.20
  11  -3 -10  355.96   23.30
 -11  -3  10  377.06   23.90
   9   3  -8   18.40    2.80
  -9  -3   8   15.00    2.20
   9  -3  -8   19.50    2.70
  -9  -3   8   14.50    2.00
  -9  -3   8   18.40    2.30
  -9  -3   8   20.80    2.30
   9  -3  -8   17.80    3.60
   9  -3  -8   20.20    2.40
   9  -3  -8   21.30    2.50
   7  -3  -6  508.15   27.50
   7  -3  -6  412.36   28.50
   7  -3  -6  430.36   27.70
  -7  -3   6  406.06   27.10
  -7  -3   6  424.96   27.50
  -7  -3   6  462.65   27.20
  -7  -3   6  428.76   28.00
   5  -3  -4    6.20    2.70
  -5  -3   4    7.50    2.20
  -5  -3   4    8.90    1.90
   5  -3  -4    8.80    1.30
   5  -3  -4    7.40    1.80
   5  -3  -4    7.10    1.20
  -3  -3   2  101.89    7.50
   3  -3  -2  100.39    8.60
  -3  -3   2  103.59    7.80
   3  -3  -2  109.39    7.40
  -3  -3   2   96.89    7.50
   1  -3   0   61.59    5.20
   1  -3   0   57.99    4.90
  -1  -3   0   56.39    5.00
  -1  -3   0   60.79    5.20
  -1  -3   0   57.79    5.20
   1  -3   0   66.59    5.30
  -1  -3   2  823.72   51.49
   1  -3  -2  781.22   51.39
  -1  -3   2  839.32   51.49
   1  -3  -2  839.42   51.59
  -1  -3   2  849.32   51.69
   1  -3  -2  832.72   51.89
   3  -3  -4   -0.70    2.20
  -3  -3   4    2.60    1.60
   3  -3  -4    1.60    1.60
  -3  -3   4    0.10    1.90
  -5   3   6  693.43   43.30
  -5  -3   6  750.72   42.80
   5  -3  -6  682.73   42.90
  -5  -3   6  699.83   43.10
   5  -3  -6  764.92   42.90
   5  -3  -6  651.63   44.00
  -5  -3   6  646.24   44.70
   5  -3  -6  658.83   43.50
  -7   3   8   62.09    5.30
   7   3  -8   66.29    5.50
   7  -3  -8   59.39    4.90
  -7  -3   8   57.09    5.80
  -7  -3   8   62.29    4.60
   7  -3  -8   71.89    5.80
   7  -3  -8   61.79    6.30
  -7  -3   8   73.49    4.80
  -7  -3   8   62.79    4.70
   7  -3  -8   61.29    5.60
   7  -3  -8   74.49    5.10
  -9   3  10  213.38   14.10
   9   3 -10  212.68   14.30
   9  -3 -10  218.68   14.60
  -9  -3  10  217.18   14.70
   9  -3 -10  210.88   14.30
   9  -3 -10  203.08   13.90
   9  -3 -10  231.18   14.00
  -9  -3  10  205.68   13.80
   9  -3 -10  197.78   14.90
 -11   3  12  102.49    7.80
  11   3 -12   87.49    8.20
  11  -3 -12   97.79    9.10
 -11  -3  12  115.59    9.00
  11  -3 -12  115.59    9.10
  11  -3 -12  106.39    7.60
 -11  -3  12  103.99    8.50
 -11  -3  12  108.69    7.70
  11  -3 -12  111.09    8.10
 -13   3  14    8.40    2.20
  13   3 -14    7.50    2.40
  13  -3 -14    3.30    3.00
  13  -3 -14    4.40    1.80
 -13  -3  14    9.30    3.30
  13  -3 -14    4.70    2.70
  13  -3 -14    6.10    2.60
 -13  -3  14    4.80    2.70
  13  -3 -14    2.40    1.80
 -13  -3  14    6.30    2.20
 -13  -3  14    1.40    1.70
 -15   3  16   82.79    5.80
  15   3 -16   86.59    7.60
 -15   3  16   78.79    6.00
 -15   3  16   77.89    6.70
  15  -3 -16   93.79    6.90
  15  -3 -16   80.49    7.10
  15  -3 -16   71.39    8.10
 -15  -3  16   83.09    6.90
  15  -3 -16   75.29    6.90
 -15  -3  16   91.19    7.90
 -17   3  18    6.40    2.60
 -17   3  18    2.00    1.60
 -17   3  18    2.10    1.60
  17  -3 -18    2.80    2.30
 -17  -3  18    1.60    2.20
 -17  -3  18    4.30    3.10
  17  -3 -18    3.90    2.50
 -17  -3  18    1.10    2.20
  17  -3 -18    8.80    4.30
 -19   3  20  280.57   18.20
 -19   3  20  282.67   19.00
 -19   3  20  296.37   18.30
  19  -3 -20  268.37   19.20
  19  -3 -20  289.87   20.30
 -19  -3  20  278.57   19.10
  19  -3 -20  258.77   19.10
 -19  -3  20  300.17   20.10
 -21   3  22    3.60    1.90
 -21   3  22    8.10    1.90
  21   3 -22    6.40    1.70
  21   3 -22    4.50    1.50
 -21  -3  22    5.80    2.80
  21  -3 -22    4.10    3.00
  21  -3 -22    3.40    3.70
  21  -3 -22    8.60    3.30
 -21  -3  22    4.50    3.90
  23   3 -24   12.80    3.40
  23   3 -24   14.80    2.30
 -23   3  24   17.70    2.70
 -23   3  24   21.20    3.00
 -23  -3  24   17.20    3.60
  23  -3 -24   18.40    4.30
  23  -3 -24   16.90    4.60
  23  -3 -24   19.90    4.00
 -23  -3  24   17.80    4.40
  25   3 -26    1.60    1.70
 -25   3  26    4.70    2.40
  25   3 -26    4.90    1.90
 -25  -3  26    3.60    3.30
 -25  -3  26    2.90    3.90
  25  -3 -26    0.10    3.50
  25  -3 -26    1.10    3.00
  27   3 -28   11.10    2.30
 -27  -3  28    8.80    4.70
  27  -3 -28   14.90    4.30
 -27  -3  28   13.40    4.30
  27  -3 -28   12.90    4.90
  27  -3 -28   17.10    4.50
  26  -4 -25    2.90    4.20
  26  -4 -25    2.00    3.10
 -26  -4  25    0.90    3.00
  26  -4 -25    0.10    2.90
 -26  -4  25    3.60    4.20
  24  -4 -23   -4.80    2.70
  24  -4 -23   -0.10    2.70
 -24  -4  23    1.40    4.10
 -24  -4  23   -1.30    3.00
  24  -4 -23    5.50    5.10
 -22   4  21    6.20    3.20
 -22  -4  21    7.50    3.80
  22  -4 -21    6.30    2.70
  22  -4 -21    0.50    2.60
 -22  -4  21    2.90    4.60
  22  -4 -21   -2.10    3.70
  20  -4 -19   47.50    5.40
  20  -4 -19   46.80    7.20
 -20  -4  19   41.30    5.50
  20  -4 -19   55.89    8.70
 -20  -4  19   51.59    7.90
 -18   4  17   24.20    3.50
 -18  -4  17   29.10    5.00
  18  -4 -17   29.10    4.00
  18  -4 -17   28.40    4.00
  18  -4 -17   16.30    5.10
 -16   4  15   14.60    2.80
 -16  -4  15   17.50    4.40
  16  -4 -15    9.40    3.90
  16  -4 -15   20.30    3.40
  16  -4 -15   16.80    3.30
 -16  -4  15   17.20    3.10
 -14   4  13   95.49    8.00
 -14  -4  13  117.49    9.40
  14  -4 -13  103.09   10.10
  14  -4 -13  133.19    8.60
  14  -4 -13  116.29    8.50
  14  -4 -13  106.89    9.50
 -14  -4  13  103.39    8.20
 -12  -4  11  104.69    8.60
  12  -4 -11  109.89    9.70
 -12  -4  11  104.59    7.50
  12  -4 -11  107.79    7.90
 -12  -4  11  100.59    7.50
  12  -4 -11   97.39    7.90
  12  -4 -11   97.09    7.60
  10  -4  -9   41.20    6.20
 -10  -4   9   42.20    4.00
  10  -4  -9   44.60    4.30
 -10  -4   9   38.20    3.80
 -10  -4   9   45.40    5.10
 -10  -4   9   45.40    4.00
 -10  -4   9   46.20    3.90
  10  -4  -9   33.70    4.00
  10  -4  -9   47.90    4.60
   8  -4  -7    0.60    1.40
   8  -4  -7    4.90    2.10
  -8  -4   7    2.70    1.20
  -8  -4   7    4.00    2.00
  -8  -4   7    0.60    2.70
   8  -4  -7    3.30    1.70
  -8  -4   7    5.80    2.80
   8  -4  -7    2.30    3.20
  -6  -4   5   70.49    6.60
   6  -4  -5   72.69    7.30
  -6  -4   5   71.69    6.40
   6  -4  -5   68.49    5.20
  -6  -4   5   66.49    6.00
   6  -4  -5   66.89    5.10
   6  -4  -5   76.89    6.00
  -4  -4   3   -3.10    2.10
  -4  -4   3    0.60    2.10
   4  -4  -3    3.10    2.10
  -4  -4   3    6.70    2.50
   4  -4  -3    2.40    2.70
   4  -4  -3    0.80    2.10
  -2  -4   1  102.79    8.30
   2  -4  -1  106.09    8.30
   2  -4  -1   95.79    8.40
   2  -4  -1  102.19    7.90
  -2  -4   1  105.89    8.20
  -2  -4   1  110.89    8.50
   0  -4   1   15.10    3.30
   0  -4  -1   10.00    2.80
   0  -4   1   16.60    3.30
   0  -4  -1   13.30    3.20
   0  -4  -1   16.30    3.20
   2  -4  -3    2.00    2.10
   2  -4  -3    2.70    2.70
   2  -4  -3    2.70    2.30
  -2  -4   3    2.70    2.50
  -2  -4   3    4.20    2.50
  -2  -4   3    1.90    2.50
  -4  -4   5   12.40    2.90
   4  -4  -5    8.10    3.50
  -4  -4   5    8.80    2.50
  -4  -4   5    9.50    3.30
   6  -4  -7    4.40    1.60
  -6  -4   7    8.60    2.80
   6  -4  -7    5.80    1.40
   6  -4  -7    7.00    3.50
  -6  -4   7    7.70    2.20
  -8  -4   9  183.98   13.00
   8  -4  -9  209.18   15.00
   8  -4  -9  187.68   13.10
   8  -4  -9  219.78   14.40
   8  -4  -9  202.38   15.00
  -8  -4   9  210.18   14.50
  -8  -4   9  190.58   13.00
  -8  -4   9  205.88   13.00
 -10   4  11   23.00    3.30
  10  -4 -11   31.10    4.20
 -10  -4  11   22.40    2.90
  10  -4 -11   21.70    2.90
  10  -4 -11   22.40    3.50
 -10  -4  11   26.60    4.50
  10  -4 -11   28.50    5.10
 -10  -4  11   23.50    3.00
 -12   4  13   34.90    4.20
 -12  -4  13   33.90    4.10
  12  -4 -13   38.60    4.80
  12  -4 -13   33.70    4.30
 -12  -4  13   37.50    4.00
 -12  -4  13   46.10    5.60
  12  -4 -13   34.50    6.10
 -14   4  15   29.80    4.10
  14  -4 -15   36.00    5.00
  14  -4 -15   35.20    6.00
 -14  -4  15   43.50    5.80
  14  -4 -15   37.80    4.50
  14  -4 -15   36.30    4.40
 -14  -4  15   39.70    4.60
  16  -4 -17   28.20    4.40
  16  -4 -17   17.50    4.90
  16  -4 -17   17.00    3.40
 -16  -4  17   23.10    4.00
 -16  -4  17   29.00    5.30
 -16  -4  17   18.20    3.50
 -18   4  19    4.30    2.80
 -18  -4  19    6.80    3.70
 -18  -4  19    6.90    3.00
  18  -4 -19    7.50    3.30
  18  -4 -19    0.70    3.60
  18  -4 -19    7.00    2.70
 -20  -4  21    5.40    4.00
 -20  -4  21    2.30    3.10
  20  -4 -21   -1.40    2.30
  20  -4 -21    4.30    3.10
  20  -4 -21    1.60    3.90
  22  -4 -23    6.70    4.70
  22  -4 -23   12.30    3.60
  22  -4 -23    0.40    3.10
 -22  -4  23    8.90    3.60
 -22  -4  23    2.90    4.40
 -24  -4  25    5.80    3.40
  24  -4 -25   -5.20    2.60
  24  -4 -25   -4.70    4.20
 -24  -4  25    4.10    4.60
  19  -5 -18   -3.70    4.30
  19  -5 -18    3.00    2.80
 -19  -5  18    1.10    2.60
  19  -5 -18   -2.20    2.30
 -19  -5  18   10.80    4.40
  17  -5 -16   19.00    5.80
 -17  -5  16    8.90    2.80
 -17  -5  16    6.10    3.80
  17  -5 -16    5.80    2.90
  17  -5 -16   15.20    3.10
 -15  -5  14    5.70    4.20
  15  -5 -14    1.70    2.30
  15  -5 -14    5.00    2.70
 -15  -5  14    6.20    2.30
 -15  -5  14    3.90    2.50
  15  -5 -14    7.40    4.30
  13  -5 -12    2.50    4.00
  13  -5 -12    4.50    2.00
  13  -5 -12    3.40    2.50
 -13  -5  12    8.20    4.20
 -13  -5  12    3.40    3.70
 -13  -5  12    7.40    2.10
  13  -5 -12    4.60    2.80
 -13  -5  12    4.00    2.20
 -11  -5  10   -3.80    5.20
 -11  -5  10    9.40    2.10
  11  -5 -10   10.20    4.40
 -11  -5  10   14.10    4.00
  11  -5 -10   12.90    2.60
 -11  -5  10   11.60    2.20
  11  -5 -10    6.30    2.60
   9  -5  -8   67.79    5.60
  -9  -5   8   69.49    6.20
   9  -5  -8   64.79    7.90
  -9  -5   8   70.39    6.00
   9  -5  -8   70.89    7.60
   9  -5  -8   72.39    6.40
  -9  -5   8   71.59    7.50
  -9  -5   8   72.49    7.60
  -7  -5   6   34.40    5.00
   7  -5  -6   21.50    2.70
  -7  -5   6   27.40    3.90
   7  -5  -6   20.40    4.50
   7  -5  -6   23.20    3.20
   7  -5  -6   22.60    5.00
   7  -5  -6   23.00    4.00
  -7  -5   6   19.00    4.40
  -5  -5   4  153.68   12.20
   5  -5  -4  159.68   12.70
  -5  -5   4  170.18   12.80
   5  -5  -4  193.58   13.70
  -5  -5   4  158.98   12.80
   5  -5  -4  181.88   12.30
  -3  -5   2   32.20    5.00
   3  -5  -2   29.10    4.90
  -3  -5   2   29.30    4.80
  -3  -5   2   28.30    4.80
   3  -5  -2   24.80    4.20
   3  -5  -2   31.80    5.20
   1  -5   0   45.80    6.20
  -1  -5   0   50.89    6.20
  -1  -5   0   39.90    5.40
   1  -5   0   44.00    5.40
  -1  -5   0   49.40    5.70
   1  -5   0   45.30    5.80
  -1  -5   2    0.60    3.10
   1  -5  -2    1.50    3.20
  -1  -5   2    5.30    3.10
  -1  -5   2    2.50    3.20
   1  -5  -2    4.20    3.00
   1  -5  -2   10.20    3.20
   3  -5  -4   -3.60    2.30
   3  -5  -4    3.30    3.70
   3  -5  -4    0.30    2.60
  -3  -5   4    2.30    3.00
  -3  -5   4   -0.30    2.40
  -3  -5   4   -0.90    3.20
  -5  -5   6    7.60    2.80
   5  -5  -6   11.10    4.60
   5  -5  -6    9.90    3.50
  -5  -5   6    3.70    3.30
   5  -5  -6    6.50    1.90
   5  -5  -6    8.70    3.40
  -5  -5   6    8.10    3.60
   7  -5  -8   -4.20    3.10
  -7  -5   8    1.90    3.20
   7  -5  -8   -1.90    1.50
   7  -5  -8    6.30    2.90
   7  -5  -8   -1.20    1.80
  -7  -5   8    3.70    3.20
   7  -5  -8   -1.50    2.60
  -7  -5   8   -1.80    2.10
   9  -5 -10    4.10    2.10
  -9  -5  10    5.20    3.80
  -9  -5  10    5.10    1.90
   9  -5 -10    9.20    2.10
   9  -5 -10    5.10    2.90
  -9  -5  10    6.90    2.00
  -9  -5  10    1.70    3.30
   9  -5 -10    7.90    4.30
  11  -5 -12   13.30    2.90
 -11  -5  12   15.70    2.60
  11  -5 -12   14.40    4.70
  11  -5 -12   11.80    3.60
  11  -5 -12   12.60    2.30
 -11  -5  12   10.40    2.40
 -11  -5  12    9.40    5.90
  13  -5 -14    2.20    2.20
 -13  -5  14   -0.80    2.20
 -13  -5  14   -0.10    2.20
 -13  -5  14    1.00    3.90
  13  -5 -14   -5.80    3.30
  13  -5 -14    0.50    2.80
 -15  -5  16    5.50    4.10
  15  -5 -16    2.20    2.90
  15  -5 -16    8.40    2.70
  15  -5 -16    3.80    4.20
 -15  -5  16    0.50    2.40
  17  -5 -18    6.10    2.90
  17  -5 -18    9.00    3.30
 -17  -5  18   15.30    3.20
 -17  -5  18    9.60    4.80
  19  -5 -20   -0.60    2.60
  19  -5 -20    0.70    2.80
  19  -5 -20   -6.20    4.00
 -19  -5  20    6.40    4.40
 -19  -5  20    4.10    2.90
  -8  -6   7   17.10    4.70
   8  -6  -7   33.20    4.40
   8  -6  -7   34.20    3.90
   8  -6  -7   22.10    4.80
   8  -6  -7   27.90    5.70
  -8  -6   7   37.70    4.70
  -8  -6   7   20.80    5.20
  -6  -6   5    2.60    3.60
   6  -6  -5    8.80    4.20
  -6  -6   5    8.50    3.50
  -6  -6   5   -7.10    3.50
   6  -6  -5    6.90    3.30
   6  -6  -5    3.40    3.50
   4  -6  -3    6.00    4.10
   4  -6  -3    3.60    3.20
  -4  -6   3    2.90    3.10
  -4  -6   3    3.40    3.90
   2  -6  -1   10.70    3.40
   2  -6  -1   12.70    3.90
  -2  -6   1   10.60    3.50
  -2  -6   1    1.60    3.70
  -2  -6   1    6.60    4.30
   2  -6  -1    6.00    3.60
   0  -6  -1   23.70    5.00
   0  -6   1   23.00    4.40
   0  -6  -1   33.60    5.50
   0  -6   1   36.00    6.40
   0  -6   1   36.30    5.50
   0  -6  -1   22.90    4.70
  -2  -6   3    4.70    3.30
   2  -6  -3    6.50    3.70
  -2  -6   3    3.20    3.40
   2  -6  -3    2.80    3.70
   2  -6  -3   -1.30    3.10
  -2  -6   3    8.80    4.10
  -4  -6   5    6.40    4.10
   4  -6  -5    1.50    3.70
   4  -6  -5    6.60    3.60
  -4  -6   5    4.30    3.50
  -4  -6   5    3.50    3.00
   4  -6  -5    0.80    3.30
  -6  -6   7    0.00    3.20
   6  -6  -7    6.40    3.30
  -6  -6   7   -4.00    3.80
   6  -6  -7    2.60    3.10
  -6  -6   7    2.70    2.80
   6  -6  -7    8.70    4.30
  34   0 -32   25.80    5.20
  34   0 -32   39.70    6.20
  32   0 -30   87.39    8.30
 -32   0  30   76.69    8.70
 -32   0  30   78.19    8.90
  32   0 -30   76.29    7.40
 -30   0  28    8.50    3.80
  30   0 -28   12.20    3.30
 -30   0  28    7.60    3.90
  30   0 -28    8.10    3.00
  28   0 -26  350.76   23.80
  28   0 -26  388.46   23.60
 -28   0  26  358.86   24.10
 -28   0  26  317.37   24.20
  26   0 -24   69.09    6.50
 -26   0  24   66.59    9.40
  26   0 -24   69.39    7.00
 -24   0  22    2.60    2.70
  24   0 -22    4.30    2.40
  24   0 -22   -3.20    2.40
 -24   0  22   -4.10    2.40
  22   0 -20  443.16   28.30
 -22   0  20  479.85   28.60
 -22   0  20  371.76   27.90
 -22   0  20  415.06   28.60
  22   0 -20  464.35   28.20
 -22   0  20  465.15   28.80
  20   0 -18   99.09    7.30
 -20   0  18   80.99    7.60
 -20   0  18   86.59    7.10
 -20   0  18  105.09    7.60
  20   0 -18   89.49    7.40
 -20   0  18   93.69    7.70
  20   0 -18  100.59    7.60
 -18   0  16  314.67   24.10
 -18   0  16  371.36   23.90
  18   0 -16  379.26   24.00
  18   0 -16  389.16   24.20
  18   0 -16  375.06   23.90
 -18   0  16  391.76   24.30
 -18   0  16  398.56   24.10
 -18   0  16  367.76   24.10
  18   0 -16  380.16   24.00
  16   0 -14  161.38   11.00
 -16   0  14  165.88   10.90
  16   0 -14  170.08   10.80
 -16   0  14  176.38   11.30
  16   0 -14  147.79   10.90
 -16   0  14  138.59   11.00
  16   0 -14  159.48   10.90
 -14   0  12  934.51   57.99
 -14   0  12  832.72   57.89
  14   0 -12  970.70   57.99
 -14   0  12  897.91   57.89
  14   0 -12  883.31   57.79
  14   0 -12  966.60   57.79
 -14   0  12  977.10   57.89
 -14   0  12  971.90   59.09
  14   0 -12  990.80   57.89
  12   0 -10  567.74   33.90
 -12   0  10  502.15   33.90
 -12   0  10  564.74   34.00
  12   0 -10  532.55   33.90
 -12   0  10  516.15   34.00
  12   0 -10  563.34   33.90
  12   0 -10  558.04   34.00
 -12   0  10  556.94   33.90
 -12   0  10  540.95   34.10
  10   0  -8 1008.10   65.69
  10   0  -8 1126.29   65.79
 -10   0   8 1108.49   65.79
 -10   0   8 1008.20   65.79
  10   0  -8 1083.79   65.69
  10   0  -8 1102.09   65.79
 -10   0   8 1081.29   65.69
 -10   0   8 1116.89   65.89
 -10   0   8 1000.90   65.79
  -4   0   6  721.93   44.40
   4   0  -6  670.63   44.40
   4   0  -6  710.13   44.30
   4   0  -6  766.42   44.30
  -4   0   6  763.42   44.40
   4   0  -6  691.83   44.30
   6   0  -8   21.00    2.20
   6   0  -8   17.40    1.90
  -6   0   8   19.20    2.10
   6   0  -8   13.00    1.80
   6   0  -8   15.10    2.10
  -6   0   8   15.20    2.00
   6   0  -8   15.60    2.00
  -6   0   8   16.60    2.20
  -6   0   8   17.70    2.20
  -8   0  10 6503.45  386.26
   8   0 -10 6557.94  385.86
   8   0 -10 6933.71  385.86
  -8   0  10 6131.79  385.76
  -8   0  10 5870.61  385.86
   8   0 -10 5746.82  385.86
  -8   0  10 6544.15  385.76
 -10   0  12 1918.61  112.59
  10   0 -12 1899.31  112.59
  10   0 -12 1762.22  112.59
  10   0 -12 1642.74  112.69
 -10   0  12 1875.31  112.79
 -10   0  12 1813.52  112.59
  10   0 -12 1949.30  112.49
 -10   0  12 1772.32  112.69
  10   0 -12 1892.71  112.69
 -12   0  14 5938.21  348.57
  12   0 -14 5316.77  348.77
 -12   0  14 5435.96  348.67
  12   0 -14 5967.70  348.47
  12   0 -14 5948.10  348.57
  12   0 -14 5807.72  348.67
 -12   0  14 5950.40  348.87
  12   0 -14 5565.04  348.67
 -12   0  14 5465.45  349.17
 -14   0  16  135.79    9.90
  14   0 -16  143.89    9.40
 -14   0  16  143.89    9.50
  14   0 -16  133.69    9.50
  14   0 -16  111.89    9.60
 -14   0  16  127.49    9.60
  14   0 -16  146.09    9.50
 -14   0  16  132.09    9.80
  14   0 -16  137.49    9.70
  16   0 -18 2051.69  117.19
 -16   0  18 1850.11  117.49
 -16   0  18 1980.80  117.79
  16   0 -18 1603.14  117.49
 -16   0  18 2003.00  117.39
  16   0 -18 1944.61  117.39
  18   0 -20  166.88   12.00
 -18   0  20  170.68   12.10
 -18   0  20  159.48   12.20
 -18   0  20  159.58   12.10
  18   0 -20  171.78   11.80
  18   0 -20  172.78   12.10
 -18   0  20  171.78   11.90
 -20   0  22  765.12   45.80
 -20   0  22  681.03   45.80
  20   0 -22  708.43   45.60
  20   0 -22  728.23   45.30
 -22   0  24 1402.46   95.19
 -22   0  24 1555.14   95.09
  22   0 -24 1576.84   94.99
  22   0 -24 1580.14   94.59
 -24   0  26  136.19   12.00
  24   0 -26  160.98   11.50
  24   0 -26  152.38   11.70
 -24   0  26  159.38   12.10
  26   0 -28   31.60    4.50
 -26   0  28   28.70    5.20
  26   0 -28   26.90    4.40
 -26   0  28   21.70    4.40
 -28   0  30   -3.80    2.70
  28   0 -30    2.80    2.80
 -28   0  30    7.60    3.80
  28   0 -30    2.30    2.70
 -30   0  32    0.10    3.50
  30   0 -32   -4.40    2.80
 -30   0  32    6.30    4.30
  30   0 -32   -2.10    2.70
  32   0 -34   -1.50    3.20
  32   0 -34   -3.70    2.70
 -32   0  34    0.30    3.60
 -32   0  34    3.60    4.10
 -33   1  31    9.10    4.10
  33   1 -31    9.70    3.30
  33   1 -31   10.70    2.70
  33  -1 -31    6.10    3.60
  33  -1 -31    6.90    4.40
 -33  -1  31   12.10    4.50
 -33  -1  31    4.50    4.70
 -31   1  29   38.20    5.60
  31   1 -29   42.70    4.40
 -31   1  29   38.90    6.60
  31   1 -29   29.80    4.90
 -31  -1  29   27.60    5.80
  31  -1 -29   31.70    5.10
 -31  -1  29   29.20    5.30
  31  -1 -29   37.90    5.80
 -29   1  27   59.79    7.20
  29   1 -27   61.79    5.60
 -29   1  27   58.59    6.90
  29  -1 -27   57.49    6.70
 -29  -1  27   62.19    7.30
 -29  -1  27   65.59    7.60
 -27   1  25  137.79   12.10
  27   1 -25  150.68   10.70
  27   1 -25  159.18   11.50
 -27   1  25  145.59   11.80
 -27  -1  25  142.89   11.90
  27  -1 -25  164.08   12.10
  27  -1 -25  151.78   11.80
 -27  -1  25  155.38   12.50
  25   1 -23    9.20    2.80
 -25   1  23    3.90    3.60
 -25   1  23    6.70    3.00
  25   1 -23    6.20    2.30
  25  -1 -23    8.30    3.30
 -25  -1  23    6.80    3.40
 -25  -1  23    9.40    3.40
  25  -1 -23    6.40    3.00
 -23   1  21   -1.60    2.80
  23   1 -21    0.80    1.90
  23   1 -21    5.70    2.40
 -23   1  21   -0.90    2.40
  23   1 -21    1.70    1.80
 -23   1  21    1.00    2.60
  23  -1 -21    2.80    3.00
 -23  -1  21    1.60    3.00
  23  -1 -21   -0.40    2.20
 -23  -1  21    3.20    2.60
 -21   1  19   92.59    7.60
  21   1 -19   96.09    7.00
 -21   1  19  101.09    8.00
  21   1 -19  103.89    7.90
 -21   1  19  101.89    8.10
  21   1 -19  103.79    7.60
 -21   1  19   92.59    8.20
  21   1 -19  101.09    7.40
 -21  -1  19   97.09    8.30
 -21  -1  19   87.79    7.10
 -21  -1  19   94.99    8.20
  21  -1 -19   91.19    7.90
  21  -1 -19   99.69    8.20
 -21  -1  19   86.29    7.90
  19   1 -17  104.29    7.50
  19   1 -17   89.99    7.50
  19   1 -17   97.69    8.70
  19   1 -17  110.19    7.20
 -19   1  17  111.89    8.30
 -19   1  17   96.99    7.90
 -19   1  17  101.79    8.20
 -19   1  17  110.69    8.00
 -19   1  17   94.69    7.70
  19  -1 -17  109.09    8.20
  19  -1 -17   98.99    7.90
 -19  -1  17   93.39    8.00
 -19  -1  17  116.09    8.50
  19  -1 -17   93.89    7.90
 -19  -1  17   96.39    8.90
 -19  -1  17   95.19    8.10
  19  -1 -17  102.49    7.80
  19  -1 -17  104.39    8.00
 -17   1  15   22.60    3.50
 -17   1  15   25.40    3.30
  17   1 -15   23.10    2.70
 -17   1  15   17.10    2.90
  17   1 -15   24.10    2.90
 -17   1  15   26.80    3.70
  17   1 -15   21.50    2.80
 -17   1  15   26.30    3.50
  17   1 -15   24.00    3.20
 -17  -1  15   36.50    4.30
  17  -1 -15   24.30    3.50
  17  -1 -15   22.00    3.30
 -17  -1  15   20.80    3.20
  17  -1 -15   27.10    3.50
  17  -1 -15   23.80    3.10
  17  -1 -15   21.50    3.10
 -17  -1  15   26.70    3.30
 -17  -1  15   26.40    2.90
 -17  -1  15   24.50    3.60
 -15   1  13  311.07   19.40
  15   1 -13  311.77   18.90
  15   1 -13  306.27   19.40
 -15   1  13  275.67   19.50
 -15   1  13  305.77   19.40
  15   1 -13  308.17   19.20
  15   1 -13  308.47   19.20
 -15   1  13  313.57   19.30
 -15   1  13  303.57   19.60
 -15  -1  13  261.77   19.40
  15  -1 -13  319.97   19.60
  15  -1 -13  268.37   19.40
 -15  -1  13  341.77   19.60
  15  -1 -13  249.78   19.60
 -15  -1  13  329.27   20.00
 -15  -1  13  264.47   19.40
 -15  -1  13  306.17   19.00
  15  -1 -13  326.67   19.50
 -13   1  11 1239.18   74.99
  13   1 -11 1242.78   74.59
  13   1 -11 1250.47   74.29
  13   1 -11 1246.48   74.59
 -13   1  11 1220.18   74.69
 -13   1  11 1244.58   74.69
 -13   1  11 1228.58   74.99
  13   1 -11 1214.68   74.79
 -13   1  11 1122.09   74.89
  13  -1 -11 1094.09   74.69
  13  -1 -11 1296.87   74.79
  13  -1 -11 1191.98   74.99
 -13  -1  11 1091.39   74.79
  13  -1 -11 1127.09   74.69
 -13  -1  11 1220.18   74.39
 -13  -1  11 1333.67   74.79
 -13  -1  11 1335.67   75.19
 -13  -1  11 1099.59   74.69
  13  -1 -11 1258.37   74.99
 -11   1   9 2166.08  130.19
 -11   1   9 2168.88  130.49
 -11   1   9 2161.68  130.29
  11   1  -9 2124.29  130.09
  11   1  -9 2169.08  130.09
  11   1  -9 2108.79  129.89
  11   1  -9 2166.38  130.89
 -11  -1   9 2331.87  130.39
  11  -1  -9 2220.98  130.29
  11  -1  -9 2150.38  130.49
 -11  -1   9 1902.51  130.29
 -11  -1   9 1949.41  130.19
 -11  -1   9 2109.29  129.99
  11  -1  -9 2074.09  130.49
   9   1  -7  150.88    9.20
  -9   1   7  149.19    9.40
  -9   1   7  137.99    9.40
   9   1  -7  149.69    9.40
   9   1  -7  154.18    9.60
  -9   1   7  148.99    9.50
   9   1  -7  141.09    9.40
   9  -1  -7  144.79    9.90
  -9  -1   7  134.19    9.50
  -9  -1   7  140.09    9.60
   9  -1  -7  128.29    9.40
  -9  -1   7  155.68    9.20
   9  -1  -7  152.58    9.60
   9  -1  -7  131.49    9.50
  -9  -1   7  157.88    9.60
  -7   1   5 1543.95   94.49
   7   1  -5 1574.14   94.29
   7   1  -5 1565.44   94.09
  -7   1   5 1551.84   94.19
   7   1  -5 1599.34   94.09
   7   1  -5 1635.74   94.09
  -7   1   5 1582.94   94.19
  -7   1   5 1531.15   94.19
  -7  -1   5 1583.14   94.09
   7  -1  -5 1593.04   94.29
   7  -1  -5 1478.95   94.29
   7  -1  -5 1385.16   94.09
   7  -1  -5 1406.96   94.49
  -7  -1   5 1418.66   94.19
  -7  -1   5 1478.15   94.29
  -7  -1   5 1727.03   94.19
   5   1  -3 5040.00  299.57
  -5   1   3 4970.50  299.47
  -5   1   3 4874.01  299.77
   5  -1  -3 4767.42  299.87
   5  -1  -3 4578.94  299.57
  -5  -1   3 4737.73  299.67
  -5  -1   3 5318.17  299.57
   5  -1  -3 4641.84  299.47
  -5  -1   3 5348.47  299.57
   5  -1  -3 5013.80  299.57
  -5  -1   3 4796.82  299.47
   3   1  -1 1547.35   99.99
  -3   1   1 1619.74  100.19
   3  -1  -1 1666.33  100.29
   3  -1  -1 1585.54   99.89
  -3  -1   1 1564.24   99.99
   3  -1  -1 1851.71   99.99
   1   1   1 1526.55  103.09
  -1  -1  -1 1801.72  103.19
   1  -1   1 1652.33  102.99
   1  -1   1 1766.72  103.19
   1   1  -3 6898.11  406.36
  -1  -1   3 6678.93  406.46
  -1  -1   3 6430.96  406.06
   3   1  -5 1301.07   77.39
  -3   1   5 1259.77   77.69
  -3   1   5 1285.67   77.39
   3   1  -5 1240.28   77.39
  -3   1   5 1256.27   77.39
   3   1  -5 1242.08   77.69
   3  -1  -5 1302.57   77.59
   3  -1  -5 1342.77   77.49
  -3  -1   5 1229.18   77.69
   3  -1  -5 1243.68   77.69
   3  -1  -5 1188.28   77.49
  -3  -1   5 1188.48   77.49
  -3  -1   5 1326.97   77.49
  -3  -1   5 1338.07   77.79
  -5   1   7  612.24   36.20
  -5   1   7  578.14   36.20
   5   1  -7  602.44   36.10
   5   1  -7  607.84   36.10
  -5   1   7  590.74   36.40
   5   1  -7  584.94   36.40
  -5   1   7  597.34   36.40
   5  -1  -7  555.44   36.40
   5  -1  -7  631.74   36.30
   5  -1  -7  570.64   36.30
   5  -1  -7  596.64   36.40
  -5  -1   7  559.14   36.40
  -5  -1   7  592.14   36.50
   5  -1  -7  566.54   36.50
  -5  -1   7  535.05   36.20
  -5  -1   7  613.84   36.30
  -7   1   9   18.00    2.20
   7   1  -9   14.90    1.80
   7   1  -9   14.00    1.90
  -7   1   9   14.70    1.90
  -7   1   9   16.70    2.00
  -7   1   9   17.70    2.30
   7   1  -9   17.90    2.30
  -7  -1   9   16.80    2.40
  -7  -1   9   16.30    2.50
   7  -1  -9   24.20    2.90
  -7  -1   9   18.90    2.20
   7  -1  -9   15.90    2.00
   7  -1  -9   15.40    2.30
  -7  -1   9   16.50    2.20
   7  -1  -9   16.90    2.50
  -9   1  11  528.75   34.30
  -9   1  11  532.45   34.00
   9   1 -11  539.45   34.00
   9   1 -11  535.55   34.30
   9   1 -11  591.44   34.40
  -9   1  11  542.35   34.10
  -9   1  11  545.55   34.30
  -9  -1  11  556.74   34.50
   9  -1 -11  598.14   34.30
  -9  -1  11  594.14   34.20
  -9  -1  11  494.55   34.30
   9  -1 -11  557.74   34.30
   9  -1 -11  571.34   34.50
  -9  -1  11  488.65   34.10
 -11   1  13   -0.40    1.70
 -11   1  13   -0.80    1.20
  11   1 -13    0.30    1.30
 -11   1  13   -2.50    1.30
  11   1 -13   -0.30    1.30
  11   1 -13    2.00    1.50
  11   1 -13    0.60    0.80
 -11   1  13    0.90    1.60
 -11  -1  13    1.20    1.70
  11  -1 -13   -1.00    1.40
  11  -1 -13   -2.00    1.30
  11  -1 -13   -0.10    1.90
 -11  -1  13    0.50    1.40
  11  -1 -13    1.50    1.60
 -11  -1  13   -0.30    1.60
 -11  -1  13    1.00    1.50
 -13   1  15  386.06   26.50
  13   1 -15  411.26   25.70
 -13   1  15  422.06   26.40
 -13   1  15  420.16   26.20
  13   1 -15  414.26   26.10
 -13   1  15  419.76   26.50
  13   1 -15  418.76   26.20
  13   1 -15  401.66   26.40
 -13  -1  15  356.36   26.50
 -13  -1  15  468.55   26.50
  13  -1 -15  354.16   26.20
  13  -1 -15  455.95   27.40
  13  -1 -15  460.25   26.50
 -13  -1  15  436.86   26.80
  13  -1 -15  430.16   26.50
 -13  -1  15  375.76   26.30
 -15   1  17   90.19    6.80
 -15   1  17   81.89    6.40
  15   1 -17   81.09    5.50
 -15   1  17   79.99    6.50
  15   1 -17   70.29    6.00
 -15   1  17   73.89    6.20
  15   1 -17   76.89    6.20
  15   1 -17   72.49    6.30
  15  -1 -17   88.49    6.80
  15  -1 -17   66.89    6.40
  15  -1 -17   67.49    6.30
 -15  -1  17   87.19    6.60
  15  -1 -17   83.89    7.00
 -15  -1  17   65.49    6.40
  15  -1 -17   87.29    7.20
 -15  -1  17   73.09    6.60
 -17   1  19   77.69    7.20
  17   1 -19   92.79    7.10
  17   1 -19   78.69    6.60
  17   1 -19   79.89    6.80
 -17   1  19   91.79    6.80
  17   1 -19   83.19    6.10
 -17   1  19   84.19    7.10
  17  -1 -19   80.19    7.00
  17  -1 -19   77.79    7.20
  17  -1 -19   86.09    7.40
  17  -1 -19   89.79    7.00
  17  -1 -19   89.99    7.20
 -17  -1  19   73.59    7.20
 -17  -1  19   90.79    7.20
 -17  -1  19  104.09    7.60
 -17  -1  19   76.69    7.00
 -19   1  21   71.89    6.30
 -19   1  21   55.29    6.30
 -19   1  21   69.99    6.30
  19   1 -21   62.79    5.50
 -19   1  21   69.09    5.90
  19   1 -21   58.89    5.00
  19   1 -21   71.59    6.00
  19  -1 -21   63.39    6.50
 -19  -1  21   57.19    6.30
 -19  -1  21   57.79    6.20
  19  -1 -21   55.79    6.50
  19  -1 -21   55.19    6.00
  21   1 -23   38.80    3.80
 -21   1  23   39.40    5.60
 -21   1  23   44.80    5.50
  21   1 -23   44.40    4.90
 -21  -1  23   35.70    5.00
  21  -1 -23   38.90    5.40
  21  -1 -23   38.50    5.50
 -21  -1  23   40.00    5.80
  21  -1 -23   39.10    5.00
 -23   1  25  347.47   21.70
  23   1 -25  334.57   20.60
  23   1 -25  330.47   21.40
 -23   1  25  307.07   22.00
  23  -1 -25  304.97   22.00
  23  -1 -25  364.46   22.10
 -23  -1  25  312.87   23.10
 -23  -1  25  294.97   21.90
  23  -1 -25  270.87   21.40
  25   1 -27  198.98   13.00
 -25   1  27  167.78   13.50
 -25   1  27  165.38   12.90
 -25  -1  27  160.68   13.20
  25  -1 -27  161.28   13.30
  25  -1 -27  185.08   13.20
  25  -1 -27  165.68   13.10
 -25  -1  27  154.88   13.40
  27   1 -29    6.20    2.10
  27   1 -29    6.30    3.10
 -27   1  29   10.80    4.10
 -27   1  29    6.10    3.20
 -27  -1  29    1.10    3.20
  27  -1 -29    9.40    3.90
 -27  -1  29    2.90    4.10
  27  -1 -29    2.70    2.90
  29   1 -31   16.10    3.80
 -29   1  31   16.20    4.20
 -29   1  31   23.00    5.30
  29   1 -31   17.80    3.00
  29  -1 -31   14.50    4.10
 -29  -1  31   12.40    4.40
  29  -1 -31   21.50    4.50
 -29  -1  31    7.60    4.40
  31   1 -33   29.20    4.90
 -31   1  33   39.40    6.50
  31   1 -33   28.60    3.90
 -31   1  33   23.10    5.10
  31  -1 -33   28.90    5.60
 -31  -1  33   28.80    5.60
 -31  -1  33   41.20    7.70
 -32   2  30    1.20    3.20
  32   2 -30    1.50    2.40
 -32  -2  30   10.00    4.50
  32  -2 -30    9.00    4.30
 -32  -2  30    4.70    4.40
  30   2 -28   22.50    3.70
 -30   2  28   21.30    4.20
  30  -2 -28   26.40    5.50
 -30  -2  28   28.10    5.90
 -30  -2  28   22.00    4.70
  30  -2 -28   21.10    4.60
 -28   2  26    0.70    2.70
  28   2 -26    3.70    2.30
  28  -2 -26    0.70    2.70
  28  -2 -26    1.90    3.30
 -28  -2  26   -0.80    3.00
 -28  -2  26   -1.40    3.10
 -26   2  24   33.50    4.40
  26   2 -24   27.30    3.80
  26  -2 -24   32.80    5.40
  26  -2 -24   25.60    4.50
 -26  -2  24   29.40    5.40
 -26  -2  24   27.00    4.70
 -24   2  22    0.40    2.30
 -24   2  22    4.00    2.50
  24   2 -22    0.60    1.80
  24   2 -22    0.70    1.70
 -24  -2  22    0.90    2.60
  24  -2 -22    3.30    2.60
  24  -2 -22    2.60    3.20
  24  -2 -22   -1.60    2.80
 -24  -2  22    0.00    3.40
  22   2 -20   -2.20    1.50
  22   2 -20    1.90    1.60
 -22   2  20    0.70    2.10
 -22   2  20   -0.60    1.80
 -22   2  20    2.00    2.40
 -22  -2  20    0.80    2.60
  22  -2 -20    0.80    2.80
 -22  -2  20    2.30    3.10
  22  -2 -20    0.70    2.10
  22  -2 -20    0.30    2.20
  20   2 -18   -0.60    1.30
  20   2 -18    1.60    2.00
 -20   2  18    0.90    1.90
 -20   2  18   -2.20    1.90
  20   2 -18   -0.80    1.50
  20  -2 -18   -0.30    1.90
  20  -2 -18   -0.70    2.10
  20  -2 -18   -1.30    2.70
 -20  -2  18    0.70    2.30
 -20  -2  18    0.90    2.60
 -18   2  16    5.20    1.90
  18   2 -16    6.60    1.70
 -18   2  16   14.30    2.80
 -18   2  16    7.40    2.10
 -18   2  16    8.20    2.10
  18   2 -16    5.40    1.70
  18  -2 -16    7.30    2.20
  18  -2 -16    5.70    2.20
 -18  -2  16    7.30    3.20
 -18  -2  16    5.90    2.70
 -18  -2  16    4.10    2.20
  18  -2 -16    0.50    2.70
  18  -2 -16    4.10    2.50
  16   2 -14   35.20    3.70
  16   2 -14   30.50    3.00
 -16   2  14   33.90    3.40
 -16   2  14   30.40    4.30
 -16   2  14   33.60    3.70
  16   2 -14   32.90    3.10
 -16   2  14   31.50    3.30
 -16  -2  14   35.00    3.80
  16  -2 -14   26.90    3.50
  16  -2 -14   32.10    4.50
  16  -2 -14   28.80    4.10
 -16  -2  14   36.30    4.20
  16  -2 -14   36.30    3.80
 -16  -2  14   39.70    4.90
 -16  -2  14   27.00    3.50
  16  -2 -14   27.10    3.60
 -14   2  12  246.68   15.60
  14   2 -12  245.08   15.90
  14   2 -12  243.88   15.30
 -14   2  12  254.27   16.40
 -14   2  12  252.27   15.80
 -14   2  12  239.78   15.50
  14   2 -12  249.28   15.40
  14  -2 -12  216.58   15.80
 -14  -2  12  259.17   15.90
 -14  -2  12  225.68   16.60
  14  -2 -12  252.57   16.60
  14  -2 -12  278.37   16.50
  14  -2 -12  207.58   15.70
 -14  -2  12  232.38   15.80
  12   2 -10  310.77   19.70
 -12   2  10  309.97   19.30
 -12   2  10  328.47   19.40
  12   2 -10  318.77   19.10
 -12   2  10  303.57   20.10
 -12   2  10  305.67   19.50
  12   2 -10  327.47   19.10
 -12  -2  10  338.97   19.60
  12  -2 -10  265.97   19.50
  12  -2 -10  294.57   20.30
  12  -2 -10  337.17   19.70
  12  -2 -10  338.47   20.20
  12  -2 -10  258.87   19.60
 -12  -2  10  284.37   19.50
 -12  -2  10  289.07   19.90
 -10   2   8 1664.93  100.69
 -10   2   8 1625.54  101.39
 -10   2   8 1635.04  100.89
 -10   2   8 1710.43  100.69
  10   2  -8 1595.04  101.09
  10  -2  -8 1433.66  100.89
 -10  -2   8 1836.42  100.99
  10  -2  -8 1820.82  101.59
 -10  -2   8 1675.43  100.69
 -10  -2   8 1464.85  100.79
  10  -2  -8 1535.35  100.89
  10  -2  -8 1777.12  101.09
  10  -2  -8 1687.63  103.69
 -10  -2   8 1611.44  101.19
  -8   2   6   86.79    6.90
   8   2  -6   95.09    6.90
  -8   2   6  104.19    6.40
   8  -2  -6   99.19    7.20
  -8  -2   6   84.29    6.60
   8  -2  -6   77.19    6.40
  -8  -2   6   83.29    6.20
   8  -2  -6  102.09    6.50
   8  -2  -6   90.69    6.40
  -8  -2   6  102.19    6.30
  -8  -2   6  103.29    6.30
  -6   2   4 2297.87  128.09
   6   2  -4 2305.17  128.29
  -6   2   4 2274.27  128.59
   6  -2  -4 2052.19  128.09
  -6  -2   4 1953.70  128.29
   6  -2  -4 1982.50  128.59
  -6  -2   4 1969.80  127.79
   6  -2  -4 1938.51  127.99
  -4   2   2  115.59    7.60
   4  -2  -2   99.39    7.60
   4  -2  -2  106.29    7.10
  -4  -2   2  106.89    7.30
  -2   2   0  541.45   30.60
  -2  -2   0  511.15   30.80
  -2  -2   0  443.26   30.40
   2  -2   0  445.96   30.30
   2  -2   0  509.75   30.70
   0  -2   2  215.98   13.80
   0  -2   2  196.68   13.50
   0  -2  -2  210.58   13.80
   0  -2  -2  218.28   13.80
  -2   2   4 2227.68  122.09
   2   2  -4 2208.38  122.09
   2  -2  -4 1900.71  122.09
   2  -2  -4 2255.77  121.49
   2  -2  -4 1883.01  121.49
   2  -2  -4 1839.02  122.19
  -2  -2   4 1780.02  121.69
  -2  -2   4 1839.42  122.09
   4   2  -6  925.51   54.49
  -4   2   6  921.21   54.39
   4  -2  -6  895.11   54.79
   4  -2  -6  993.70   54.09
  -4  -2   6  854.71   53.99
   4  -2  -6  786.92   53.99
  -4  -2   6  855.91   54.59
   4  -2  -6  795.72   54.39
  -4  -2   6  793.02   53.89
   4  -2  -6  987.90   54.79
   6   2  -8  910.91   56.29
  -6   2   8  945.81   55.59
  -6  -2   8 1021.40   56.59
   6  -2  -8  878.01   56.59
  -6  -2   8  843.72   56.39
   6  -2  -8 1016.10   55.99
  -6  -2   8  808.02   55.89
   6  -2  -8  779.22   55.89
   6  -2  -8  941.51   56.39
   6  -2  -8  954.20   56.29
  -8   2  10  815.62   51.09
  -8   2  10  844.12   50.59
   8   2 -10  847.72   50.49
   8   2 -10  810.82   51.19
  -8   2  10  849.81   50.59
   8   2 -10  831.62   50.49
   8  -2 -10  728.43   50.89
   8  -2 -10  776.42   51.19
   8  -2 -10  896.51   51.29
  -8  -2  10  954.10   50.99
  -8  -2  10  719.53   51.29
  -8  -2  10  695.43   50.79
   8  -2 -10  811.12   51.59
  -8  -2  10  858.11   51.59
   8  -2 -10  926.31   51.09
 -10   2  12    1.30    1.70
  10   2 -12   -0.40    0.90
  10   2 -12    4.50    1.90
 -10   2  12   -0.70    1.10
  10   2 -12    0.70    1.00
  10  -2 -12   -0.60    1.70
 -10  -2  12    1.10    1.80
  10  -2 -12    0.10    1.40
  10  -2 -12    1.00    2.10
  10  -2 -12    0.50    1.60
  10  -2 -12    1.00    1.40
 -10  -2  12    0.10    1.30
 -10  -2  12   -3.30    1.80
 -10  -2  12   -0.40    1.50
 -12   2  14   97.79    7.10
  12   2 -14   95.99    7.90
  12   2 -14  102.19    6.90
 -12   2  14  103.19    7.20
  12   2 -14   91.59    7.60
 -12   2  14   96.89    7.60
  12  -2 -14  104.29    7.60
  12  -2 -14   96.19    7.80
 -12  -2  14  108.59    8.40
 -12  -2  14   97.19    8.00
  12  -2 -14  113.09    7.90
  12  -2 -14   99.69    8.30
 -12  -2  14  107.59    7.60
  14   2 -16 2742.63  172.68
 -14   2  16 2751.92  171.58
  14   2 -16 2744.63  171.48
 -14   2  16 2715.63  171.98
  14   2 -16 2820.32  171.48
  14  -2 -16 2687.53  172.28
 -14  -2  16 2515.05  171.88
  14  -2 -16 2882.71  172.68
  14  -2 -16 2635.34  171.98
  14  -2 -16 3203.08  172.88
 -14  -2  16 3136.99  172.78
 -14  -2  16 2784.12  171.98
 -14  -2  16 2707.63  172.38
  14  -2 -16 2952.80  172.38
 -16   2  18    3.70    2.60
 -16   2  18    5.40    2.10
  16   2 -18    3.80    1.60
  16   2 -18    6.30    2.30
 -16   2  18    2.80    1.90
  16   2 -18    8.60    2.60
  16  -2 -18    5.20    2.60
 -16  -2  18    0.80    2.30
  16  -2 -18   -3.00    2.90
  16  -2 -18    8.00    2.90
 -16  -2  18    2.50    2.40
 -16  -2  18    6.50    3.20
  16  -2 -18    6.90    2.50
 -18   2  20  290.97   18.90
  18   2 -20  276.27   18.50
  18   2 -20  285.57   18.60
 -18   2  20  297.37   19.00
 -18   2  20  283.77   19.20
  18  -2 -20  315.57   20.10
 -18  -2  20  283.67   19.30
  18  -2 -20  278.57   19.30
  18  -2 -20  283.67   19.50
 -18  -2  20  265.37   19.70
  20   2 -22   30.20    3.80
 -20   2  22   34.50    4.20
 -20   2  22   29.70    4.00
  20   2 -22   32.40    4.00
  20  -2 -22   39.80    5.20
 -20  -2  22   31.10    4.50
  20  -2 -22   28.10    4.40
 -20  -2  22   26.60    5.00
  20  -2 -22   40.90    5.80
  22   2 -24    9.20    2.40
 -22   2  24   15.90    3.30
  22   2 -24   11.60    2.60
  22  -2 -24   12.90    3.80
  22  -2 -24   13.10    3.40
 -22  -2  24   14.70    4.50
  24   2 -26    1.30    2.20
 -24   2  26    1.00    2.60
  24  -2 -26    3.70    2.80
 -24  -2  26    5.20    3.50
  24  -2 -26    0.50    3.40
  24  -2 -26    5.00    3.60
 -24  -2  26   -1.20    3.70
 -26   2  28   39.20    5.10
  26   2 -28   30.30    5.00
  26  -2 -28   37.10    6.00
  26  -2 -28   34.20    5.40
 -26  -2  28   32.30    6.50
  26  -2 -28   41.80    6.40
 -26  -2  28   31.50    5.50
 -28   2  30    6.90    3.40
  28   2 -30    7.80    3.00
 -28  -2  30    8.60    4.10
 -28  -2  30    2.50    4.40
  28  -2 -30    8.90    4.10
  28  -2 -30    7.90    3.90
  30   2 -32    4.80    2.90
 -30   2  32    2.30    3.40
  30  -2 -32    2.40    3.60
 -30  -2  32    3.60    5.30
  30  -2 -32    5.60    3.90
 -30  -2  32    3.40    4.30
 -31   3  29    2.40    2.70
  31   3 -29   -1.30    2.20
  31  -3 -29    0.70    3.60
 -31  -3  29    1.40    4.90
  31  -3 -29    7.60    4.00
  29   3 -27   17.10    2.80
 -29  -3  27   16.90    4.20
 -29  -3  27   15.30    5.10
  29  -3 -27   18.00    5.20
  29  -3 -27   17.40    4.50
 -27   3  25    6.90    2.60
  27   3 -25    3.80    1.90
  27   3 -25    5.00    2.00
 -27  -3  25    6.20    4.30
  27  -3 -25   10.90    4.10
  27  -3 -25    7.30    3.30
 -27  -3  25    7.50    3.50
 -25   3  23    1.00    2.00
  25   3 -23    1.50    1.50
 -25   3  23    0.90    2.00
  25  -3 -23    0.50    2.60
  25  -3 -23   -2.30    2.80
  25  -3 -23    3.10    2.90
 -25  -3  23   -3.40    2.40
 -25  -3  23    3.30    3.50
  23   3 -21   23.10    2.70
 -23   3  21   21.70    3.60
  23   3 -21   23.40    3.30
 -23   3  21   25.20    3.20
 -23   3  21   19.70    3.00
  23  -3 -21   18.80    4.60
 -23  -3  21   23.60    4.90
  23  -3 -21   20.20    3.90
 -23  -3  21   24.70    4.20
  23  -3 -21   24.50    4.90
 -21   3  19    2.70    1.80
 -21   3  19    7.30    2.00
 -21   3  19    6.10    2.40
 -21  -3  19    2.40    2.70
  21  -3 -19    4.40    2.60
 -21  -3  19    2.30    3.10
  21  -3 -19    5.40    3.30
  21  -3 -19    5.70    2.60
 -19   3  17   50.49    4.40
 -19   3  17   46.30    4.30
 -19   3  17   55.29    5.00
  19  -3 -17   58.49    5.30
  19  -3 -17   50.59    6.80
  19  -3 -17   40.90    5.30
 -19  -3  17   52.89    6.10
 -19  -3  17   54.19    5.40
 -19  -3  17   58.69    5.40
 -17   3  15    3.00    1.90
  17   3 -15    3.10    2.10
  17  -3 -15   -4.00    1.90
 -17  -3  15   -0.80    1.70
  17  -3 -15   -1.70    3.00
 -17  -3  15   -2.30    1.90
  17  -3 -15   -3.40    1.70
  17  -3 -15   -0.40    1.80
 -17  -3  15   -1.90    2.50
  15   3 -13   23.70    3.20
 -15   3  13   26.70    3.10
  15  -3 -13   19.40    3.20
  15  -3 -13   23.10    3.10
  15  -3 -13   25.70    3.30
 -15  -3  13   18.90    2.90
  15  -3 -13   24.80    4.50
 -15  -3  13   21.00    3.70
 -15  -3  13   27.90    4.10
  15  -3 -13   32.90    5.20
 -13   3  11   42.90    3.80
  13   3 -11   44.30    4.30
 -13  -3  11   44.80    4.60
 -13  -3  11   40.00    4.00
  13  -3 -11   41.20    5.60
  13  -3 -11   42.70    4.20
  13  -3 -11   41.50    4.00
 -13  -3  11   39.60    4.10
  13  -3 -11   47.20    5.20
  11   3  -9   46.00    4.30
 -11   3   9   43.90    4.00
  11  -3  -9   39.00    5.20
  11  -3  -9   42.10    3.90
  11  -3  -9   45.00    4.10
  11  -3  -9   46.90    4.10
 -11  -3   9   40.30    3.60
 -11  -3   9   38.40    3.80
 -11  -3   9   48.30    3.60
 -11  -3   9   45.90    3.90
 -11  -3   9   57.99    5.30
  -9   3   7   24.30    2.70
   9   3  -7   27.30    3.10
  -9  -3   7   27.90    2.40
   9  -3  -7   23.40    2.70
   9  -3  -7   21.90    2.70
   9  -3  -7   24.60    2.80
  -9  -3   7   27.00    2.50
  -9  -3   7   19.00    2.60
   9  -3  -7   28.10    4.30
  -9  -3   7   24.20    3.30
  -9  -3   7   22.50    2.70
   7  -3  -5   11.80    3.30
  -7  -3   5   18.60    2.40
   7  -3  -5   19.70    2.10
   7  -3  -5   17.60    2.10
  -7  -3   5   17.30    2.70
   7  -3  -5   19.30    2.50
  -5  -3   3    3.80    1.80
   5  -3  -3   -0.60    0.90
   5  -3  -3    1.00    1.50
  -5  -3   3    2.70    1.40
   5  -3  -3    2.30    1.00
  -5  -3   3   -1.70    1.70
   5  -3  -3   -0.20    2.00
  -3  -3   1    3.60    1.80
   3  -3  -1    2.70    1.50
   3  -3  -1    1.40    2.80
   3  -3  -1    1.60    1.80
  -3  -3   1    3.30    1.80
  -3  -3   1    2.10    1.90
   1  -3   1    9.20    2.20
  -1  -3  -1    6.00    1.90
  -1  -3  -1    7.00    2.10
  -1  -3  -1    8.10    2.20
   1  -3   1    6.10    1.90
   1  -3  -3  292.47   19.40
  -1  -3   3  267.27   18.10
   1  -3  -3  287.37   18.50
  -3  -3   5    2.30    1.50
  -3  -3   5    3.30    2.40
   3  -3  -5    3.30    1.00
   3  -3  -5   -1.30    2.50
   3  -3  -5    2.70    1.00
   3  -3  -5    3.00    2.20
  -5   3   7  126.69    9.40
   5   3  -7  146.99    9.60
   5  -3  -7  113.99   10.10
  -5  -3   7  136.39    8.90
   5  -3  -7  146.99    8.90
   5  -3  -7  123.09    8.80
  -5  -3   7  142.29    8.80
  -5  -3   7  137.69    9.90
   5  -3  -7  122.99    9.60
  -7   3   9   77.49    6.50
   7   3  -9   85.19    6.80
  -7  -3   9   85.39    7.20
   7  -3  -9   87.39    7.00
   7  -3  -9   82.09    6.90
  -7  -3   9   85.39    6.10
   7  -3  -9   90.79    6.20
   7  -3  -9   82.09    7.30
   7  -3  -9   88.19    6.20
   9   3 -11  242.68   16.60
  -9   3  11  253.07   16.50
   9  -3 -11  229.68   16.20
   9  -3 -11  259.87   16.80
  -9  -3  11  250.77   16.20
  -9  -3  11  250.17   16.20
  -9  -3  11  255.77   17.20
   9  -3 -11  246.38   16.80
  -9  -3  11  255.87   17.10
   9  -3 -11  253.37   16.20
   9  -3 -11  247.18   17.40
  11   3 -13   13.60    2.90
 -11   3  13   10.40    2.30
 -11  -3  13   12.30    2.30
  11  -3 -13    7.30    2.30
  11  -3 -13   11.00    2.10
  11  -3 -13   12.20    3.50
 -11  -3  13    9.40    3.40
 -11  -3  13   11.60    3.40
  11  -3 -13    7.80    2.90
  11  -3 -13    8.80    3.30
 -11  -3  13    8.60    2.10
  13   3 -15   -0.80    1.90
 -13   3  15    1.50    2.00
 -13   3  15    0.10    1.00
 -13  -3  15    2.90    2.10
  13  -3 -15   -1.50    2.90
  13  -3 -15   -4.80    2.10
 -13  -3  15   -1.10    1.60
  13  -3 -15    3.70    2.50
 -13  -3  15   -0.30    2.80
 -15   3  17   21.10    2.50
 -15   3  17   18.30    3.30
 -15   3  17   19.70    2.80
  15  -3 -17   24.00    3.40
 -15  -3  17   22.50    4.60
  15  -3 -17   15.30    3.10
 -15  -3  17   20.80    3.20
 -15  -3  17   23.10    3.50
  15  -3 -17   20.20    4.60
  15  -3 -17   20.00    3.80
 -17   3  19    1.90    2.10
 -17   3  19    1.60    1.40
 -17   3  19   -1.10    1.40
 -17  -3  19    2.10    3.40
 -17  -3  19   -0.30    2.10
  17  -3 -19   -1.10    2.20
  17  -3 -19    2.50    2.70
  17  -3 -19    2.80    3.80
  19   3 -21    3.10    1.40
 -19   3  21    4.00    1.80
 -19   3  21    4.00    1.90
 -19   3  21    3.90    3.40
  19  -3 -21    4.60    3.00
  19  -3 -21   -0.80    3.30
 -19  -3  21    4.00    2.90
  19  -3 -21   -1.10    2.30
 -19  -3  21    7.90    4.60
 -21   3  23   22.30    3.20
  21   3 -23   22.80    2.60
 -21   3  23   25.40    4.40
  21   3 -23   21.70    2.80
  21  -3 -23   28.40    4.70
 -21  -3  23   26.50    6.30
 -21  -3  23   20.60    5.00
  21  -3 -23   25.30    5.20
  21  -3 -23   22.00    4.10
  23   3 -25   30.70    3.60
  23   3 -25   32.10    3.50
 -23   3  25   32.20    4.30
 -23  -3  25   33.10    6.10
  23  -3 -25   40.20    5.40
  23  -3 -25   42.00    5.90
  23  -3 -25   35.70    6.20
 -23  -3  25   27.60    4.70
 -25   3  27    4.50    2.60
  25   3 -27    4.20    2.00
  25  -3 -27    5.30    4.00
 -25  -3  27   -0.50    4.00
  25  -3 -27   -1.60    2.90
 -25  -3  27    7.60    3.60
  25  -3 -27   -2.60    3.10
  27   3 -29   -0.90    2.10
 -27   3  29    1.50    2.40
  27  -3 -29    2.60    3.70
 -27  -3  29   -4.30    4.10
 -27  -3  29   -0.30    3.20
  27  -3 -29    1.40    3.50
  26  -4 -24    4.30    4.60
 -26  -4  24    4.40    4.50
  26  -4 -24    2.40    3.10
 -26  -4  24   -1.90    2.90
 -24  -4  22    6.10    3.10
 -24  -4  22    1.50    3.90
  24  -4 -22   -0.30    2.70
  24  -4 -22   13.00    3.20
  24  -4 -22    2.30    4.20
  22  -4 -20    5.60    3.00
 -22  -4  20    2.10    2.80
 -22  -4  20    5.50    3.90
  22  -4 -20    4.70    2.80
  22  -4 -20    7.40    4.20
 -20   4  18   -0.40    2.10
  20  -4 -18    3.50    2.70
  20  -4 -18   18.00    3.50
 -20  -4  18   -3.60    2.30
  20  -4 -18   -2.20    3.40
 -20  -4  18    2.40    3.60
 -18   4  16  102.89    7.80
  18  -4 -16  106.29    8.30
 -18  -4  16  105.29    8.40
  18  -4 -16   94.99    9.90
  18  -4 -16  102.59    8.60
 -18  -4  16  114.19    9.40
 -16   4  14   24.90    3.50
  16  -4 -14   24.10    3.70
  16  -4 -14   27.60    3.80
  16  -4 -14   28.70    3.90
 -16  -4  14   30.10    4.90
 -16  -4  14   33.30    4.30
  16  -4 -14   29.10    5.60
 -16  -4  14   25.40    3.50
 -14   4  12   53.99    5.10
  14   4 -12   64.29    5.70
 -14  -4  12   67.99    6.50
  14  -4 -12   74.79   10.80
  14  -4 -12   59.79    5.50
  14  -4 -12   60.09    5.70
 -14  -4  12   61.59    5.20
 -12  -4  10    4.30    1.60
 -12  -4  10    0.00    1.40
  12  -4 -10    0.50    1.50
 -12  -4  10    3.60    1.60
  12  -4 -10    0.40    1.90
  12  -4 -10   -0.60    2.90
 -12  -4  10    0.80    1.70
 -12  -4  10    4.70    2.80
  12  -4 -10    4.60    2.30
  10  -4  -8   53.89    4.70
 -10  -4   8   57.49    4.60
 -10  -4   8   49.00    4.60
  10  -4  -8   41.70    4.40
 -10  -4   8   45.90    4.10
  10  -4  -8   57.29    6.60
  10  -4  -8   41.20    4.60
 -10  -4   8   61.09    5.50
  -8  -4   6   -2.70    2.20
   8  -4  -6   -2.00    2.80
  -8  -4   6   -6.00    2.60
   8  -4  -6   -3.10    1.50
   8  -4  -6    3.90    2.00
  -8  -4   6   -4.70    1.80
   8  -4  -6   -3.20    1.30
  -6  -4   4   43.50    5.50
   6  -4  -4   42.60    3.80
   6  -4  -4   46.00    4.60
   6  -4  -4   46.00    5.80
  -6  -4   4   53.49    5.20
  -6  -4   4   50.39    5.60
   6  -4  -4   46.60    3.90
   4  -4  -2   14.10    2.70
  -4  -4   2   17.40    3.30
   4  -4  -2   11.20    3.40
   4  -4  -2   13.20    3.20
  -4  -4   2   11.80    3.10
  -4  -4   2   16.60    3.40
  -2  -4   0   15.20    3.10
  -2  -4   0   16.90    3.30
   2  -4   0   14.40    3.30
   2  -4   0   13.80    2.90
   2  -4   0   19.60    3.60
  -2  -4   0   11.80    3.20
   0  -4  -2   -1.00    2.00
   0  -4   2    1.90    2.30
   0  -4  -2   -2.40    2.40
   0  -4   2    0.70    2.20
   0  -4   2   -0.60    2.30
   0  -4  -2    0.10    2.00
   2  -4  -4   19.10    3.20
   2  -4  -4   15.10    2.90
  -2  -4   4   15.50    3.10
   2  -4  -4   15.00    3.80
  -2  -4   4   15.70    3.10
  -2  -4   4   17.80    3.60
  -4  -4   6   84.39    7.60
   4  -4  -6   92.09    8.20
  -4  -4   6   81.69    6.60
   4  -4  -6   87.69    6.00
   4  -4  -6   92.79    7.40
  -4  -4   6   92.29    7.40
   4  -4  -6   78.99    5.90
  -6  -4   8  191.08   12.10
  -6  -4   8  195.48   13.60
   6  -4  -8  205.38   13.30
   6  -4  -8  174.88   12.20
   6  -4  -8  184.18   14.00
   6  -4  -8  165.58   12.00
   6  -4  -8  208.48   13.40
  -6  -4   8  183.68   12.30
  -6  -4   8  168.48   12.30
  -8   4  10   82.89    6.90
  -8  -4  10  113.69    8.50
  -8  -4  10   88.19    6.60
  -8  -4  10   77.69    6.50
   8  -4 -10   91.89    6.80
   8  -4 -10   72.89    6.50
   8  -4 -10  101.79    7.70
   8  -4 -10   99.79    8.80
  -8  -4  10   98.79    8.20
 -10   4  12   43.00    5.10
 -10  -4  12   57.99    6.40
  10  -4 -12   50.99    4.80
 -10  -4  12   58.69    4.80
  10  -4 -12   59.79    5.80
 -10  -4  12   53.09    4.90
  10  -4 -12   53.99    7.40
 -12   4  14    0.70    2.20
  12  -4 -14    5.10    4.00
  12  -4 -14    3.20    2.10
 -12  -4  14    3.70    3.30
 -12  -4  14    2.50    2.20
  12  -4 -14    2.80    2.60
 -12  -4  14   -0.50    1.90
  12  -4 -14    4.40    2.10
 -14   4  16   83.29    7.80
  14  -4 -16   81.79    9.10
 -14  -4  16  113.79    7.80
  14  -4 -16   93.59    8.10
 -14  -4  16   93.69    8.80
 -14  -4  16   84.79    7.60
  14  -4 -16   94.09    7.70
 -16   4  18    9.70    2.70
  16  -4 -18    7.70    2.60
  16  -4 -18    6.60    4.20
  16  -4 -18    8.20    3.30
 -16  -4  18   11.40    4.70
 -16  -4  18    8.90    3.00
 -18  -4  20    3.00    2.90
  18  -4 -20   -0.10    4.00
 -18  -4  20    7.60    4.20
  18  -4 -20    5.00    3.00
  20  -4 -22    3.40    3.00
 -20  -4  22    7.40    3.40
  20  -4 -22    3.30    2.90
  20  -4 -22    5.00    4.20
 -20  -4  22   16.00    4.80
 -22  -4  24    2.30    3.10
  22  -4 -24   -2.20    2.90
 -22  -4  24    1.30    4.20
  22  -4 -24    0.60    3.10
 -24  -4  26    0.00    4.90
 -24  -4  26    0.30    3.40
  24  -4 -26    2.20    4.10
  24  -4 -26   -4.10    3.00
  24  -4 -26    2.60    3.40
  21  -5 -19   13.90    3.30
  21  -5 -19   11.40    3.20
 -21  -5  19    9.80    4.60
 -21  -5  19   23.30    5.90
  21  -5 -19   16.50    6.10
 -19  -5  17    3.90    2.60
  19  -5 -17   16.20    9.70
  19  -5 -17    4.80    2.70
  19  -5 -17    3.30    2.90
 -19  -5  17    5.80    4.00
  17  -5 -15    5.00    2.70
 -17  -5  15    3.00    2.40
 -17  -5  15    5.20    4.10
  17  -5 -15    3.50    4.10
  15  -5 -13    3.50    2.60
  15  -5 -13    4.00    4.30
  15  -5 -13    9.00    2.70
 -15  -5  13    8.00    3.80
 -15  -5  13    4.90    2.20
 -15  -5  13   10.30    4.20
  13  -5 -11    2.10    2.40
 -13  -5  11    2.80    3.40
 -13  -5  11    3.60    3.60
  13  -5 -11    4.60    2.00
  13  -5 -11    7.40    4.00
  13  -5 -11    0.30    1.90
  11  -5  -9   41.50    4.90
 -11  -5   9   49.70    4.60
  11  -5  -9   47.90    4.50
  11  -5  -9   44.00    6.70
 -11  -5   9   52.79    6.30
 -11  -5   9   38.20    4.40
 -11  -5   9   39.00    4.00
  11  -5  -9   47.20    4.50
   9  -5  -7   53.49    5.40
   9  -5  -7   51.89    4.60
  -9  -5   7   49.70    6.30
   9  -5  -7   55.29    4.80
  -9  -5   7   48.80    6.70
  -9  -5   7   52.69    5.50
   9  -5  -7   37.90    7.10
   9  -5  -7   55.49    7.00
   7  -5  -5   14.60    2.30
   7  -5  -5   14.40    2.40
   7  -5  -5   11.30    4.00
  -7  -5   5   13.50    3.30
   7  -5  -5   14.80    3.60
  -7  -5   5   21.50    4.20
  -7  -5   5   16.00    4.00
   5  -5  -3   16.40    3.90
   5  -5  -3   12.00    4.00
   5  -5  -3    6.60    3.50
  -5  -5   3    8.40    3.30
  -5  -5   3    8.80    3.60
  -5  -5   3   10.90    3.80
  -3  -5   1   50.89    6.10
   3  -5  -1   53.89    6.60
   3  -5  -1   49.70    5.60
   3  -5  -1   49.90    6.10
  -3  -5   1   53.49    6.60
  -3  -5   1   55.19    6.40
  -1  -5  -1   42.30    5.80
  -1  -5  -1   35.20    5.10
  -1  -5  -1   33.20    5.10
   1  -5   1   32.40    5.30
   1  -5   1   32.40    5.20
   1  -5   1   37.00    4.80
  -1  -5   3   -0.50    2.70
   1  -5  -3    0.50    2.60
  -1  -5   3   -2.80    3.10
  -1  -5   3   -1.60    2.70
   1  -5  -3    2.10    2.80
   1  -5  -3   -1.70    3.00
   3  -5  -5   13.60    3.60
   3  -5  -5    7.90    4.60
  -3  -5   5   11.00    3.20
  -3  -5   5    7.30    2.90
  -3  -5   5    5.50    3.60
   3  -5  -5   12.40    3.30
   5  -5  -7   54.19    6.00
   5  -5  -7   58.39    6.30
   5  -5  -7   61.69    7.20
  -5  -5   7   54.69    6.50
  -5  -5   7   59.19    7.10
  -5  -5   7   67.79    7.00
   5  -5  -7   63.69    4.80
   7  -5  -9    6.60    3.70
  -7  -5   9    7.00    1.90
   7  -5  -9    7.70    1.80
   7  -5  -9    8.00    2.20
  -7  -5   9    4.50    4.10
  -7  -5   9    6.30    2.20
   7  -5  -9    6.70    3.20
  -7  -5   9    7.10    3.50
  -7  -5   9    8.80    2.00
  -9  -5  11   38.40    4.00
   9  -5 -11   33.00    5.20
  -9  -5  11   25.00    5.00
   9  -5 -11   38.70    6.40
  -9  -5  11   38.10    3.90
   9  -5 -11   31.10    4.00
  -9  -5  11   39.90    6.90
   9  -5 -11   50.89    4.60
 -11  -5  13    1.40    2.00
  11  -5 -13    3.10    1.90
 -11  -5  13    1.20    2.10
  11  -5 -13    5.30    3.20
 -11  -5  13    2.00    3.80
  11  -5 -13   -3.10    3.40
  11  -5 -13    4.00    2.40
  13  -5 -15   -7.30    3.80
 -13  -5  15    3.10    2.30
 -13  -5  15    0.80    2.30
  13  -5 -15    4.10    2.90
 -13  -5  15   -1.50    3.80
  13  -5 -15    0.10    2.10
  15  -5 -17   16.10    3.40
 -15  -5  17   16.30    3.30
  15  -5 -17   17.20    5.30
  15  -5 -17   16.80    4.10
 -15  -5  17   13.10    5.00
  17  -5 -19   -0.50    2.50
  17  -5 -19    8.30    4.90
  17  -5 -19    4.00    3.00
 -17  -5  19    5.20    2.90
 -17  -5  19   -0.70    4.30
  -8  -6   6   -8.40    3.20
   8  -6  -6   -3.20    3.30
   8  -6  -6    3.80    4.00
  -8  -6   6    0.00    3.40
  -8  -6   6    4.20    2.90
   6  -6  -4   17.40    4.80
   6  -6  -4   16.60    3.60
  -6  -6   4    9.40    3.50
   6  -6  -4    6.80    3.80
  -6  -6   4   15.80    4.30
  -6  -6   4   16.80    4.20
   4  -6  -2   22.00    5.10
  -4  -6   2   22.60    4.70
  -4  -6   2   25.90    5.50
  -4  -6   2   18.60    4.70
   4  -6  -2   23.30    4.80
   4  -6  -2   27.80    4.20
   2  -6   0    0.80    3.40
  -2  -6   0    2.50    3.50
   2  -6   0    4.50    3.90
  -2  -6   0    0.90    3.30
  -2  -6   0    7.80    3.80
   2  -6   0    7.90    3.30
   0  -6   2   62.19    7.20
   0  -6  -2   53.19    7.10
   0  -6  -2   48.30    6.50
   0  -6   2   55.49    6.80
   0  -6  -2   37.50    6.00
  -2  -6   4   17.50    4.90
   2  -6  -4   11.00    3.90
   2  -6  -4    8.30    4.20
  -2  -6   4   13.90    3.70
   2  -6  -4   10.80    3.90
  -2  -6   4   18.10    3.70
  -4  -6   6    4.60    3.30
   4  -6  -6    9.10    4.30
   4  -6  -6    2.70    3.30
   4  -6  -6    0.70    3.50
  -4  -6   6    6.80    2.90
  -4  -6   6    3.40    4.00
   6  -6  -8   22.60    4.20
   6  -6  -8   14.50    4.10
  -6  -6   8   14.50    4.20
  -6  -6   8   19.00    5.00
  -6  -6   8   15.40    3.40
   6  -6  -8   25.60    5.60
 -36   0  33   -2.70    4.70
  36   0 -33   -1.20    2.70
  36   0 -33    4.20    3.30
 -36   0  33   -3.80    3.60
 -34   0  31    3.10    4.00
 -34   0  31    0.10    4.10
  34   0 -31   -4.50    2.60
  32   0 -29   -2.70    2.50
  32   0 -29    0.50    2.70
 -32   0  29   -2.60    3.20
 -32   0  29   -2.00    3.80
  30   0 -27    0.90    2.40
 -30   0  27    3.70    3.80
 -30   0  27   -1.90    2.90
  30   0 -27    5.50    2.70
 -28   0  25    1.50    3.30
  28   0 -25    1.00    2.40
  28   0 -25   -2.20    2.40
 -28   0  25    0.00    2.80
 -26   0  23   -0.20    2.90
  26   0 -23   -4.90    2.00
  26   0 -23   -1.20    2.20
 -26   0  23   -2.20    2.50
 -26   0  23   -3.40    2.50
 -24   0  21    2.50    2.70
  24   0 -21   -1.70    1.90
 -24   0  21    1.60    2.00
  24   0 -21    0.20    2.00
 -24   0  21    2.80    2.70
  22   0 -19   -0.60    1.90
  22   0 -19   -2.00    1.50
 -22   0  19    2.60    2.20
  22   0 -19    0.90    1.90
 -22   0  19   -3.20    1.70
 -22   0  19    1.10    2.30
  22   0 -19   -0.90    1.90
 -22   0  19    1.50    1.90
 -22   0  19    3.80    2.30
  20   0 -17   -2.90    2.70
  20   0 -17   -2.50    1.90
 -20   0  17   -0.50    1.80
  20   0 -17   -2.40    1.60
 -20   0  17   -0.10    2.10
 -20   0  17    0.60    2.00
 -20   0  17   -0.50    2.00
 -20   0  17   -3.40    2.00
  20   0 -17    0.50    1.90
  18   0 -15   -0.40    1.60
 -18   0  15    0.80    1.80
 -18   0  15    3.20    1.90
  18   0 -15   -2.30    1.50
  18   0 -15    0.80    1.50
  18   0 -15   -0.20    1.70
 -18   0  15   -0.50    1.80
 -18   0  15    3.90    1.90
 -16   0  13    1.40    2.00
 -16   0  13    2.00    1.80
 -16   0  13   -0.20    1.60
  16   0 -13    1.50    1.60
 -16   0  13   -1.00    1.50
  16   0 -13    0.10    1.60
  16   0 -13   -0.30    1.40
 -14   0  11    1.50    1.50
 -14   0  11   -0.70    1.40
  14   0 -11   -0.10    1.20
 -14   0  11   -1.00    1.30
  14   0 -11   -0.40    1.10
  14   0 -11    1.70    1.50
  14   0 -11   -0.40    1.20
 -14   0  11   -2.70    1.20
 -12   0   9    0.10    1.10
  12   0  -9    0.80    1.10
  12   0  -9    1.50    1.30
 -12   0   9    1.60    1.30
  12   0  -9   -0.90    1.10
  12   0  -9   -2.90    1.00
 -12   0   9    0.10    1.20
 -12   0   9    2.20    1.30
  10   0  -7    0.10    1.10
 -10   0   7    1.10    1.10
  10   0  -7    0.20    0.90
  10   0  -7    0.90    1.10
 -10   0   7   -0.10    1.10
  10   0  -7    0.70    1.00
 -10   0   7   -0.10    1.00
 -10   0   7   -0.60    0.90
 -10   0   7   -0.20    1.10
   8   0  -5    0.40    1.30
  -8   0   5    4.10    1.40
  -8   0   5    4.10    1.20
   8   0  -5    6.60    1.50
  -8   0   5    3.40    1.40
   8   0  -5    3.70    1.10
   8   0  -5    4.80    1.20
  -8   0   5    7.40    1.30
   6   0  -3    0.30    0.60
   6   0  -3    2.40    0.70
  -6   0   3    1.30    0.70
  -6   0   3    0.80    0.70
  -6   0   3    1.00    0.80
   6   0  -3    4.10    0.80
   6   0  -3    1.10    0.80
  -6   0   3    2.40    0.80
  -4   0   1    0.70    0.70
   4   0  -1    0.10    0.40
   4   0  -1   -0.20    0.50
  -4   0   1    0.00    0.40
  -4   0   1   -0.20    0.40
   4   0  -1   -0.40    0.40
   0   0  -3   -0.10    0.40
   0   0  -3    1.70    0.70
   0   0   3    0.20    0.50
   0   0  -3    0.00    0.40
   0   0   3    0.20    0.50
   0   0   3    0.00    0.40
   0   0   3    0.90    0.50
   0   0  -3    2.20    0.60
   2   0  -5    0.30    0.60
  -2   0   5    1.10    0.90
  -2   0   5    1.00    0.70
   2   0  -5    0.50    0.70
  -2   0   5    4.40    1.10
   2   0  -5   -0.20    0.90
  -2   0   5    0.10    0.70
   2   0  -5   -0.10    0.70
  -4   0   7    1.10    1.10
   4   0  -7    2.10    1.10
   4   0  -7    1.50    0.90
  -4   0   7    2.30    1.00
   4   0  -7    1.80    0.90
  -4   0   7    4.80    1.30
  -4   0   7    1.60    1.20
   4   0  -7    2.10    1.20
  -6   0   9    2.10    1.30
  -6   0   9    2.00    1.30
  -6   0   9    0.70    1.20
   6   0  -9    1.10    1.10
   6   0  -9    0.80    1.20
  -6   0   9    1.60    1.00
   6   0  -9    1.20    1.30
   6   0  -9   -0.10    1.00
   6   0  -9    0.60    1.10
   8   0 -11    1.70    1.30
   8   0 -11    2.80    1.40
  -8   0  11    1.40    1.60
  -8   0  11    2.90    1.70
  -8   0  11    1.70    1.40
   8   0 -11    3.00    1.70
  -8   0  11    1.00    1.30
   8   0 -11    1.60    1.50
   8   0 -11    2.00    1.30
 -10   0  13    4.50    1.90
  10   0 -13    1.70    1.70
  10   0 -13    0.20    1.30
  10   0 -13    3.70    1.60
 -10   0  13    0.70    1.70
  10   0 -13    0.70    1.60
 -10   0  13    0.50    1.40
 -10   0  13    3.30    1.60
  10   0 -13    2.10    1.40
 -12   0  15    0.80    1.90
  12   0 -15   -0.40    1.70
  12   0 -15   -0.30    1.60
 -12   0  15   -2.90    1.50
  12   0 -15    0.60    1.50
  12   0 -15   -2.40    1.50
 -12   0  15   -1.20    1.50
  12   0 -15   -0.30    1.40
 -12   0  15    4.10    2.10
 -14   0  17    0.10    1.70
  14   0 -17   -0.10    1.40
  14   0 -17   -2.70    1.50
  14   0 -17    0.20    1.80
 -14   0  17    0.20    2.10
  14   0 -17    1.90    1.90
  14   0 -17    2.70    2.10
 -14   0  17    1.10    2.10
 -14   0  17    0.30    1.90
 -16   0  19    0.80    1.90
 -16   0  19   -5.20    2.00
  16   0 -19   -4.20    1.70
 -16   0  19    3.40    2.50
  16   0 -19   -2.50    1.80
  16   0 -19   -2.00    1.60
  16   0 -19    1.90    1.90
 -16   0  19   -2.10    1.60
  16   0 -19    3.00    2.10
  18   0 -21    5.40    3.00
 -18   0  21    6.50    3.00
  18   0 -21    5.90    2.50
  18   0 -21    1.80    2.40
 -18   0  21    9.30    3.10
 -18   0  21    4.60    2.80
  20   0 -23   11.10    3.30
 -20   0  23   10.20    3.30
  20   0 -23    8.10    3.00
  20   0 -23    4.10    2.80
 -20   0  23   11.00    3.80
  22   0 -25    2.10    2.70
  22   0 -25    1.00    2.60
 -22   0  25    3.90    5.90
 -22   0  25    2.90    3.70
 -24   0  27   -2.90    2.80
  24   0 -27   -2.70    2.40
  24   0 -27   -1.50    2.30
 -24   0  27    0.70    3.20
 -26   0  29   -3.30    3.00
  26   0 -29   -4.00    2.20
 -26   0  29   -1.40    3.20
  26   0 -29    0.20    2.60
 -28   0  31   -3.20    3.40
 -28   0  31   -0.80    3.20
  28   0 -31   -1.80    2.50
  28   0 -31    2.20    2.80
  30   0 -33   -4.30    2.70
  30   0 -33   -0.40    2.70
 -30   0  33    0.40    4.40
  35   1 -32   -1.50    3.00
  35   1 -32    2.90    2.90
  35  -1 -32    6.10    3.90
  35  -1 -32    6.70    3.80
 -35  -1  32    1.10    4.00
 -35  -1  32    1.80    5.20
 -33   1  30    4.40    3.50
  33   1 -30   17.20    3.00
  33   1 -30    7.20    3.30
  33  -1 -30    6.70    3.40
  33  -1 -30   12.40    3.90
 -33  -1  30    9.20    4.90
 -33  -1  30   15.00    4.20
  31   1 -28  213.08   14.50
  31   1 -28  214.88   15.40
 -31   1  28  201.68   15.60
 -31   1  28  204.58   15.90
 -31  -1  28  213.18   16.00
  31  -1 -28  204.58   15.60
  31  -1 -28  224.18   16.00
 -31  -1  28  212.38   16.50
  29   1 -26   67.59    6.90
  29   1 -26   72.69    6.20
 -29   1  26   77.09    7.60
 -29   1  26   59.29    7.80
 -29  -1  26   70.99    8.20
 -29  -1  26   74.59    7.60
  29  -1 -26   72.59    7.70
  29  -1 -26   69.99    7.30
  27   1 -24   12.00    2.80
  27   1 -24   16.60    3.40
 -27   1  24   10.90    3.80
  27  -1 -24   11.70    3.20
 -27  -1  24    8.00    3.30
  27  -1 -24   19.90    4.30
  25   1 -22   41.80    4.70
  25   1 -22   37.20    4.10
 -25   1  22   41.50    5.90
 -25   1  22   36.20    4.70
  25  -1 -22   37.00    4.90
 -25  -1  22   33.60    4.20
 -25  -1  22   36.50    4.90
 -25  -1  22   39.00    5.50
  25  -1 -22   44.90    5.60
 -23   1  20  123.79   10.20
  23   1 -20  123.99    9.20
  23   1 -20  129.09    9.00
  23   1 -20  135.49    9.50
 -23   1  20  132.89    9.90
 -23   1  20  137.49   10.10
 -23   1  20  135.09    9.80
 -23  -1  20  114.39    9.80
  23  -1 -20  130.29   10.20
  23  -1 -20  121.79    9.70
 -23  -1  20  123.39   10.20
 -23  -1  20  121.19    9.10
  21   1 -18   91.49    6.90
 -21   1  18   88.09    7.20
 -21   1  18   81.49    6.90
 -21   1  18   86.79    7.50
  21   1 -18   84.09    6.40
 -21   1  18   84.79    7.00
 -21   1  18   72.19    7.30
  21   1 -18   84.69    7.00
 -21  -1  18   75.99    7.10
 -21  -1  18   88.89    7.70
  21  -1 -18   72.19    6.90
  21  -1 -18   95.59    7.00
  21  -1 -18   91.29    7.20
 -21  -1  18   81.19    7.40
  21  -1 -18   84.59    7.40
 -21  -1  18   82.89    6.50
 -21  -1  18   98.39    7.20
  19   1 -16  159.38   10.40
 -19   1  16  134.89   11.00
  19   1 -16  152.58   10.60
 -19   1  16  152.38   10.80
 -19   1  16  154.68   10.90
 -19   1  16  160.58   11.20
 -19   1  16  158.48   10.80
  19   1 -16  162.08   10.90
  19   1 -16  160.48   10.60
 -19  -1  16  174.58   12.30
  19  -1 -16  169.08   11.50
  19  -1 -16  141.29   10.80
  19  -1 -16  160.98   11.20
 -19  -1  16  162.68   11.70
  19  -1 -16  161.88   11.20
 -19  -1  16  129.79   11.00
 -19  -1  16  141.19   10.90
  17   1 -14 1697.73  107.59
 -17   1  14 1776.42  107.79
  17   1 -14 1789.32  107.89
  17   1 -14 1791.02  107.19
 -17   1  14 1589.74  107.69
 -17   1  14 1739.63  107.49
 -17   1  14 1829.82  107.59
  17   1 -14 1759.42  107.39
 -17   1  14 1713.03  107.49
  17  -1 -14 1771.12  107.79
 -17  -1  14 1912.21  108.19
 -17  -1  14 1474.95  107.59
  17  -1 -14 1825.22  107.59
 -17  -1  14 1740.13  107.19
  17  -1 -14 1835.32  107.89
 -17  -1  14 1915.61  107.69
 -17  -1  14 1581.64  107.49
  15   1 -12  811.22   48.60
  15   1 -12  788.42   48.80
 -15   1  12  807.92   49.20
  15   1 -12  791.52   48.80
  15   1 -12  787.32   49.00
 -15   1  12  790.82   48.90
 -15   1  12  787.12   48.90
 -15   1  12  793.32   48.90
  15  -1 -12  821.22   49.00
 -15  -1  12  678.23   48.90
  15  -1 -12  796.62   49.30
 -15  -1  12  828.22   49.50
 -15  -1  12  872.71   49.10
 -15  -1  12  820.52   48.60
  15  -1 -12  819.02   49.20
 -15  -1  12  698.83   49.00
  15  -1 -12  709.23   48.90
 -13   1  10    3.60    1.60
  13   1 -10    6.30    1.60
  13   1 -10    9.70    1.90
  13   1 -10    9.20    1.50
 -13   1  10    7.10    2.10
  13   1 -10    7.70    1.70
 -13   1  10    9.20    1.80
 -13   1  10    5.60    1.60
 -13  -1  10   11.10    1.60
  13  -1 -10    7.30    1.80
 -13  -1  10    5.20    1.80
  13  -1 -10    6.20    1.60
  13  -1 -10    3.80    1.60
  13  -1 -10    7.40    2.10
  13  -1 -10    9.30    2.20
 -13  -1  10    3.80    1.70
 -13  -1  10    7.20    1.90
 -11   1   8 6791.92  417.26
 -11   1   8 6993.40  417.26
  11   1  -8 7161.18  417.26
  11   1  -8 6717.03  417.06
  11   1  -8 6961.10  417.36
  11   1  -8 7111.19  417.16
 -11   1   8 6788.32  417.56
 -11  -1   8 6486.45  417.36
  11  -1  -8 7102.69  417.56
  11  -1  -8 7273.37  417.36
 -11  -1   8 6518.85  417.26
 -11  -1   8 7309.47  417.16
  11  -1  -8 6069.09  417.46
 -11  -1   8 7464.25  417.66
  11  -1  -8 5934.21  417.26
  -9   1   6 4233.28  252.57
   9   1  -6 4203.78  252.67
   9   1  -6 4254.47  252.57
   9   1  -6 4183.78  252.47
  -9   1   6 4064.19  252.57
   9   1  -6 4209.08  252.57
   9  -1  -6 4414.26  252.67
  -9  -1   6 4592.94  252.67
   9  -1  -6 3807.02  252.67
   9  -1  -6 3877.01  252.87
  -9  -1   6 3748.62  252.67
  -9  -1   6 3883.51  252.57
  -9  -1   6 4381.06  252.57
  -3  -1   0 6121.49  390.46
  -3  -1   0 6700.93  390.36
   1   1   2 1257.77   76.29
  -1   1  -2 1291.67   76.29
  -1   1  -2 1204.38   76.09
  -1  -1  -2 1369.96   75.99
   1  -1   2 1277.77   76.09
   1  -1   2 1224.18   76.39
   1  -1   2 1170.58   75.99
   1  -1   2 1169.08   76.09
   1  -1   2 1291.07   75.99
  -1  -1  -2 1158.88   75.99
  -1  -1  -2 1286.17   76.39
  -1   1   4   56.79    4.10
   1   1  -4   55.29    4.00
   1   1  -4   50.99    3.50
   1   1  -4   55.09    3.60
  -1   1   4   53.49    3.60
  -1   1   4   55.69    3.60
   1  -1  -4   58.69    3.70
   1  -1  -4   50.79    3.70
  -1  -1   4   50.09    4.10
   1  -1  -4   51.29    3.80
  -1  -1   4   55.29    3.70
  -1  -1   4   58.29    3.90
  -1  -1   4   49.40    3.70
  -1  -1   4   52.89    3.60
   1  -1  -4   53.99    4.20
   3   1  -6  108.69    7.20
   3   1  -6  107.39    6.80
  -3   1   6  110.09    6.90
  -3   1   6  106.49    7.20
  -3   1   6  103.79    7.00
  -3   1   6  109.29    6.90
   3   1  -6  107.19    6.80
   3  -1  -6  106.79    7.00
  -3  -1   6  103.29    7.20
   3  -1  -6  110.89    7.00
  -3  -1   6   97.89    6.90
   3  -1  -6   99.19    7.20
  -3  -1   6   96.89    7.20
  -3  -1   6  112.59    7.00
   3  -1  -6  102.69    7.00
  -5   1   8  653.23   39.90
  -5   1   8  626.84   39.80
   5   1  -8  663.43   39.60
   5   1  -8  645.64   39.60
  -5   1   8  683.43   39.60
  -5   1   8  651.13   39.60
  -5  -1   8  697.43   39.70
  -5  -1   8  646.84   40.00
   5  -1  -8  669.83   39.80
   5  -1  -8  712.23   39.80
   5  -1  -8  613.24   40.00
   5  -1  -8  578.34   39.70
  -5  -1   8  599.24   39.70
  -5  -1   8  600.54   39.90
   5  -1  -8  595.34   39.90
  -7   1  10  790.92   48.50
  -7   1  10  793.72   48.60
   7   1 -10  820.82   48.30
   7   1 -10  781.32   48.50
  -7   1  10  821.02   48.30
   7   1 -10  774.12   48.20
  -7   1  10  794.02   48.60
   7  -1 -10  681.93   48.30
  -7  -1  10  698.83   48.30
   7  -1 -10  665.23   48.50
  -7  -1  10  814.62   48.70
   7  -1 -10  832.52   48.50
  -7  -1  10  721.43   48.50
   7  -1 -10  799.32   48.70
   7  -1 -10  876.01   48.50
  -7  -1  10  863.01   48.40
   9   1 -12 1254.67   73.09
  -9   1  12 1191.58   73.39
   9   1 -12 1199.28   73.39
   9   1 -12 1169.38   72.59
  -9   1  12 1227.28   73.19
   9   1 -12 1218.48   73.09
  -9   1  12 1144.99   73.29
  -9   1  12 1229.78   73.09
  -9  -1  12 1080.59   73.19
   9  -1 -12 1315.97   73.29
  -9  -1  12 1090.39   73.39
  -9  -1  12 1255.87   73.59
   9  -1 -12 1038.50   73.39
   9  -1 -12 1225.98   73.39
   9  -1 -12 1031.00   73.19
  -9  -1  12 1316.77   73.29
   9  -1 -12 1219.58   73.49
 -11   1  14    6.40    1.80
  11   1 -14   12.30    2.40
  11   1 -14    8.10    1.80
 -11   1  14   11.30    2.40
  11   1 -14    6.20    1.30
 -11   1  14    6.90    1.80
  11   1 -14    4.10    1.60
  11  -1 -14    7.50    2.10
  11  -1 -14   10.70    2.10
  11  -1 -14    5.20    2.10
 -11  -1  14    9.00    2.10
 -11  -1  14    5.00    2.00
 -11  -1  14    7.70    2.30
  11  -1 -14    6.10    2.30
 -11  -1  14    8.60    2.30
 -13   1  16  576.44   38.80
 -13   1  16  631.94   38.70
  13   1 -16  647.84   38.60
 -13   1  16  617.14   38.90
  13   1 -16  632.74   38.60
 -13   1  16  611.44   38.60
  13   1 -16  616.74   38.00
  13   1 -16  611.94   38.90
  13  -1 -16  671.63   39.10
 -13  -1  16  640.14   39.20
 -13  -1  16  679.53   38.90
  13  -1 -16  513.65   38.80
 -13  -1  16  549.05   38.70
  13  -1 -16  693.63   38.90
  13  -1 -16  649.93   38.90
 -13  -1  16  524.25   38.80
 -15   1  18  514.75   32.70
  15   1 -18  539.65   32.40
 -15   1  18  489.75   32.70
  15   1 -18  526.35   32.70
 -15   1  18  547.85   32.50
  15   1 -18  494.55   32.30
 -15   1  18  512.35   32.30
  15   1 -18  523.25   31.80
 -15  -1  18  566.14   32.80
  15  -1 -18  553.14   32.90
  15  -1 -18  520.55   32.80
  15  -1 -18  436.76   32.60
 -15  -1  18  549.65   33.10
  15  -1 -18  434.66   32.40
  15  -1 -18  558.34   32.60
 -15  -1  18  451.95   32.70
 -15  -1  18  480.95   32.50
 -17   1  20   50.49    5.30
  17   1 -20   51.69    5.40
 -17   1  20   51.29    5.40
  17   1 -20   47.70    4.20
  17   1 -20   51.29    4.90
  17   1 -20   48.40    5.00
 -17   1  20   44.80    4.80
 -17   1  20   51.39    5.50
 -17  -1  20   43.10    5.20
  17  -1 -20   60.49    5.90
  17  -1 -20   47.00    5.60
 -17  -1  20   47.20    5.70
  17  -1 -20   59.49    5.50
 -17  -1  20   48.30    5.40
  17  -1 -20   45.20    5.20
  17  -1 -20   47.10    5.60
 -19   1  22  616.14   36.20
 -19   1  22  556.54   36.40
  19   1 -22  585.24   35.90
  19   1 -22  576.64   35.30
  19   1 -22  614.44   36.00
  19  -1 -22  532.15   36.10
 -19  -1  22  487.95   36.10
 -19  -1  22  534.75   36.50
  19  -1 -22  605.34   36.40
  19  -1 -22  530.15   36.60
  21   1 -24    1.40    2.30
 -21   1  24    7.50    3.00
  21   1 -24    6.10    2.00
 -21   1  24    7.00    3.20
 -21  -1  24    4.60    3.50
  21  -1 -24    0.40    2.50
  21  -1 -24    2.90    3.10
  21  -1 -24    3.40    2.90
 -21  -1  24    2.00    2.90
  23   1 -26    1.80    1.70
 -23   1  26    1.90    3.20
 -23   1  26    1.10    3.30
  23   1 -26   -3.30    2.10
 -23  -1  26    1.00    3.20
  23  -1 -26   -0.80    2.50
  23  -1 -26   -2.40    2.70
 -23  -1  26    0.90    2.80
  23  -1 -26    3.90    4.30
 -25   1  28   49.50    6.70
  25   1 -28   57.69    6.50
 -25   1  28   63.69    6.90
  25  -1 -28   56.39    6.60
  25  -1 -28   64.59    7.00
  25  -1 -28   68.69    7.40
 -25  -1  28   57.79    7.10
 -25  -1  28   59.99    7.30
 -27   1  30   -0.60    3.00
 -27   1  30    3.80    3.60
  27   1 -30    2.00    2.80
  27   1 -30   -0.70    1.80
  27  -1 -30    3.50    2.90
  27  -1 -30    1.50    3.00
 -27  -1  30   -1.10    3.10
 -27  -1  30   -4.20    3.20
 -29   1  32    3.00    4.10
  29   1 -32    3.20    2.90
  29   1 -32    6.40    2.50
 -29   1  32    2.10    3.50
 -29  -1  32   -2.30    3.90
 -29  -1  32    8.90    4.00
  29  -1 -32    6.20    3.60
  29  -1 -32    7.10    3.60
  31   1 -34   11.20    3.00
 -31   1  34   19.90    4.90
 -31   1  34   20.40    5.50
  31   1 -34   17.30    4.20
 -31  -1  34   21.50    6.00
  31  -1 -34   12.90    4.40
 -31  -1  34   10.70    4.60
  31  -1 -34   15.20    4.50
  34   2 -31    9.70    3.30
 -34   2  31   15.90    4.00
 -34  -2  31   12.60    4.80
  34  -2 -31   19.30    5.30
  34  -2 -31    8.20    4.30
 -32   2  29   81.49    8.00
  32   2 -29   69.29    7.20
  32  -2 -29   87.29    8.60
 -32  -2  29   78.29    8.80
  32  -2 -29   81.49    8.90
 -32  -2  29   88.59    9.20
  30   2 -27    3.00    3.20
 -30   2  27    8.60    3.40
 -30  -2  27    9.40    3.70
 -30  -2  27   13.70    4.70
  30  -2 -27    8.10    3.40
  30  -2 -27    7.90    4.10
  28   2 -25    2.30    2.20
 -28   2  25    2.30    3.10
  28  -2 -25    0.80    2.80
  28  -2 -25    8.50    3.50
 -28  -2  25    9.80    4.10
 -28  -2  25    2.40    3.10
 -26   2  23  161.28   11.30
  26   2 -23  147.39   10.80
  26   2 -23  136.69   10.70
  26  -2 -23  153.18   11.70
 -26  -2  23  150.08   11.90
  26  -2 -23  162.38   12.40
 -26  -2  23  149.09   12.30
  24   2 -21  138.89   10.40
 -24   2  21  153.68   10.90
 -24   2  21  156.88   11.10
  24   2 -21  147.09   10.60
 -24  -2  21  145.39   11.30
  24  -2 -21  159.38   12.00
  24  -2 -21  143.49   11.30
 -24  -2  21  140.99   11.70
  22   2 -19    0.50    1.50
 -22   2  19    3.00    2.30
  22   2 -19   -1.60    1.60
 -22   2  19   -2.70    1.60
 -22   2  19   -2.60    2.00
 -22  -2  19    0.70    2.40
 -22  -2  19    3.30    3.10
  22  -2 -19    1.80    2.10
  22  -2 -19    0.10    2.20
  22  -2 -19   -3.00    2.60
 -20   2  17  163.18   10.90
 -20   2  17  148.09   10.60
  20   2 -17  152.48   10.90
 -20   2  17  156.58   10.90
  20   2 -17  153.28   11.00
  20   2 -17  151.38   10.50
  20  -2 -17  179.28   11.40
 -20  -2  17  149.69   11.20
  20  -2 -17  155.68   11.90
 -20  -2  17  143.99   11.40
  20  -2 -17  142.89   11.30
  20  -2 -17  148.39   11.10
 -20  -2  17  175.98   11.30
  18   2 -15   -0.90    1.20
 -18   2  15   -0.40    1.60
 -18   2  15    0.30    2.10
 -18   2  15    1.00    1.40
  18   2 -15   -1.20    1.30
 -18   2  15   -3.00    1.40
  18   2 -15    3.20    2.00
  18  -2 -15   -0.60    2.10
 -18  -2  15    4.60    2.40
 -18  -2  15    0.10    1.80
  18  -2 -15   -0.20    1.80
  18  -2 -15   -1.40    2.40
  18  -2 -15    0.80    1.80
 -18  -2  15    0.50    2.50
  18  -2 -15   -0.90    1.60
 -18  -2  15    0.00    1.70
 -16   2  13  164.98   10.90
 -16   2  13  173.28   11.10
  16   2 -13  171.98   10.70
  16   2 -13  168.08   11.20
 -16   2  13  164.08   12.30
 -16   2  13  168.88   10.90
  16  -2 -13  171.58   11.30
 -16  -2  13  137.59   11.80
  16  -2 -13  161.28   11.10
 -16  -2  13  161.68   11.20
 -16  -2  13  150.38   11.40
  16  -2 -13  165.88   12.00
  16  -2 -13  150.68   11.20
  14   2 -11    1.90    1.10
 -14   2  11    3.40    1.60
 -14   2  11    3.40    2.10
  14   2 -11    0.70    1.20
 -14   2  11    4.40    1.50
  14   2 -11    4.70    1.60
 -14   2  11   -1.00    1.40
 -14  -2  11    4.90    1.10
 -14  -2  11    0.20    1.50
 -14  -2  11    6.00    2.00
  14  -2 -11    4.80    2.40
  14  -2 -11    4.80    1.50
 -14  -2  11    3.70    1.80
  14  -2 -11    6.40    2.20
  14  -2 -11   -0.90    1.60
  14  -2 -11    7.20    1.90
  12   2  -9   84.29    6.10
  12   2  -9   84.69    5.40
 -12   2   9   78.39    5.80
 -12   2   9   88.69    5.90
 -12   2   9   82.39    6.70
 -12   2   9   78.69    5.80
 -12  -2   9   94.89    5.70
  12  -2  -9   65.59    6.10
 -12  -2   9   76.99    6.30
 -12  -2   9   89.89    6.10
  12  -2  -9   73.99    5.90
  12  -2  -9   85.19    6.90
 -12  -2   9   67.69    5.90
  12  -2  -9   89.79    6.20
  12  -2  -9   96.49    6.70
 -10   2   7   67.49    5.40
 -10   2   7   61.19    4.40
 -10   2   7   68.69    4.50
 -10   2   7   52.29    4.30
  10  -2  -7   70.59    4.70
 -10  -2   7   70.59    4.60
  10  -2  -7   61.09    5.10
  10  -2  -7   50.89    4.80
 -10  -2   7   62.49    4.90
 -10  -2   7   51.69    4.60
  10  -2  -7   62.99    5.70
 -10  -2   7   71.49    4.70
   8   2  -5 1447.66   84.79
  -8   2   5 1441.46   84.59
  -8   2   5 1416.36   85.19
   8  -2  -5 1226.48   84.69
   8  -2  -5 1320.97   84.59
   8  -2  -5 1337.67   85.29
  -8  -2   5 1326.77   84.59
  -8  -2   5 1218.68   84.79
  -8  -2   5 1534.25   84.79
  -8  -2   5 1559.94   84.59
   6   2  -3  280.57   16.10
  -6   2   3  274.77   16.40
   6  -2  -3  244.98   15.80
  -6  -2   3  234.68   16.00
   6  -2  -3  242.58   15.80
   6  -2  -3  241.88   16.50
   4  -2  -1   89.99    6.00
  -4  -2   1   90.89    6.80
  -4  -2   1   88.29    6.20
   4  -2  -1   89.99    6.60
   4  -2  -1   91.59    5.80
  -2   2  -1   16.00    2.20
   2  -2   1   15.60    2.40
  -2  -2  -1   14.50    2.00
   2  -2   1   16.10    2.20
  -2  -2  -1   16.90    2.50
   0   2   3 1491.35   83.69
   0   2  -3 1476.45   83.39
   0  -2   3 1174.88   83.29
   0  -2  -3 1426.96   83.79
   0  -2   3 1233.48   83.69
   2   2  -5    2.20    1.50
  -2   2   5    4.70    1.80
   2  -2  -5    1.20    0.90
   2  -2  -5    2.10    1.60
  -2  -2   5    4.80    1.00
  -2  -2   5    1.80    1.10
  -2  -2   5    2.90    1.70
  -2  -2   5    2.10    0.90
   2  -2  -5    0.10    1.60
   4   2  -7  149.49   10.00
  -4   2   7  144.39   10.20
   4  -2  -7  161.48    9.60
  -4  -2   7  130.69   10.10
   4  -2  -7  133.79   10.20
  -4  -2   7  169.28    9.60
  -4  -2   7  156.88   10.10
   4  -2  -7  150.88   10.20
   4  -2  -7  127.79    9.50
  -4  -2   7  127.59    9.50
   4  -2  -7  165.58   10.00
  -6   2   9  342.87   22.60
   6   2  -9  342.67   22.60
  -6   2   9  349.67   22.00
  -6   2   9  359.96   22.00
  -6  -2   9  400.16   23.00
   6  -2  -9  338.97   22.80
   6  -2  -9  384.16   22.50
  -6  -2   9  307.87   22.30
   6  -2  -9  380.66   22.70
  -6  -2   9  398.66   22.50
   6  -2  -9  357.56   25.10
  -6  -2   9  305.97   22.70
   8   2 -11   10.90    1.30
  -8   2  11    9.50    1.50
  -8   2  11    7.90    1.60
   8   2 -11   11.30    2.40
   8   2 -11    8.20    1.30
  -8   2  11    9.90    2.20
  -8  -2  11    6.60    2.70
  -8  -2  11   11.30    2.00
   8  -2 -11   10.80    2.30
   8  -2 -11    6.90    1.80
   8  -2 -11    8.30    2.00
  -8  -2  11   11.20    2.50
   8  -2 -11    8.50    2.60
  -8  -2  11    7.70    1.80
   8  -2 -11    7.70    2.40
 -10   2  13  454.85   28.60
 -10   2  13  464.75   28.10
  10   2 -13  439.66   28.60
  10   2 -13  441.46   27.90
  10   2 -13  442.06   27.90
 -10   2  13  458.05   28.10
 -10  -2  13  500.15   29.20
  10  -2 -13  467.45   28.70
 -10  -2  13  408.56   28.80
  10  -2 -13  409.86   28.80
  10  -2 -13  485.15   28.50
 -10  -2  13  406.46   28.30
  10  -2 -13  447.46   29.10
 -10  -2  13  498.55   28.60
  10  -2 -13  424.06   28.80
 -12   2  15   65.99    5.80
  12   2 -15   71.99    5.10
 -12   2  15   68.79    5.30
  12   2 -15   70.19    5.10
  12   2 -15   66.19    6.00
 -12   2  15   69.39    5.40
  12  -2 -15   71.99    6.70
  12  -2 -15   70.99    5.80
  12  -2 -15   61.49    5.60
 -12  -2  15   64.09    5.80
  12  -2 -15   80.89    6.20
 -12  -2  15   63.69    5.90
 -12  -2  15   58.89    6.20
  12  -2 -15   58.39    6.10
 -14   2  17   12.00    2.30
 -14   2  17   13.80    3.10
  14   2 -17   10.00    2.10
  14   2 -17   13.40    2.20
  14   2 -17   14.30    3.00
 -14   2  17   10.70    2.40
  14  -2 -17   10.70    3.10
  14  -2 -17   13.60    3.20
  14  -2 -17   12.40    2.70
  14  -2 -17   14.10    3.80
 -14  -2  17   13.60    3.70
 -14  -2  17   10.00    2.80
 -14  -2  17   14.30    3.60
 -16   2  19  238.98   15.90
 -16   2  19  234.88   16.60
  16   2 -19  240.98   15.80
  16   2 -19  232.68   15.80
 -16   2  19  258.67   16.10
 -16  -2  19  246.98   16.60
 -16  -2  19  234.48   17.10
 -16  -2  19  254.77   16.60
  16  -2 -19  231.98   16.50
  16  -2 -19  222.78   16.70
  16  -2 -19  263.97   17.30
 -18   2  21    2.60    2.30
 -18   2  21    6.60    2.20
  18   2 -21    1.40    1.70
  18   2 -21    3.30    2.10
 -18   2  21    8.50    2.80
 -18  -2  21    2.60    2.70
 -18  -2  21    5.50    3.40
  18  -2 -21    1.70    2.70
  18  -2 -21   -1.10    3.00
  18  -2 -21    0.80    2.40
 -20   2  23   42.80    5.10
  20   2 -23   47.30    4.50
  20   2 -23   38.40    4.30
  20  -2 -23   49.20    6.30
 -20  -2  23   41.30    6.30
  20  -2 -23   37.70    5.20
 -20  -2  23   44.40    5.80
  20  -2 -23   45.30    5.90
 -22   2  25   90.89    7.70
  22   2 -25   75.29    7.00
  22  -2 -25   84.99    8.30
 -22  -2  25   81.99    8.30
 -22  -2  25   88.79    8.50
  22  -2 -25   89.49    8.60
  22  -2 -25   87.29    8.10
 -24   2  27   16.00    3.50
  24   2 -27   20.80    3.60
  24  -2 -27   11.90    4.30
 -24  -2  27   18.30    5.20
 -24  -2  27   14.90    4.10
  24  -2 -27   22.60    4.30
  24  -2 -27   19.10    4.30
 -26   2  29   15.20    3.70
  26   2 -29   10.10    3.00
 -26  -2  29    7.20    3.80
  26  -2 -29   13.20    4.60
 -26  -2  29    1.00    4.30
  26  -2 -29    3.60    3.70
  26  -2 -29    7.80    3.40
  28   2 -31   38.70    5.20
 -28   2  31   45.10    5.80
 -28  -2  31   42.20    7.60
  28  -2 -31   46.70    8.40
  28  -2 -31   40.40    6.90
 -28  -2  31   48.20    6.80
  28  -2 -31   46.50    6.90
 -31   3  28   22.30    3.80
  31   3 -28   22.80    3.30
 -31  -3  28   27.80    5.00
 -31  -3  28   20.20    5.60
  31  -3 -28   20.50    7.10
  31  -3 -28   20.40    6.70
  29   3 -26   14.40    2.60
 -29   3  26   10.80    3.20
 -29  -3  26   15.20    4.10
 -29  -3  26   19.20    5.60
  29  -3 -26   22.80    5.40
  29  -3 -26   20.30    4.40
 -27   3  24   12.00    2.90
  27   3 -24    8.40    2.10
  27   3 -24   12.60    2.10
  27  -3 -24   12.00    3.50
  27  -3 -24   12.70    4.20
 -27  -3  24    5.60    3.20
 -27  -3  24   23.90    5.10
  25   3 -22   22.00    2.80
 -25   3  22   19.00    2.80
 -25   3  22   17.20    3.40
  25   3 -22   25.40    2.80
 -25   3  22   19.50    3.20
  25  -3 -22   19.30    4.70
  25  -3 -22   20.30    4.10
 -25  -3  22   20.70    7.50
 -25  -3  22   14.40    4.00
 -23   3  20  144.49    9.80
 -23   3  20  136.59    9.60
 -23   3  20  131.29   10.80
  23  -3 -20  139.89   10.60
 -23  -3  20  137.29   10.70
  23  -3 -20  132.09   11.60
 -23  -3  20  145.89   11.40
  23  -3 -20  132.39   11.40
 -21   3  18   65.89    5.50
 -21   3  18   69.49    5.50
 -21   3  18   74.29    6.10
  21  -3 -18   67.59    7.40
 -21  -3  18   72.29    7.00
  21  -3 -18   64.39    6.60
 -21  -3  18   62.49    6.50
  21  -3 -18   71.59    6.30
 -19   3  16   27.40    3.20
 -19   3  16   28.60    3.70
 -19   3  16   24.50    3.10
  19   3 -16   31.10    3.90
  19  -3 -16   30.20    4.30
  19  -3 -16   32.20    4.10
 -19  -3  16   33.00    4.30
 -19  -3  16   31.00    4.60
 -19  -3  16   22.80    3.70
  19  -3 -16   28.10    5.10
 -17   3  14   24.50    2.90
 -17   3  14   15.00    2.20
 -17   3  14   16.20    2.00
  17  -3 -14   16.30    4.10
  17  -3 -14   23.50    3.00
  17  -3 -14   10.40    2.90
  17  -3 -14   17.90    2.90
 -17  -3  14   19.60    3.50
 -17  -3  14   18.40    3.10
 -17  -3  14   14.00    2.60
  15   3 -12  119.19    8.50
 -15   3  12  118.29    8.20
  15  -3 -12  118.89    8.70
  15  -3 -12  119.69    8.30
 -15  -3  12  105.49    8.30
  15  -3 -12  120.19    9.80
 -15  -3  12  105.49    8.40
 -15  -3  12  130.19    9.10
  15  -3 -12  116.59    8.50
  13   3 -10   11.60    2.40
 -13   3  10   15.40    2.30
  13  -3 -10   16.10    3.30
 -13  -3  10   11.20    2.10
  13  -3 -10   11.60    2.20
 -13  -3  10   15.00    2.00
  13  -3 -10    9.70    3.20
  13  -3 -10   14.10    2.50
  13  -3 -10   16.20    2.40
 -13  -3  10   17.00    2.10
 -13  -3  10   16.50    3.10
 -13  -3  10   10.90    2.20
  11   3  -8  312.17   20.10
 -11   3   8  300.07   20.50
 -11   3   8  303.67   19.70
 -11  -3   8  308.97   19.70
  11  -3  -8  316.27   19.80
  11  -3  -8  341.07   20.00
  11  -3  -8  325.67   20.00
 -11  -3   8  301.57   19.70
 -11  -3   8  291.57   20.20
  11  -3  -8  307.37   21.00
 -11  -3   8  319.77   19.80
   9   3  -6   22.40    2.80
  -9   3   6   21.30    3.10
  -9  -3   6   19.80    2.80
  -9  -3   6   15.70    1.90
   9  -3  -6   15.30    2.20
  -9  -3   6   15.50    2.30
  -9  -3   6   17.80    2.00
   9  -3  -6   18.10    2.40
   9  -3  -6   15.70    3.50
   9  -3  -6   18.40    2.40
   7  -3  -4   11.10    3.00
  -7  -3   4   11.50    3.10
   7  -3  -4   14.30    1.90
   7  -3  -4   14.40    2.20
  -7  -3   4   13.70    2.40
   7  -3  -4   13.30    1.90
  -7  -3   4   18.20    2.50
   5  -3  -2  548.55   32.60
   5  -3  -2  499.95   32.20
   5  -3  -2  584.94   35.80
  -5  -3   2  472.05   32.70
   5  -3  -2  566.64   32.20
  -5  -3   2  475.85   32.80
  -3  -3   0   35.90    4.10
   3  -3   0   41.50    4.10
   3  -3   0   38.00    4.10
  -3  -3   0   38.00    3.60
  -3  -3   0   36.00    4.10
   3  -3   0   33.60    3.50
  -1  -3  -2   16.10    2.40
  -1  -3  -2   11.60    3.50
   1  -3   2   13.70    2.60
   1  -3   2   16.20    2.50
   1  -3   2   16.50    2.90
  -1  -3  -2   17.10    3.00
   1  -3  -4  259.77   18.00
  -1  -3   4  264.47   17.40
   1  -3  -4  289.57   18.00
  -1  -3   4  264.17   17.90
  -3   3   6  593.44   37.20
  -3  -3   6  630.64   36.50
  -3  -3   6  564.94   36.50
  -3  -3   6  614.14   37.60
  -3  -3   6  569.04   36.80
   3  -3  -6  587.84   37.40
   3  -3  -6  554.54   37.70
   3  -3  -6  636.14   36.60
   3  -3  -6  573.24   36.50
  -5   3   8   30.40    3.80
   5   3  -8   30.60    3.80
   5  -3  -8   28.20    3.00
   5  -3  -8   35.20    3.80
  -5  -3   8   29.60    4.00
   5  -3  -8   33.60    4.20
  -5  -3   8   33.50    3.10
  -5  -3   8   29.00    2.80
  -5  -3   8   35.00    4.50
  -5  -3   8   32.70    3.00
   5  -3  -8   32.80    4.60
  -7   3  10  143.69   10.80
   7   3 -10  146.59   10.90
  -7  -3  10  158.78   11.50
   7  -3 -10  149.69   11.20
   7  -3 -10  143.59   11.60
  -7  -3  10  157.58   10.40
  -7  -3  10  172.08   11.50
   7  -3 -10  156.78   10.50
   7  -3 -10  166.28   10.50
  -7  -3  10  166.68   10.50
   7  -3 -10  146.89   10.90
  -9   3  12 1122.79   70.89
   9   3 -12 1099.59   71.09
   9  -3 -12 1098.69   71.09
  -9  -3  12 1152.58   70.59
   9  -3 -12 1171.58   71.39
  -9  -3  12 1254.27   70.79
   9  -3 -12 1060.19   70.79
   9  -3 -12 1135.79   71.79
   9  -3 -12 1183.18   70.69
  -9  -3  12 1164.78   71.59
  11   3 -14  223.98   15.80
 -11   3  14  227.28   15.60
  11  -3 -14  248.88   16.80
  11  -3 -14  224.38   15.50
 -11  -3  14  247.68   15.60
  11  -3 -14  228.68   16.10
  11  -3 -14  225.98   15.60
  11  -3 -14  220.88   15.90
 -11  -3  14  238.58   16.50
 -11  -3  14  217.78   15.40
 -11  -3  14  273.37   16.90
 -13   3  16  350.26   21.10
 -13   3  16  332.07   21.00
 -13   3  16  309.97   22.00
  13  -3 -16  365.66   22.10
  13  -3 -16  324.67   22.40
  13  -3 -16  324.67   23.10
 -13  -3  16  335.77   22.50
  13  -3 -16  368.96   23.20
 -13  -3  16  323.57   22.00
 -13  -3  16  329.27   22.80
 -15   3  18   68.19    5.20
 -15   3  18   58.19    6.00
 -15   3  18   71.89    5.30
  15  -3 -18   61.49    6.60
  15  -3 -18   76.89    6.40
 -15  -3  18   63.39    7.40
  15  -3 -18   71.79    7.60
 -15  -3  18   65.09    6.20
 -15  -3  18   82.19    6.60
  17   3 -20   25.80    2.70
 -17   3  20   27.90    3.80
 -17   3  20   32.10    4.30
  17   3 -20   23.50    2.60
 -17   3  20   26.90    3.10
 -17  -3  20   22.50    4.10
  17  -3 -20   34.00    4.80
  17  -3 -20   31.80    5.70
 -17  -3  20   31.80    5.30
  17  -3 -20   29.30    4.20
  19   3 -22   67.79    5.20
 -19   3  22   70.89    5.70
 -19   3  22   78.29    5.90
  19   3 -22   68.99    5.30
  19  -3 -22   65.39    7.90
 -19  -3  22   69.49    8.00
  19  -3 -22   67.09    7.20
 -19  -3  22   72.89    7.30
 -21   3  24    9.70    2.40
 -21   3  24   14.20    2.50
  21   3 -24   11.20    3.00
  21   3 -24    8.00    2.00
  21  -3 -24   14.20    4.30
  21  -3 -24   10.60    3.40
 -21  -3  24   12.10    4.60
 -21  -3  24   11.30    3.20
  21  -3 -24   10.90    3.40
  23   3 -26    2.90    1.90
 -23   3  26    5.60    2.40
  23   3 -26    5.30    1.80
 -23  -3  26    9.40    3.70
  23  -3 -26    5.60    3.90
 -23  -3  26    5.70    4.60
  23  -3 -26    3.10    3.40
  23  -3 -26    6.00    3.00
 -25   3  28    4.10    2.50
  25   3 -28    3.70    2.10
  25  -3 -28    3.80    3.30
  25  -3 -28    2.10    4.00
  25  -3 -28    2.70    3.90
 -25  -3  28    6.30    4.90
 -25  -3  28    6.50    3.70
  27   3 -30   23.10    3.50
 -27   3  30   18.50    3.60
 -27  -3  30   30.40    7.00
  27  -3 -30   23.30    5.80
  27  -3 -30   26.30    5.30
  27  -3 -30   28.70    5.50
  28  -4 -25   15.50    4.40
 -28  -4  25   17.30    5.50
  28  -4 -25    7.70    5.30
  26  -4 -23   37.20   10.30
 -26  -4  23   23.10    4.50
  26  -4 -23   21.00    4.50
 -24  -4  21   33.90    4.90
  24  -4 -21   38.10    5.30
 -24  -4  21   35.90    6.20
  24  -4 -21   34.10    6.60
  24  -4 -21   32.60    4.60
 -22   4  19   51.39    5.50
  22  -4 -19   55.69    7.70
  22  -4 -19   69.79    6.10
 -22  -4  19   70.79    6.50
  22  -4 -19   61.09    6.50
 -20   4  17    0.40    1.90
 -20  -4  17   -1.80    2.20
  20  -4 -17   -2.10    4.10
  20  -4 -17    2.70    2.50
  20  -4 -17    1.30    3.60
 -20  -4  17    1.50    3.40
 -18   4  15   10.10    2.30
 -18  -4  15    8.30    2.70
 -18  -4  15   11.00    3.80
  18  -4 -15    5.40    3.70
  18  -4 -15   13.00    2.60
 -18  -4  15    8.80    2.50
  18  -4 -15    7.10    2.80
 -16   4  13    6.60    2.00
  16   4 -13   13.70    2.90
  16  -4 -13    9.90    2.50
  16  -4 -13    4.20    3.70
 -16  -4  13    8.10    2.30
  16  -4 -13    4.80    2.20
 -16  -4  13    6.40    2.40
  16  -4 -13    6.10    2.40
 -16  -4  13    9.70    3.50
  14   4 -11   66.49    6.00
  14  -4 -11   66.69    6.00
 -14  -4  11   67.29    5.50
  14  -4 -11   76.79    6.00
 -14  -4  11   59.39    5.50
  14  -4 -11   70.99    9.10
  14  -4 -11   66.59    5.60
 -14  -4  11   68.79    6.60
 -12  -4   9   27.60    3.40
 -12  -4   9   24.90    2.90
  12  -4  -9   22.50    3.00
 -12  -4   9   36.50    4.60
 -12  -4   9   24.70    3.00
  12  -4  -9   29.40    5.20
  12  -4  -9   31.00    3.60
 -10  -4   7   -2.90    1.90
 -10  -4   7   -7.70    2.70
  10  -4  -7    2.60    2.00
 -10  -4   7   -1.80    1.90
 -10  -4   7    4.00    2.50
  10  -4  -7    0.00    3.00
  -8  -4   5  218.18   15.30
  -8  -4   5  199.68   14.20
  -8  -4   5  222.88   14.50
   8  -4  -5  215.08   14.00
   8  -4  -5  202.68   13.60
   8  -4  -5  194.58   13.60
   8  -4  -5  219.98   15.40
   6  -4  -3   81.39    5.90
  -6  -4   3   77.69    6.90
   6  -4  -3   79.29    7.20
  -6  -4   3   87.09    7.70
  -6  -4   3   91.99    7.00
   6  -4  -3   89.59    6.50
   6  -4  -3   83.79    7.70
   6  -4  -3   78.69    5.90
   4  -4  -1   39.90    5.10
   4  -4  -1   41.50    4.20
  -4  -4   1   39.60    5.00
  -4  -4   1   41.20    4.80
  -4  -4   1   38.60    4.40
   4  -4  -1   33.10    4.60
  -2  -4  -1   35.00    4.80
   2  -4   1   36.80    4.60
   2  -4   1   34.10    4.20
   2  -4   1   40.80    4.90
  -2  -4  -1   34.90    4.30
  -2  -4  -1   42.30    5.10
   0  -4   3    3.10    2.30
   0  -4   3    3.90    2.70
   0  -4  -3    3.10    2.90
   0  -4  -3    1.30    2.10
   0  -4   3    3.00    2.10
   0  -4  -3    3.70    2.30
   2  -4  -5   45.00    4.90
  -2  -4   5   33.00    4.20
   2  -4  -5   34.30    5.00
   2  -4  -5   32.60    4.10
  -2  -4   5   41.50    5.10
  -2  -4   5   35.80    4.10
  -4  -4   7   -2.40    1.60
  -4  -4   7    0.90    2.70
   4  -4  -7    0.30    2.10
   4  -4  -7    0.80    1.30
  -4  -4   7    0.70    1.10
   4  -4  -7   -1.60    2.80
   4  -4  -7    0.60    2.00
  -4  -4   7    0.40    1.40
   4  -4  -7    1.70    2.30
  -6  -4   9   12.30    2.30
   6  -4  -9   14.40    2.30
  -6  -4   9   17.30    3.60
  -6  -4   9   13.60    3.70
   6  -4  -9   16.20    4.30
   6  -4  -9   17.50    3.60
  -6  -4   9   12.70    2.30
   6  -4  -9   23.30    3.70
   6  -4  -9   12.60    2.10
  -6  -4   9   11.80    2.10
  -8   4  11    6.20    2.30
  -8  -4  11    8.10    1.90
  -8  -4  11    5.30    3.30
   8  -4 -11    1.80    3.20
   8  -4 -11    6.90    2.90
  -8  -4  11    3.90    3.10
   8  -4 -11    3.60    1.70
  -8  -4  11    2.40    1.90
   8  -4 -11    6.60    2.80
 -10   4  13   40.00    4.50
 -10  -4  13   43.80    4.20
  10  -4 -13   48.70    5.40
  10  -4 -13   44.70    7.60
  10  -4 -13   41.30    4.40
 -10  -4  13   44.50    5.80
 -10  -4  13   41.60    4.50
 -12   4  15    2.60    2.40
 -12  -4  15    3.30    2.30
  12  -4 -15   -1.90    2.30
  12  -4 -15   -3.20    2.70
  12  -4 -15    1.10    1.90
 -12  -4  15   -1.50    3.20
 -14   4  17   -0.70    2.40
 -14  -4  17    3.00    2.70
  14  -4 -17    5.00    2.50
 -14  -4  17    3.70    2.30
  14  -4 -17    9.30    3.40
  14  -4 -17   -3.60    3.10
  16  -4 -19    9.40    3.80
 -16  -4  19    7.80    4.00
  16  -4 -19    7.90    2.60
 -16  -4  19    4.80    2.90
  16  -4 -19   -0.80    3.60
  18  -4 -21   11.00    3.20
 -18  -4  21   11.70    4.60
  18  -4 -21   11.90    3.70
  18  -4 -21   10.10    4.40
 -18  -4  21    8.80    3.40
 -20  -4  23   17.10    5.20
  20  -4 -23   15.30    4.00
 -20  -4  23   14.10    4.00
  20  -4 -23   16.50    5.50
  20  -4 -23   18.20    3.70
  22  -4 -25   16.90    4.40
 -22  -4  25   16.20    5.50
  22  -4 -25   16.10    4.00
  22  -4 -25   17.60    5.60
 -22  -4  25   18.10    4.30
 -21  -5  18    5.70    3.90
  21  -5 -18    0.80    2.70
  21  -5 -18   -2.70    4.00
 -21  -5  18    2.30    2.70
 -19  -5  16   -1.00    2.30
  19  -5 -16   11.30    5.20
 -19  -5  16   -3.70    3.30
 -17  -5  14   44.00    4.90
  17  -5 -14   53.39    5.60
 -17  -5  14   54.89    6.70
 -17  -5  14   43.50    6.70
  17  -5 -14   47.20    7.70
  15  -5 -12   52.69    7.60
 -15  -5  12   41.90    4.70
 -15  -5  12   51.39    6.60
  15  -5 -12   51.49    5.20
 -15  -5  12   39.40    6.50
  13  -5 -10   18.10    4.70
  13  -5 -10    7.20    2.20
 -13  -5  10   15.40    2.70
 -13  -5  10   13.00    3.80
  13  -5 -10   14.10    2.70
 -13  -5  10   14.90    2.40
 -13  -5  10   14.10    4.30
 -13  -5  10   12.60    2.40
 -13  -5  10    8.10    2.20
 -11  -5   8   40.40    4.70
  11  -5  -8   39.90    4.10
 -11  -5   8   36.30    5.30
  11  -5  -8   36.40    4.10
  11  -5  -8   34.70    5.90
 -11  -5   8   38.10    3.60
   9  -5  -6    8.40    3.20
   9  -5  -6    8.90    2.20
  -9  -5   6   11.10    4.00
  -9  -5   6    8.60    3.60
   9  -5  -6    7.20    2.00
   9  -5  -6   10.00    4.00
   9  -5  -6    5.60    3.50
  -9  -5   6    9.80    2.80
  -7  -5   4   48.40    6.10
   7  -5  -4   42.10    4.80
   7  -5  -4   54.49    7.10
   7  -5  -4   42.80    4.10
  -7  -5   4   47.60    5.40
  -7  -5   4   53.89    6.50
   7  -5  -4   39.00    4.20
   5  -5  -2   12.90    3.90
  -5  -5   2   14.80    4.00
  -5  -5   2   13.30    3.90
   5  -5  -2   11.60    3.40
   5  -5  -2   16.60    4.30
  -5  -5   2   13.50    4.20
   3  -5   0   98.39    8.10
   3  -5   0  102.59    9.30
  -3  -5   0  103.79    9.20
   3  -5   0  118.69    9.40
  -3  -5   0  100.89    9.10
  -3  -5   0   96.99    8.70
   1  -5   2   37.40    4.90
  -1  -5  -2   44.60    6.00
  -1  -5  -2   44.50    5.70
   1  -5   2   39.30    5.80
   1  -5   2   34.20    5.40
  -1  -5  -2   43.00    5.40
  -1  -5   4   14.70    3.20
   1  -5  -4    8.30    3.10
   1  -5  -4    8.90    3.90
   1  -5  -4   12.80    3.80
  -1  -5   4    3.90    3.50
  -1  -5   4    5.60    3.00
   3  -5  -6   13.50    3.70
  -3  -5   6   12.90    3.50
  -3  -5   6   14.30    3.20
   3  -5  -6   11.90    3.50
   3  -5  -6   13.70    2.00
  -3  -5   6   20.80    3.80
   3  -5  -6   13.60    4.70
  -3  -5   6   24.30    5.10
  -5  -5   8   12.80    2.00
  -5  -5   8   14.00    5.40
  -5  -5   8   14.00    2.80
   5  -5  -8   13.10    3.80
  -5  -5   8   18.40    2.40
  -5  -5   8   13.00    3.70
   5  -5  -8   17.50    2.30
   5  -5  -8   13.10    3.40
   5  -5  -8   10.70    4.30
  -7  -5  10   33.40    3.90
  -7  -5  10   36.60    6.60
   7  -5 -10   34.60    5.40
   7  -5 -10   26.40    5.70
  -7  -5  10   37.70    3.90
   7  -5 -10   34.50    3.70
  -7  -5  10   29.80    5.10
  -9  -5  12   42.50    6.30
   9  -5 -12   34.30    3.90
   9  -5 -12   26.20    3.60
   9  -5 -12   25.50    4.80
  -9  -5  12   29.60    3.90
  -9  -5  12   33.60    4.00
   9  -5 -12   29.10    5.80
  11  -5 -14    6.10    4.50
 -11  -5  14   11.20    2.70
  11  -5 -14   11.80    2.90
 -11  -5  14   16.40    4.70
  11  -5 -14   11.70    3.80
  13  -5 -16    0.90    2.30
  13  -5 -16    0.80    3.90
 -13  -5  16   -0.60    2.30
  13  -5 -16   -3.20    2.80
 -13  -5  16   -0.90    3.90
  15  -5 -18   11.10    3.80
 -15  -5  18   13.50    3.30
 -15  -5  18   22.70    5.30
  17  -5 -20    5.50    3.20
 -17  -5  20    6.20    4.70
 -17  -5  20    0.80    2.90
  17  -5 -20    8.80    3.10
  17  -5 -20   12.10    5.20
 -10  -6   7   12.90    4.60
  10  -6  -7   -1.00    2.00
   8  -6  -5    7.60    4.00
  -8  -6   5    1.50    3.60
  -8  -6   5    5.70    3.20
   8  -6  -5    6.50    4.70
   6  -6  -3    4.10    4.20
  -6  -6   3    3.50    3.30
  -6  -6   3    1.80    5.10
  -6  -6   3    9.00    4.00
   6  -6  -3    3.20    3.60
   4  -6  -1    5.30    3.70
  -4  -6   1    7.70    3.60
  -4  -6   1   12.00    4.00
   4  -6  -1    7.00    4.00
   4  -6  -1   11.40    3.20
  -4  -6   1    9.40    4.60
  -2  -6  -1   18.60    4.40
   2  -6   1   11.80    4.20
   2  -6   1   16.00    3.70
   2  -6   1   19.30    4.60
   0  -6   3   24.20    4.00
   0  -6   3   21.50    4.60
   0  -6  -3   21.50    4.50
   0  -6  -3   26.40    5.30
   0  -6   3   17.90    5.00
   0  -6  -3   21.30    4.90
   2  -6  -5   11.00    4.30
  -2  -6   5    1.00    4.10
  -2  -6   5    9.40    3.20
  -2  -6   5    5.60    3.40
   2  -6  -5    9.80    3.40
   2  -6  -5    7.50    3.60
   4  -6  -7    7.80    4.10
  -4  -6   7    2.60    4.10
   4  -6  -7   -6.20    3.40
  -4  -6   7    0.90    3.20
  -4  -6   7   -2.90    2.40
   4  -6  -7   -6.00    2.90
  36   0 -32   23.70    4.50
  36   0 -32   16.50    4.80
 -36   0  32    7.70    4.40
 -36   0  32   30.30    6.20
 -34   0  30    7.50    4.00
 -34   0  30    8.80    4.50
  34   0 -30    8.00    3.80
  34   0 -30    4.50    3.30
  32   0 -28   17.40    3.90
 -32   0  28   19.80    4.60
 -32   0  28   26.00    5.40
  32   0 -28   26.10    4.30
  30   0 -26  311.17   22.50
 -30   0  26  319.17   23.20
 -30   0  26  362.16   23.20
  30   0 -26  343.97   22.40
  28   0 -24  350.56   22.80
  28   0 -24  338.87   23.70
 -28   0  24  313.07   24.20
 -28   0  24  352.16   23.40
 -28   0  24  356.76   23.00
  26   0 -22   74.19    7.00
  26   0 -22   78.59    6.80
 -26   0  22   73.99    6.90
 -26   0  22   66.69    7.40
 -26   0  22   76.29    7.60
  24   0 -20   31.70    4.20
 -24   0  20   34.70    4.60
 -24   0  20   35.20    4.80
  24   0 -20   32.90    4.30
 -24   0  20   25.90    4.40
 -24   0  20   31.60    4.10
  22   0 -18   88.69    6.90
 -22   0  18   82.89    6.90
  22   0 -18   87.99    7.10
 -22   0  18   93.29    7.40
 -22   0  18   91.29    7.40
  22   0 -18   87.99    6.90
 -22   0  18   70.59    7.10
  22   0 -18   89.39    7.10
  20   0 -16 1463.15   89.19
 -20   0  16 1495.25   89.49
 -20   0  16 1413.06   89.29
  20   0 -16 1450.75   89.29
  20   0 -16 1436.16   89.59
 -20   0  16 1405.46   89.19
  20   0 -16 1453.95   89.39
 -18   0  14 1241.08   77.09
 -18   0  14 1302.87   77.39
 -18   0  14 1209.48   77.19
  18   0 -14 1315.77   77.39
  18   0 -14 1258.07   77.19
 -18   0  14 1048.60   77.19
  18   0 -14 1265.17   77.09
  18   0 -14 1272.97   77.09
 -18   0  14 1333.67   77.29
  16   0 -12 2702.73  166.98
 -16   0  12 2957.10  167.08
  16   0 -12 2807.62  166.98
 -16   0  12 2781.72  166.98
 -16   0  12 2845.52  167.18
 -16   0  12 2630.14  167.08
  16   0 -12 2771.12  167.08
 -16   0  12 2296.47  166.98
  16   0 -12 2763.02  166.98
 -14   0  10  131.09    8.90
  14   0 -10  132.19    8.70
  14   0 -10  122.99    8.70
  14   0 -10  132.29    8.80
 -14   0  10  123.39    8.80
 -12   0   8  827.12   48.10
  12   0  -8  777.52   47.90
 -12   0   8  691.53   47.90
 -12   0   8  839.02   48.00
  12   0  -8  807.62   47.90
  12   0  -8  725.03   47.90
  12   0  -8  789.22   48.30
 -12   0   8  782.32   47.90
 -12   0   8  744.83   47.90
  10   0  -6  193.68   12.20
 -10   0   6  192.58   12.20
  10   0  -6  199.28   12.20
  10   0  -6  186.08   12.10
 -10   0   6  168.48   12.10
 -10   0   6  197.98   12.20
   8   0  -4 4225.88  249.78
  -8   0   4 3823.42  249.68
   8   0  -4 4087.09  249.78
  -8   0   4 3887.01  249.68
  -8   0   4 4332.57  249.78
   8   0  -4 4084.49  249.78
   8   0  -4 4164.18  249.78
  -8   0   4 4163.88  249.78
   6   0  -2  132.09    8.10
   6   0  -2  130.69    8.20
  -6   0   2  119.29    8.10
  -2   0  -2 1398.26   87.69
   2   0   2 1475.65   87.79
   2   0  -6 1334.77   81.49
  -2   0   6 1351.16   81.49
  -2   0   6 1240.18   81.29
  -2   0   6 1324.57   81.39
   2   0  -6 1392.16   81.39
   2   0  -6 1333.67   81.39
   4   0  -8 5869.71  352.36
  -4   0   8 5745.62  352.36
   4   0  -8 5451.05  352.36
   4   0  -8 6124.49  352.26
  -4   0   8 5496.05  352.26
   4   0  -8 5696.13  352.26
  -4   0   8 6064.69  352.26
   6   0 -10  100.59    6.80
   6   0 -10   97.99    6.40
   6   0 -10   83.59    6.30
  -6   0  10   91.99    6.30
  -6   0  10   89.49    6.40
   6   0 -10   83.19    6.50
  -6   0  10   83.39    6.40
  -8   0  12 3715.33  215.78
   8   0 -12 3628.44  215.88
  -8   0  12 3247.18  215.78
   8   0 -12 3234.98  215.98
   8   0 -12 3647.33  215.78
   8   0 -12 3533.55  215.78
   8   0 -12 3655.63  215.68
  -8   0  12 3644.54  215.98
  -8   0  12 3473.45  215.78
 -10   0  14  133.09   10.10
  10   0 -14  142.99    9.90
  10   0 -14  147.39   10.00
  10   0 -14  155.78    9.90
 -10   0  14  145.19   10.10
 -10   0  14  143.29   10.00
  10   0 -14  132.49   10.10
 -10   0  14  153.28   10.30
  12   0 -16  194.68   13.10
 -12   0  16  205.08   13.30
  12   0 -16  208.08   13.20
  12   0 -16  198.18   13.40
 -12   0  16  184.58   13.40
  12   0 -16  195.28   13.30
 -12   0  16  197.78   13.60
 -12   0  16  194.68   13.30
  14   0 -18 1293.47   74.89
  14   0 -18 1079.59   75.29
 -14   0  18 1219.48   75.99
  14   0 -18 1226.98   75.49
 -14   0  18 1205.68   75.29
  14   0 -18 1201.88   74.99
 -14   0  18 1249.68   75.09
 -16   0  20 1203.48   72.89
 -16   0  20 1185.18   73.09
  16   0 -20 1184.98   72.89
 -16   0  20 1222.08   72.79
 -16   0  20 1120.69   72.89
  16   0 -20 1189.08   72.69
  16   0 -20 1231.18   73.19
  16   0 -20 1196.08   72.79
  16   0 -20 1004.20   72.99
 -18   0  22 1891.91  114.69
  18   0 -22 1772.72  114.49
 -18   0  22 1809.22  114.79
  18   0 -22 1942.01  114.29
 -20   0  24  175.78   13.20
  20   0 -24  156.28   13.10
  20   0 -24  189.58   12.50
 -20   0  24  168.28   13.10
  20   0 -24  175.68   12.90
  22   0 -26  177.08   12.40
  22   0 -26  166.48   13.50
 -22   0  26  169.88   13.10
 -22   0  26  163.68   13.10
 -24   0  28    4.00    3.20
  24   0 -28    7.10    3.00
 -24   0  28    8.00    3.50
  24   0 -28    8.90    2.90
 -26   0  30   10.60    3.90
  26   0 -30   19.70    3.90
 -26   0  30   14.40    4.50
  26   0 -30   15.10    4.00
 -28   0  32    8.30    4.10
  28   0 -32    9.00    3.30
  28   0 -32    6.10    3.30
 -28   0  32   13.60    5.00
  30   0 -34   10.90    4.30
 -30   0  34    8.80    4.60
 -30   0  34   13.90    4.10
  35   1 -31   14.10    3.30
  35   1 -31    8.50    3.50
 -35   1  31    7.80    3.90
 -35  -1  31    4.00    4.40
  35  -1 -31    7.90    4.10
  35  -1 -31    9.50    4.20
 -35  -1  31    8.00    5.10
 -33   1  29   36.50    5.70
  33   1 -29   39.10    5.60
  33   1 -29   41.60    4.80
 -33  -1  29   40.10    6.90
  33  -1 -29   30.60    5.20
  33  -1 -29   46.00    6.10
 -33  -1  29   40.50    6.00
 -31   1  27   10.20    3.50
  31   1 -27   11.80    3.50
  31   1 -27   15.80    3.30
  31  -1 -27   16.70    4.40
 -31  -1  27   12.20    4.10
  31  -1 -27   14.60    3.70
 -31  -1  27   11.30    4.70
  29   1 -25    6.40    2.50
 -29   1  25    5.90    3.30
 -29  -1  25    5.20    3.60
 -29  -1  25    1.90    3.10
  29  -1 -25    5.60    2.70
  29  -1 -25   -0.60    3.20
  27   1 -23   82.39    6.50
 -27   1  23   94.29    7.80
  27   1 -23   74.69    6.90
 -27   1  23   60.49    7.90
  27  -1 -23   82.59    7.80
 -27  -1  23   80.99    8.10
  27  -1 -23   65.49    7.40
 -27  -1  23   77.49    6.40
 -25   1  21   57.19    5.70
 -25   1  21   63.39    6.20
 -25   1  21   43.80    6.20
  25   1 -21   51.69    4.90
  25   1 -21   53.09    5.30
  25  -1 -21   51.99    5.70
 -25  -1  21   42.80    5.90
 -25  -1  21   42.30    4.90
 -25  -1  21   55.49    6.10
  25  -1 -21   58.79    6.10
  23   1 -19    8.50    2.20
  23   1 -19    6.80    2.30
 -23   1  19    8.90    3.00
  23   1 -19   10.10    2.30
  23   1 -19   12.50    2.80
 -23   1  19    8.10    2.50
 -23   1  19    6.50    3.20
 -23   1  19   12.90    3.00
 -23  -1  19    8.80    2.80
  23  -1 -19    9.40    3.20
 -23  -1  19    7.40    3.20
  23  -1 -19    8.60    2.60
 -23  -1  19    8.10    2.30
 -21   1  17    2.80    2.20
  21   1 -17    2.60    1.70
  21   1 -17    1.70    1.70
 -21   1  17    4.40    2.70
  21   1 -17    3.50    1.90
 -21   1  17   -1.10    1.70
 -21   1  17    3.50    2.30
 -21  -1  17    2.90    2.40
 -21  -1  17    1.30    2.10
  21  -1 -17    1.20    1.70
  21  -1 -17    3.90    2.20
  21  -1 -17    3.10    2.00
 -21  -1  17    2.50    2.20
 -21  -1  17    4.20    2.80
 -21  -1  17    1.20    1.70
  21  -1 -17    0.10    2.30
 -19   1  15    0.80    1.90
  19   1 -15    0.30    1.50
 -19   1  15    0.10    2.00
  19   1 -15    0.30    1.80
 -19   1  15   -0.40    1.80
 -19   1  15   -3.10    1.60
  19   1 -15    1.50    1.40
  19   1 -15   -1.80    1.30
  19  -1 -15   -2.00    1.90
 -19  -1  15    0.20    1.80
 -19  -1  15   -3.30    2.30
  19  -1 -15   -0.40    1.60
 -19  -1  15    0.60    1.90
 -19  -1  15    0.20    2.00
 -19  -1  15   -2.50    1.50
  19  -1 -15   -0.60    1.70
 -17   1  13   -0.70    1.40
  17   1 -13   -2.20    1.40
  17   1 -13    0.70    1.40
 -17   1  13    2.30    1.70
 -17   1  13   -1.50    1.60
 -17   1  13   -2.20    2.20
  17   1 -13   -0.60    1.40
  17   1 -13    0.40    1.70
 -17  -1  13   -2.20    1.50
 -17  -1  13   -2.10    1.60
  17  -1 -13    1.30    1.90
 -17  -1  13   -1.30    2.00
  17  -1 -13    1.60    1.60
 -17  -1  13   -3.30    1.70
  17  -1 -13   -0.10    1.50
  17  -1 -13   -0.50    2.10
 -17  -1  13    1.40    2.00
  15   1 -11 4063.89  242.38
 -15   1  11 3923.71  242.78
  15   1 -11 3890.01  242.38
 -15   1  11 3964.90  242.78
  15   1 -11 4030.40  242.28
  15   1 -11 3970.60  242.58
 -15   1  11 3936.41  242.48
 -15  -1  11 3985.10  242.28
 -15  -1  11 4256.57  242.58
 -15  -1  11 3534.15  242.48
  15  -1 -11 4101.39  242.58
  15  -1 -11 4057.19  242.78
  15  -1 -11 3893.91  242.78
  13   1  -9 2965.80  181.68
 -13   1   9 2966.00  181.68
 -13   1   9 2932.41  181.68
 -13   1   9 2928.81  181.98
  13   1  -9 3006.20  181.58
  13   1  -9 3033.70  182.08
 -13   1   9 2982.70  181.68
  13  -1  -9 3082.49  181.78
  13  -1  -9 2813.92  181.98
  13  -1  -9 3026.40  181.98
 -13  -1   9 3080.39  181.58
 -13  -1   9 3229.98  181.78
 -13  -1   9 2611.74  181.68
 -11   1   7    3.20    1.30
  11   1  -7    3.50    1.40
 -11   1   7    4.20    1.40
  11   1  -7    2.20    1.20
  11   1  -7    3.10    1.20
 -11   1   7    2.20    1.20
 -11   1   7    1.00    1.80
  11   1  -7    3.70    1.20
  11  -1  -7    0.30    1.70
  11  -1  -7    9.70    1.90
 -11  -1   7    1.00    1.40
 -11  -1   7    2.50    1.30
 -11  -1   7    4.00    1.40
 -11  -1   7    3.30    1.40
  11  -1  -7    2.50    1.30
  11  -1  -7   -1.80    1.60
  -9   1   5   90.19    5.70
  -9   1   5   79.59    6.60
   9   1  -5   82.09    5.70
   9   1  -5   85.69    5.80
   9   1  -5   85.79    5.80
   9   1  -5   89.69    5.80
  -9   1   5   84.39    5.90
  -9   1   5   79.99    5.90
  -9  -1   5   80.29    5.80
  -9  -1   5   70.59    5.80
   9  -1  -5   76.79    6.00
   9  -1  -5   88.99    6.00
   9  -1  -5   76.19    6.20
  -9  -1   5   89.89    6.00
  -9  -1   5  101.49    5.90
   5   1  -1  192.48   11.30
   5   1  -1  176.98   11.20
   5   1  -1  182.38   11.20
  -5   1   1  172.98   11.70
  -5   1   1  189.28   11.40
  -5   1   1  185.68   11.40
  -5  -1   1  195.78   11.40
   5  -1  -1  165.88   11.70
  -5  -1   1  165.58   11.30
  -5  -1   1  165.48   11.30
  -5  -1   1  190.98   11.70
   5  -1  -1  180.28   11.50
   5  -1  -1  199.88   11.50
  -3   1  -1  190.28   11.00
  -3   1  -1  189.28   11.00
  -3   1  -1  171.48   11.20
   3   1   1  178.98   11.40
   3  -1   1  162.08   11.20
   3  -1   1  171.18   10.90
   3  -1   1  184.78   11.00
   3  -1   1  177.98   11.40
  -3  -1  -1  152.08   10.90
  -3  -1  -1  189.28   11.00
   3  -1   1  167.58   11.00
  -1   1  -3 1892.71  110.69
   1   1   3 1912.21  110.59
  -1   1  -3 1744.13  110.79
  -1   1  -3 1765.22  110.69
   1   1   3 1814.72  110.99
  -1   1  -3 1874.51  110.99
  -1   1  -3 1895.01  110.69
   1   1   3 1850.51  110.59
   1  -1   3 1872.41  110.69
  -1  -1  -3 1836.72  111.09
  -1  -1  -3 1699.73  110.69
  -1  -1  -3 1859.61  110.69
   1  -1   3 1690.93  110.79
   1  -1   3 1696.83  110.69
   1  -1   3 1743.13  110.99
   1  -1   3 1761.22  110.79
  -1  -1  -3 1930.11  110.69
  -1   1   5 2936.71  173.18
   1   1  -5 2843.62  173.08
   1   1  -5 2828.32  173.38
   1   1  -5 2879.41  173.48
   1   1  -5 2893.51  173.18
  -1   1   5 2894.71  173.18
  -1   1   5 2769.92  173.48
   1   1  -5 2976.00  173.18
  -1   1   5 2800.12  173.28
  -1  -1   5 3036.10  173.28
  -1  -1   5 2644.84  173.18
   1  -1  -5 3151.48  173.28
   1  -1  -5 2822.52  173.28
  -1  -1   5 2919.21  173.38
  -1  -1   5 2697.03  173.48
   1  -1  -5 2734.33  173.58
   1  -1  -5 2692.43  173.28
  -1  -1   5 2607.64  173.28
   3   1  -7 1791.82  106.59
  -3   1   7 1743.83  106.59
   3   1  -7 1713.83  106.89
  -3   1   7 1850.01  106.69
   3   1  -7 1805.52  106.39
  -3   1   7 1720.23  106.69
   3   1  -7 1734.23  106.89
  -3   1   7 1745.83  106.89
  -3  -1   7 1788.62  106.69
  -3  -1   7 1597.84  106.89
   3  -1  -7 1886.71  106.79
   3  -1  -7 1791.52  106.79
  -3  -1   7 1790.82  106.89
  -3  -1   7 1665.93  106.69
   3  -1  -7 1593.94  106.89
   3  -1  -7 1688.83  106.69
   5   1  -9  575.74   34.00
  -5   1   9  547.85   34.10
   5   1  -9  579.04   34.00
   5   1  -9  565.04   34.30
  -5   1   9  561.54   34.00
  -5   1   9  573.64   34.00
   5   1  -9  549.35   34.30
   5  -1  -9  571.14   34.20
  -5  -1   9  547.15   34.30
  -5  -1   9  507.85   34.30
  -5  -1   9  566.94   34.20
   5  -1  -9  523.35   34.10
   5  -1  -9  489.45   34.30
  -5  -1   9  522.45   34.10
   7   1 -11   12.90    1.90
  -7   1  11   18.10    2.50
   7   1 -11   12.80    1.90
   7   1 -11   11.30    1.50
  -7   1  11   15.80    2.40
   7   1 -11   12.50    2.30
  -7   1  11   13.50    2.00
   7   1 -11   16.30    2.50
  -7   1  11   11.40    1.90
   7  -1 -11   12.20    2.30
  -7  -1  11   13.60    2.10
   7  -1 -11   17.20    2.50
  -7  -1  11   13.00    2.30
   7  -1 -11   13.90    2.10
   7  -1 -11   15.60    2.60
   7  -1 -11   12.70    2.10
  -7  -1  11   14.90    2.20
  -7  -1  11   15.50    2.60
   9   1 -13  124.09    8.70
  -9   1  13  127.19    8.50
   9   1 -13  137.59    8.50
  -9   1  13  116.69    8.60
   9   1 -13  133.39    8.40
  -9   1  13  122.29    8.70
   9   1 -13  106.99    8.70
  -9   1  13  124.29    8.40
   9   1 -13  120.99    7.90
  -9  -1  13  104.99    8.40
  -9  -1  13  106.49    9.20
  -9  -1  13  138.49    8.70
   9  -1 -13  102.79    8.70
   9  -1 -13  125.89    8.90
   9  -1 -13  105.79    8.50
   9  -1 -13  130.29    8.70
   9  -1 -13  138.19    8.70
  -9  -1  13  123.69    8.90
  11   1 -15    5.00    1.60
 -11   1  15    3.60    1.60
  11   1 -15    3.30    2.10
  11   1 -15    4.70    2.00
 -11   1  15    2.70    2.00
  11   1 -15    1.40    1.50
 -11   1  15    0.90    1.90
  11   1 -15    0.60    1.20
 -11  -1  15    1.80    1.70
  11  -1 -15   -0.60    1.50
  11  -1 -15    1.80    1.80
  11  -1 -15    1.80    1.90
 -11  -1  15    3.30    2.20
  11  -1 -15   -1.30    2.30
 -11  -1  15    4.40    2.10
  11  -1 -15    2.60    1.70
 -11  -1  15    4.20    1.80
  13   1 -17   95.29    6.60
 -13   1  17  102.89    7.50
 -13   1  17   98.09    7.60
  13   1 -17   88.89    7.90
 -13   1  17   98.89    7.30
  13   1 -17   94.29    7.30
  13   1 -17   98.99    7.30
 -13   1  17   90.59    7.60
  13  -1 -17   96.49    7.80
  13  -1 -17  107.99    7.90
  13  -1 -17  111.69    7.70
  13  -1 -17  103.59    7.50
 -13  -1  17   93.49    8.60
 -13  -1  17   80.79    7.40
 -13  -1  17  107.39    7.70
 -13  -1  17   95.09    7.90
 -15   1  19  802.52   46.70
  15   1 -19  720.93   46.70
 -15   1  19  739.83   46.80
 -15   1  19  738.63   47.40
  15   1 -19  763.62   46.50
  15   1 -19  729.53   45.80
 -15   1  19  747.83   47.00
  15   1 -19  772.52   46.50
 -15  -1  19  686.53   46.90
 -15  -1  19  628.54   46.50
  15  -1 -19  692.83   47.00
  15  -1 -19  752.52   46.80
  15  -1 -19  678.33   46.60
 -15  -1  19  788.02   47.20
  15  -1 -19  762.32   46.90
  15  -1 -19  795.02   46.70
 -15  -1  19  824.92   46.90
  17   1 -21   37.90    4.70
 -17   1  21   37.90    5.00
 -17   1  21   38.40    5.00
  17   1 -21   31.10    3.60
  17   1 -21   39.80    4.20
 -17   1  21   33.90    4.20
 -17   1  21   38.70    5.10
  17  -1 -21   35.60    5.00
 -17  -1  21   31.10    4.50
  17  -1 -21   49.30    5.60
  17  -1 -21   34.50    4.40
 -17  -1  21   39.00    5.50
 -19   1  23  221.58   15.30
  19   1 -23  223.68   14.20
 -19   1  23  212.08   15.50
  19   1 -23  238.88   15.20
 -19  -1  23  211.68   15.40
  19  -1 -23  189.18   15.60
  19  -1 -23  233.38   15.50
  19  -1 -23  205.98   15.20
 -19  -1  23  205.48   15.70
 -21   1  25  127.59   10.10
  21   1 -25  125.89    9.70
  21   1 -25  129.49    8.80
  21  -1 -25  103.79   10.30
  21  -1 -25  135.39   10.20
  21  -1 -25  122.89   10.50
 -21  -1  25  113.69   13.50
 -23   1  27    8.00    3.50
 -23   1  27   14.70    4.10
  23   1 -27   13.50    2.60
  23   1 -27   11.10    3.60
  23  -1 -27    8.70    3.50
  23  -1 -27   20.30    4.50
  23  -1 -27   17.60    4.10
 -23  -1  27   10.30    3.70
 -23  -1  27   16.20    4.30
 -25   1  29   11.00    3.80
  25   1 -29   13.30    3.40
  25   1 -29   15.90    2.80
 -25   1  29   14.10    3.60
  25  -1 -29    8.90    3.40
 -25  -1  29   12.60    4.70
  25  -1 -29   14.80    4.30
 -25  -1  29    9.00    3.80
 -27   1  31    1.80    4.00
  27   1 -31    4.40    3.20
 -27   1  31    1.70    3.20
  27   1 -31    2.50    2.10
 -27  -1  31    4.10    3.60
 -27  -1  31    2.40    3.80
  27  -1 -31   -2.10    3.10
  27  -1 -31    1.00    2.70
  29   1 -33   -0.80    2.70
 -29   1  33   -4.40    4.60
  29   1 -33    1.90    2.20
 -29   1  33   -1.40    3.20
  29  -1 -33    2.20    3.40
  29  -1 -33    3.60    3.60
 -29  -1  33    4.20    7.00
 -29  -1  33    6.40    4.80
 -34   2  30    9.20    3.60
  34   2 -30    8.60    3.10
  34  -2 -30   12.80    4.70
 -34  -2  30    9.50    4.90
  34  -2 -30   12.60    4.10
 -34  -2  30   14.70    5.00
  32   2 -28   10.80    3.10
 -32   2  28   14.50    3.70
  32  -2 -28   10.60    4.40
  32  -2 -28   11.50    3.60
 -32  -2  28   18.60    4.50
 -32  -2  28    8.00    4.00
 -30   2  26  120.19    9.80
  30   2 -26  110.49    9.10
  30  -2 -26  121.99   10.90
 -30  -2  26  126.09   10.70
 -30  -2  26  126.49   10.80
  30  -2 -26  116.19   10.30
 -28   2  24   -0.60    2.40
  28   2 -24    1.90    2.00
  28  -2 -24    2.10    2.90
  28  -2 -24    2.90    2.70
 -28  -2  24    0.20    2.80
 -28  -2  24   -4.10    3.10
  26   2 -22   71.59    5.40
 -26   2  22   70.79    6.80
  26   2 -22   69.29    6.00
 -26   2  22   81.59    6.90
  26   2 -22   73.39    6.20
  26  -2 -22   71.39    7.20
  26  -2 -22   82.79    8.90
 -26  -2  22   74.89    8.50
 -26  -2  22   78.59    7.80
  24   2 -20   69.39    6.50
 -24   2  20   91.69    6.90
  24   2 -20   78.99    5.60
  24   2 -20   74.69    6.20
 -24  -2  20   66.39    5.60
 -24  -2  20   83.59    7.60
 -24  -2  20   78.79    7.30
  24  -2 -20   86.99    7.90
  24  -2 -20   71.49    6.90
 -22   2  18   39.20    4.80
  22   2 -18   44.30    4.20
  22   2 -18   49.80    4.80
 -22   2  18   54.59    4.80
  22   2 -18   43.50    3.70
  22   2 -18   41.50    4.40
 -22   2  18   52.99    4.70
 -22  -2  18   43.40    3.80
 -22  -2  18   45.10    5.20
  22  -2 -18   44.00    5.90
 -22  -2  18   48.00    5.60
  22  -2 -18   44.90    5.30
  20   2 -16   35.30    4.40
  20   2 -16   27.80    3.40
 -20   2  16   26.40    3.70
 -20   2  16   29.10    3.60
  20   2 -16   29.90    2.80
  20   2 -16   27.60    3.20
 -20   2  16   31.70    3.60
 -20  -2  16   29.70    3.90
  20  -2 -16   31.50    4.00
 -20  -2  16   28.70    2.90
  20  -2 -16   31.60    3.90
  20  -2 -16   31.40    3.70
 -20  -2  16   31.80    3.90
 -20  -2  16   31.80    4.30
  20  -2 -16   34.30    4.80
 -18   2  14  117.39    8.40
 -18   2  14  115.19    8.10
  18   2 -14  116.49    8.00
 -18   2  14  107.59    8.90
 -18   2  14  113.59    8.30
  18   2 -14  125.59    8.50
  18   2 -14  119.39    7.90
  18  -2 -14  112.59    8.40
  18  -2 -14  141.19   10.70
 -18  -2  14  120.49    8.80
  18  -2 -14  119.89    9.00
  18  -2 -14  116.79    9.20
 -18  -2  14  110.69    8.50
 -18  -2  14  108.99    7.70
 -18  -2  14  116.49    8.60
  18  -2 -14  105.89    8.60
  16   2 -12  402.06   25.10
  16   2 -12  407.26   24.70
 -16   2  12  433.06   25.80
 -16   2  12  412.76   24.90
 -16   2  12  380.96   24.80
  16   2 -12  393.16   24.60
 -16  -2  12  402.86   24.60
 -16  -2  12  364.66   25.10
 -16  -2  12  377.46   25.30
  16  -2 -12  377.16   25.20
  16  -2 -12  336.17   24.80
  16  -2 -12  422.16   26.30
  16  -2 -12  393.56   25.20
  16  -2 -12  403.06   25.80
 -16  -2  12  414.46   25.10
 -14   2  10  208.28   13.50
 -14   2  10  217.48   13.60
  14   2 -10  210.28   13.30
  14   2 -10  205.38   13.30
 -14   2  10  211.38   13.60
 -14   2  10  218.38   14.30
  14   2 -10  207.38   13.70
  14  -2 -10  223.28   14.60
  14  -2 -10  246.18   14.50
  14  -2 -10  184.18   13.90
 -14  -2  10  184.08   13.70
  14  -2 -10  205.88   13.90
 -14  -2  10  234.58   13.40
 -14  -2  10  191.08   13.80
  14  -2 -10  196.38   13.50
 -14  -2  10  217.38   13.80
 -12   2   8   29.80    3.40
  12   2  -8   50.79    3.70
 -12   2   8   49.20    3.30
 -12   2   8   33.50    4.20
  12  -2  -8   41.10    4.40
  12  -2  -8   35.40    3.90
 -12  -2   8   48.50    3.40
 -12  -2   8   27.70    3.60
  12  -2  -8   28.60    3.80
 -12  -2   8   39.90    4.10
  12  -2  -8   45.20    3.40
 -10   2   6   37.40    2.70
 -10   2   6   33.10    3.80
  10   2  -6   33.10    3.00
  10  -2  -6   29.30    3.90
 -10  -2   6   28.90    3.00
 -10  -2   6   30.40    3.00
 -10  -2   6   36.90    3.10
  10  -2  -6   27.20    3.10
  10  -2  -6   33.20    2.70
  -8   2   4   19.90    2.80
   8   2  -4   21.70    2.30
  -8  -2   4   20.20    2.20
   8  -2  -4   14.70    2.70
  -8  -2   4   22.90    2.60
   8  -2  -4   12.20    2.00
  -8  -2   4   14.10    1.80
  -8  -2   4   16.60    1.90
   8  -2  -4   18.40    2.30
  -6   2   2  135.99    8.30
   6  -2  -2  114.39    8.30
  -6  -2   2  115.99    8.60
  -6  -2   2  112.99    7.80
   6  -2  -2  111.39    7.60
  -4   2   0  324.47   19.20
   4  -2   0  275.87   18.30
   4  -2   0  323.87   18.30
  -4  -2   0  277.67   19.00
  -4  -2   0  271.87   18.40
   4  -2   0  289.97   18.20
   4  -2   0  297.77   18.80
  -2   2  -2    0.00    1.20
   2   2   2    1.80    1.50
   2  -2   2   -0.50    1.10
   2  -2   2   -0.10    0.70
   2  -2   2    2.20    0.70
  -2  -2  -2    0.60    1.60
   2  -2   2    0.00    1.50
   0   2   4  903.91   52.99
   0   2  -4  896.81   52.49
   0  -2   4  778.42   52.29
   0  -2   4  734.93   52.49
   0  -2   4  927.01   52.39
   0  -2   4  779.62   52.99
   0  -2  -4  788.92   52.29
   0  -2  -4  771.42   52.99
   0  -2  -4  979.20   52.39
   0  -2   4  981.40   52.79
   2   2  -6  363.66   22.10
   2   2  -6  363.56   22.70
  -2   2   6  365.36   22.70
  -2  -2   6  312.77   22.70
  -2  -2   6  380.46   22.20
   2  -2  -6  348.57   22.80
   2  -2  -6  398.76   22.50
  -2  -2   6  384.56   22.70
  -2  -2   6  314.97   22.10
   2  -2  -6  401.06   22.20
  -2  -2   6  323.07   22.10
   2  -2  -6  318.47   22.10
  -4   2   8   69.29    5.30
   4   2  -8   71.69    5.40
   4  -2  -8   68.09    5.60
   4  -2  -8   58.59    4.90
  -4  -2   8   57.29    4.80
   4  -2  -8   76.19    5.30
   4  -2  -8   71.29    5.00
   4  -2  -8   63.89    5.70
  -4  -2   8   61.89    5.50
  -4  -2   8   75.59    5.00
  -4  -2   8   70.49    5.50
   6   2 -10 2757.52  168.88
  -6   2  10 2824.62  168.98
  -6   2  10 2701.73  169.58
   6   2 -10 2677.13  169.58
   6   2 -10 2772.92  168.88
  -6   2  10 2805.62  168.98
   6  -2 -10 2343.97  169.28
  -6  -2  10 2514.15  169.28
   6  -2 -10 2577.54  169.68
   6  -2 -10 3107.09  169.48
   6  -2 -10 2630.94  169.88
  -6  -2  10 3110.89  169.98
   6  -2 -10 2855.41  169.58
  -6  -2  10 3096.29  169.38
  -8   2  12    5.30    2.00
  -8   2  12    5.50    1.40
   8   2 -12    0.60    1.80
   8   2 -12    4.30    1.20
   8   2 -12    4.10    1.20
  -8   2  12    5.20    1.40
   8  -2 -12    5.40    2.50
  -8  -2  12    8.40    2.40
  -8  -2  12    5.90    1.70
  -8  -2  12    6.80    1.80
   8  -2 -12    5.20    2.10
  -8  -2  12    2.90    2.20
   8  -2 -12    6.30    1.80
   8  -2 -12    4.00    1.60
   8  -2 -12    5.30    2.00
 -10   2  14  366.56   22.50
  10   2 -14  347.07   23.00
  10   2 -14  356.46   22.30
  10   2 -14  355.66   22.50
 -10   2  14  369.66   22.50
 -10   2  14  341.77   23.00
  10  -2 -14  339.17   23.30
  10  -2 -14  350.36   23.00
 -10  -2  14  372.56   22.90
  10  -2 -14  330.77   22.80
  10  -2 -14  380.06   22.90
  10  -2 -14  361.76   23.50
 -10  -2  14  407.76   23.50
 -10  -2  14  300.67   23.10
  12   2 -16   53.49    4.80
 -12   2  16   46.20    4.90
 -12   2  16   42.60    4.40
  12   2 -16   44.20    4.20
  12   2 -16   47.60    4.10
 -12   2  16   52.39    5.00
  12  -2 -16   46.90    5.80
 -12  -2  16   33.90    4.90
  12  -2 -16   45.80    4.90
 -12  -2  16   54.29    5.70
  12  -2 -16   56.39    5.70
  12  -2 -16   51.99    5.20
 -12  -2  16   33.00    4.80
 -12  -2  16   52.39    5.60
  12  -2 -16   49.60    5.40
 -14   2  18  122.89    9.40
 -14   2  18  120.69    8.70
  14   2 -18  110.89    9.10
 -14   2  18  119.09    8.60
  14   2 -18  116.99    8.80
  14   2 -18  111.99    8.40
  14  -2 -18  129.99    9.20
 -14  -2  18  135.19   10.30
  14  -2 -18  124.69    9.30
 -14  -2  18  109.39    9.20
 -14  -2  18  116.39    9.70
 -14  -2  18  131.49    9.30
  14  -2 -18  116.29    9.90
  14  -2 -18  108.29    9.50
 -16   2  20  120.59    9.70
  16   2 -20  128.09    9.00
 -16   2  20  120.69    9.30
 -16   2  20  131.09   10.00
  16   2 -20  122.39    8.90
 -16  -2  20  130.19    9.90
  16  -2 -20  129.59    9.80
  16  -2 -20  120.89   10.50
 -16  -2  20  120.29   10.20
  16  -2 -20  126.19   10.20
  18   2 -22   18.20    2.80
  18   2 -22   12.00    3.10
 -18   2  22   17.90    3.30
 -18   2  22   16.70    2.90
 -18   2  22   16.30    3.90
 -18  -2  22   16.20    3.50
  18  -2 -22   11.90    3.20
 -18  -2  22   18.60    4.30
  18  -2 -22   22.70    4.20
  18  -2 -22   18.60    4.40
 -20   2  24   21.80    4.90
 -20   2  24   20.70    3.70
  20   2 -24   21.00    3.10
  20   2 -24   24.30    3.50
  20  -2 -24   21.70    4.20
  20  -2 -24   22.60    4.70
  20  -2 -24   17.80    7.10
 -20  -2  24   20.80    4.80
 -22   2  26   10.50    3.60
  22   2 -26    6.90    2.70
 -22   2  26    9.80    3.10
 -22  -2  26   10.30    4.40
 -22  -2  26    0.40    3.10
  22  -2 -26    5.20    3.00
  22  -2 -26    6.90    3.70
 -24   2  28   12.10    3.50
  24   2 -28   11.80    3.00
  24  -2 -28    8.80    4.30
  24  -2 -28    6.80    3.80
 -24  -2  28    9.00    4.50
 -24  -2  28    9.70    4.10
  24  -2 -28    8.60    3.40
 -26   2  30  110.89    9.40
  26   2 -30  113.59    9.00
  26  -2 -30   89.79    9.80
  26  -2 -30  113.09   10.60
  26  -2 -30  112.29   10.30
 -26  -2  30  117.49   10.60
 -26  -2  30   96.09   10.90
 -28   2  32    1.30    3.30
  28   2 -32    5.80    2.70
 -28  -2  32   15.60    6.10
  28  -2 -32    6.20    3.80
  28  -2 -32    4.90    3.90
 -28  -2  32    4.90    6.70
  28  -2 -32    5.20    3.70
 -31   3  27    3.90    2.70
  31   3 -27    9.80    2.30
 -31  -3  27    4.60    4.30
  31  -3 -27   19.30    8.30
 -31  -3  27    9.60    3.90
  31  -3 -27   12.20    4.20
  29   3 -25    6.50    2.60
  29   3 -25    7.30    2.10
 -29   3  25    5.50    2.70
  29  -3 -25    5.40    3.20
 -29  -3  25    3.60    4.30
 -29  -3  25    6.10    3.30
  29  -3 -25    8.20    4.30
  27   3 -23    9.80    2.00
 -27   3  23   11.40    2.60
 -27   3  23    9.80    3.30
  27  -3 -23   12.90    3.60
 -27  -3  23   10.50    3.50
 -27  -3  23   11.60    4.10
  27  -3 -23    4.70    3.50
  25   3 -21   11.10    1.90
 -25   3  21   12.20    2.40
 -25   3  21   10.80    3.20
  25   3 -21   13.40    1.90
 -25  -3  21   18.00    4.50
  25  -3 -21   15.50    3.50
  25  -3 -21   11.90    3.80
 -25  -3  21    6.50    3.40
 -23   3  19   13.30    2.50
 -23   3  19   12.60    2.90
 -23   3  19   11.50    2.30
  23  -3 -19   13.90    4.10
  23  -3 -19    8.60    2.90
 -23  -3  19   14.90    3.40
 -23  -3  19   21.50    4.30
  21   3 -17    1.70    2.30
 -21   3  17   -0.50    1.50
 -21   3  17    1.00    2.00
  21  -3 -17   -0.10    2.20
 -21  -3  17    5.90    3.00
  21  -3 -17    3.30    5.00
 -21  -3  17   -0.50    2.20
 -19   3  15   12.40    2.30
 -19   3  15    3.20    1.60
  19   3 -15   10.20    2.40
 -19   3  15    4.40    1.80
  19  -3 -15    4.60    2.50
  19  -3 -15    8.00    3.40
 -19  -3  15    5.20    2.30
  19  -3 -15    8.90    2.30
 -19  -3  15    1.70    2.40
  19  -3 -15    5.20    2.30
 -19  -3  15   10.20    3.00
 -17   3  13   21.90    2.70
 -17   3  13   31.80    3.20
 -17   3  13   17.90    2.60
  17   3 -13   25.60    3.40
  17  -3 -13   36.50    5.20
 -17  -3  13   27.60    3.30
  17  -3 -13   32.20    4.00
 -17  -3  13   24.40    3.50
  17  -3 -13   30.70    4.10
 -17  -3  13   32.10    4.10
  17  -3 -13   31.20    3.40
 -15   3  11    2.40    1.40
  15   3 -11    2.90    1.80
  15  -3 -11   -0.10    2.50
 -15  -3  11    2.50    2.10
 -15  -3  11   -3.60    1.60
 -15  -3  11    2.10    1.20
 -15  -3  11   -1.10    1.50
  15  -3 -11    2.30    2.50
  15  -3 -11    1.60    1.50
  15  -3 -11   -0.70    1.60
 -13   3   9  118.99    9.20
 -13   3   9  122.09    8.20
  13   3  -9  129.09    8.70
  13  -3  -9  105.59    9.60
  13  -3  -9  120.69    8.30
 -13  -3   9  124.99    9.00
 -13  -3   9  117.69    8.40
  13  -3  -9  129.39    8.70
  13  -3  -9  122.09    8.80
 -13  -3   9  118.89    8.50
 -13  -3   9  135.09    8.40
  11   3  -7    6.20    1.80
 -11   3   7    3.70    2.50
  11  -3  -7    5.30    1.50
  11  -3  -7    4.90    1.70
 -11  -3   7    5.30    1.70
 -11  -3   7    5.20    1.50
 -11  -3   7    3.40    1.30
  11  -3  -7    4.50    1.40
 -11  -3   7    4.00    2.00
  11  -3  -7    4.50    2.40
  -9   3   5   33.50    3.90
   9  -3  -5   36.10    3.10
  -9  -3   5   32.20    2.80
   9  -3  -5   33.20    3.20
  -9  -3   5   40.10    3.80
   9  -3  -5   33.50    4.60
  -9  -3   5   35.90    2.90
   9  -3  -5   39.80    4.50
  -7   3   3  131.19    8.90
   7  -3  -3  123.09    9.20
  -7  -3   3  112.79    8.50
   7  -3  -3  129.69    8.10
   7  -3  -3  114.89    8.20
   7  -3  -3  120.09    8.10
  -7  -3   3  121.59    9.40
  -5   3   1   25.60    3.30
  -5  -3   1   29.50    4.50
   5  -3  -1   28.10    4.20
   5  -3  -1   24.40    2.40
   5  -3  -1   19.90    3.50
  -5  -3   1   25.40    3.10
   5  -3  -1   21.90    2.80
   5  -3  -1   23.30    2.30
   3  -3   1   88.39    6.70
   3  -3   1   71.69    6.70
  -3  -3  -1   84.39    6.80
  -3  -3  -1   96.49    7.20
   3  -3   1   89.49    5.70
  -3  -3  -1   80.69    6.30
   3  -3   1   81.99    6.30
   1  -3   3   16.20    2.60
  -1  -3  -3   13.20    3.00
   1  -3   3   16.30    3.10
  -1  -3  -3   20.80    3.20
  -1   3   5  793.42   49.40
   1  -3  -5  759.82   49.80
   1  -3  -5  872.41   48.70
  -1  -3   5  745.83   49.10
  -1  -3   5  850.91   48.70
   1  -3  -5  758.42   48.60
  -1  -3   5  776.22   49.80
  -1  -3   5  780.32   48.70
   1  -3  -5  788.32   49.70
  -3   3   7   56.79    5.60
   3  -3  -7   65.49    4.80
   3  -3  -7   48.00    6.20
   3  -3  -7   55.99    6.00
  -3  -3   7   68.79    5.70
  -3  -3   7   66.39    4.80
   3  -3  -7   60.89    4.70
  -3  -3   7   56.29    6.10
   3  -3  -7   67.99    5.40
  -3  -3   7   72.19    4.80
  -3  -3   7   59.79    4.80
  -5   3   9   99.59    8.00
   5   3  -9  111.99    8.30
   5  -3  -9  113.89    7.60
  -5  -3   9   96.49    7.40
   5  -3  -9   95.99    8.60
  -5  -3   9  103.19    8.70
   5  -3  -9  107.19    8.00
  -5  -3   9  108.89    8.30
  -5  -3   9  124.99    7.70
   5  -3  -9  114.69    7.60
   7   3 -11  104.59    8.60
  -7   3  11  109.09    7.90
   7  -3 -11  108.89    8.00
   7  -3 -11   86.89    7.50
   7  -3 -11  105.89    7.50
  -7  -3  11  111.39    8.50
  -7  -3  11  106.79    7.60
  -7  -3  11  100.89    7.60
  -7  -3  11  101.19    8.60
   7  -3 -11  120.79    8.50
   7  -3 -11   91.99    8.70
  -9   3  13   52.69    4.90
   9   3 -13   54.59    5.20
   9  -3 -13   42.90    6.00
  -9  -3  13   51.39    6.40
  -9  -3  13   53.19    4.60
   9  -3 -13   57.49    5.80
   9  -3 -13   41.60    4.90
   9  -3 -13   48.20    4.50
   9  -3 -13   45.00    4.70
  -9  -3  13   47.60    4.80
  -9  -3  13   55.59    5.90
  11   3 -15   37.30    6.60
 -11   3  15   33.50    4.00
  11  -3 -15   36.20    5.40
 -11  -3  15   28.80    3.70
  11  -3 -15   27.10    4.30
  11  -3 -15   32.90    4.70
 -11  -3  15   32.10    4.10
  11  -3 -15   33.60    4.60
 -11  -3  15   29.10    4.80
  11  -3 -15   32.20    3.90
 -11  -3  15   25.80    4.80
 -13   3  17    6.60    1.60
 -13   3  17   13.20    2.70
  13  -3 -17    9.70    2.50
 -13  -3  17    6.60    3.50
 -13  -3  17    7.70    2.60
  13  -3 -17    4.20    3.40
  13  -3 -17    3.70    2.40
 -13  -3  17    9.30    2.50
  13  -3 -17    8.70    3.00
 -15   3  19    2.40    1.50
 -15   3  19   -0.10    1.60
 -15   3  19    0.50    2.40
 -15  -3  19    0.10    3.20
  15  -3 -19    0.80    2.30
 -15  -3  19   -0.50    2.20
  15  -3 -19    2.10    2.90
  15  -3 -19   -5.60    5.00
 -17   3  21    0.80    1.70
  17   3 -21    2.60    1.70
  17   3 -21   -0.70    1.30
 -17   3  21    0.40    1.70
  17  -3 -21    2.90    2.40
 -17  -3  21   -0.30    2.50
  17  -3 -21    4.40    3.70
  17  -3 -21    4.70    3.30
  19   3 -23   28.50    3.60
 -19   3  23   24.90    3.30
 -19   3  23   27.90    4.10
  19   3 -23   25.80    3.00
 -19  -3  23   27.90    5.80
  19  -3 -23   22.20    5.10
  19  -3 -23   35.50    5.50
  19  -3 -23   21.40    4.00
 -21   3  25    1.00    2.10
 -21   3  25    0.50    2.20
  21   3 -25    3.50    1.70
  21   3 -25   -1.60    1.60
  21  -3 -25    4.00    3.50
  21  -3 -25   -1.10    2.60
 -21  -3  25    1.60    2.90
 -21  -3  25    1.90    4.30
  23   3 -27    9.10    2.30
 -23   3  27    7.00    2.60
  23  -3 -27   12.80    4.30
  23  -3 -27    6.90    4.20
 -23  -3  27    8.50    5.00
 -23  -3  27    8.60    3.60
  23  -3 -27    7.80    3.70
  25   3 -29   -0.10    2.10
  25  -3 -29   -1.60    3.00
  25  -3 -29   -0.10    3.90
  25  -3 -29   -1.40    3.60
 -25  -3  29    2.40    4.90
 -25  -3  29    3.80    3.50
  28  -4 -24   14.80    4.10
 -28  -4  24   10.50    3.60
 -28  -4  24   15.10    4.70
  28  -4 -24   11.70    4.80
 -26  -4  22   26.90    5.60
  26  -4 -22   29.50    8.00
 -26  -4  22   21.20    4.40
  26  -4 -22   22.90    4.50
 -24   4  20    0.70    2.50
  24  -4 -20    6.20    3.90
 -24  -4  20    1.90    3.90
  24  -4 -20   11.50    3.50
 -22   4  18   33.20    4.00
 -22  -4  18   38.30    5.50
  22  -4 -18   32.10    6.00
 -22  -4  18   31.40    4.50
 -20   4  16    4.90    2.00
  20  -4 -16   -0.30    3.10
  20  -4 -16    6.20    2.40
  20  -4 -16    5.70    2.70
 -20  -4  16    5.80    3.30
 -20  -4  16    2.90    2.40
  18   4 -14    4.40    2.50
 -18   4  14    3.60    1.90
 -18  -4  14    2.00    2.30
 -18  -4  14   -1.90    2.00
 -18  -4  14    2.40    3.00
  18  -4 -14    5.10    2.00
  18  -4 -14    1.10    3.50
  18  -4 -14    0.40    2.20
  16   4 -12   24.70    3.70
  16  -4 -12   22.40    3.50
 -16  -4  12   31.50    4.60
  16  -4 -12   24.50    3.20
 -16  -4  12   23.10    3.30
  16  -4 -12   27.40    3.50
 -16  -4  12   22.00    3.00
  16  -4 -12   24.90    5.30
 -14  -4  10   11.20    2.90
  14  -4 -10   12.00    4.10
 -14  -4  10   14.30    3.50
 -14  -4  10   11.70    2.10
  14  -4 -10    8.10    2.50
 -14  -4  10    9.80    2.30
 -14  -4  10    7.80    2.00
  14  -4 -10    9.10    2.50
 -12  -4   8   -0.40    2.00
 -12  -4   8    0.70    1.90
  12  -4  -8    1.00    1.80
  12  -4  -8   -3.30    1.60
  12  -4  -8    0.90    3.30
 -12  -4   8   -0.90    2.40
  10  -4  -6  248.28   16.70
 -10  -4   6  283.27   17.40
  10  -4  -6  277.37   16.60
 -10  -4   6  268.27   18.30
  10  -4  -6  273.17   16.80
 -10  -4   6  224.18   16.20
 -10  -4   6  240.58   16.20
 -10  -4   6  244.88   17.00
 -10  -4   6  232.08   17.00
  10  -4  -6  298.17   18.50
   8  -4  -4  117.29    8.00
  -8  -4   4  104.49    9.20
  -8  -4   4  111.49    9.50
   8  -4  -4  111.19    7.80
  -8  -4   4  114.09    8.60
   8  -4  -4  107.49    7.80
   8  -4  -4  120.09    9.60
   6  -4  -2  119.79    8.90
  -6  -4   2  101.69    8.80
   6  -4  -2  103.59    7.00
  -6  -4   2   96.39    8.20
   6  -4  -2  102.59    7.00
   6  -4  -2   98.19    7.50
  -6  -4   2   99.39    8.50
   6  -4  -2   94.49    8.50
   4  -4   0   67.29    6.50
   4  -4   0   70.39    6.50
  -4  -4   0   57.59    6.10
   4  -4   0   61.79    5.50
  -4  -4   0   69.99    6.40
  -4  -4   0   67.59    6.70
   2  -4   2   47.90    5.60
  -2  -4  -2   56.59    5.70
  -2  -4  -2   47.40    4.80
   2  -4   2   48.30    4.80
  -2  -4  -2   44.30    5.70
   2  -4   2   51.39    5.40
   0  -4   4    4.20    2.90
   0  -4  -4    6.70    2.50
   0  -4   4    0.50    2.10
   0  -4  -4    1.90    2.80
   0  -4  -4    0.80    1.90
   2  -4  -6   67.99    5.30
  -2  -4   6   68.69    6.10
  -2  -4   6   81.59    5.60
   2  -4  -6   87.29    7.20
  -2  -4   6   84.59    7.40
  -2  -4   6   77.89    6.60
   2  -4  -6   72.09    7.50
  -2  -4   6   75.69    5.40
   2  -4  -6   76.79    5.50
   4  -4  -8   23.60    3.90
   4  -4  -8   15.80    2.20
  -4  -4   8   19.10    4.10
   4  -4  -8   14.80    4.10
  -4  -4   8   18.70    3.40
   4  -4  -8   18.40    3.20
  -4  -4   8   15.40    2.30
   4  -4  -8   17.00    2.20
  -4  -4   8   15.70    2.20
  -4  -4   8   16.30    2.50
  -6   4  10   46.50    4.90
  -6  -4  10   60.89    6.10
  -6  -4  10   49.20    4.40
   6  -4 -10   55.19    5.40
   6  -4 -10   55.19    5.90
   6  -4 -10   43.00    4.30
   6  -4 -10   47.30    4.50
   6  -4 -10   54.09    6.50
  -6  -4  10   54.99    6.10
   8  -4 -12    5.90    2.10
   8  -4 -12    6.30    1.80
   8  -4 -12   -1.30    3.20
  -8  -4  12    5.90    1.80
  -8  -4  12   10.30    3.50
   8  -4 -12    9.50    2.90
   8  -4 -12   11.90    3.30
  -8  -4  12    8.10    3.80
  -8  -4  12    5.00    2.10
 -10   4  14   -2.00    2.00
 -10  -4  14   -0.10    2.10
  10  -4 -14    1.40    1.80
 -10  -4  14    1.90    1.80
  10  -4 -14   -6.10    2.90
  10  -4 -14    1.10    2.00
  10  -4 -14    2.80    2.60
 -12   4  16    5.30    2.40
  12  -4 -16    1.00    2.50
 -12  -4  16    2.70    3.80
 -12  -4  16    2.50    2.60
  12  -4 -16   -3.10    3.20
 -12  -4  16   -0.10    2.20
  14  -4 -18   47.70    6.10
 -14  -4  18   45.00    5.50
  14  -4 -18   38.40    6.70
  14  -4 -18   39.90    5.00
 -14  -4  18   47.30    6.70
  16  -4 -20   37.40    5.80
  16  -4 -20   36.90    5.70
 -16  -4  20   42.10    6.40
 -16  -4  20   38.10    5.00
  16  -4 -20   31.30    6.60
 -18  -4  22   10.40    3.60
  18  -4 -22    9.00    3.80
  18  -4 -22    4.30    2.70
  18  -4 -22    9.60    4.40
 -18  -4  22    6.20    4.40
 -20  -4  24    9.30    5.00
  20  -4 -24   16.50    4.00
  20  -4 -24   17.60    6.20
 -20  -4  24   14.10    4.00
  20  -4 -24   12.60    4.00
  22  -4 -26   12.40    4.90
 -22  -4  26    7.10    5.00
 -22  -4  26   12.60    4.00
  22  -4 -26    9.20    3.70
  22  -4 -26   13.00    4.40
 -21  -5  17    7.20    3.80
 -21  -5  17    5.30    2.70
  21  -5 -17    5.00    5.00
  21  -5 -17    3.60    2.90
 -19  -5  15   -0.20    4.10
 -19  -5  15    2.90    2.40
  19  -5 -15   -3.80    3.80
 -17  -5  13   35.10    5.20
  17  -5 -13   35.20    6.50
 -17  -5  13   26.50    3.60
  17  -5 -13   40.30    4.80
 -17  -5  13   32.20    5.90
  15  -5 -11    1.50    4.10
 -15  -5  11    1.40    1.90
 -15  -5  11    4.70    2.20
 -15  -5  11   11.00    3.40
  15  -5 -11    1.40    2.20
 -15  -5  11   -0.40    3.20
 -13  -5   9   11.40    2.10
 -13  -5   9   14.00    3.80
  13  -5  -9   10.80    2.70
 -13  -5   9   17.90    3.10
  13  -5  -9    5.10    4.30
 -13  -5   9    5.80    3.90
  13  -5  -9   14.50    2.70
 -13  -5   9   13.40    2.80
 -13  -5   9   15.60    2.20
 -11  -5   7    5.40    4.80
 -11  -5   7    8.40    2.90
 -11  -5   7    3.60    3.00
  11  -5  -7    1.80    2.90
 -11  -5   7    4.80    2.50
  11  -5  -7   11.30    2.00
  11  -5  -7    4.20    3.60
  11  -5  -7    4.00    2.20
   9  -5  -5   -4.10    2.90
   9  -5  -5   -1.20    1.70
  -9  -5   5    4.20    2.70
   9  -5  -5    0.20    1.80
  -9  -5   5    2.90    3.40
  -9  -5   5   -1.70    2.90
   7  -5  -3  107.99    7.70
  -7  -5   3  119.09   10.10
   7  -5  -3  104.39   11.10
  -7  -5   3  107.89    9.10
   7  -5  -3  116.99   10.10
   7  -5  -3  105.39    7.80
  -7  -5   3  114.29    9.00
   7  -5  -3   92.99   10.10
  -5  -5   1  107.79    9.40
   5  -5  -1   97.59    7.90
   5  -5  -1  112.89    9.50
   5  -5  -1   89.89   12.10
  -5  -5   1  105.99    8.70
  -5  -5   1  103.09    9.00
  -3  -5  -1   33.90    5.00
   3  -5   1   34.10    6.30
  -3  -5  -1   43.70    5.90
  -3  -5  -1   46.00    6.00
   3  -5   1   43.80    5.80
  -1  -5  -3   47.80    5.70
   1  -5   3   48.50    5.60
  -1  -5  -3   52.19    6.60
   1  -5   3   46.90    6.00
  -1  -5  -3   57.49    6.70
   1  -5   3   57.89    5.70
   1  -5   3   53.39    7.20
   1  -5  -5   58.89    6.40
   1  -5  -5   66.89    7.10
  -1  -5   5   68.49    8.80
  -1  -5   5   61.99    6.30
  -1  -5   5   64.09    6.30
   1  -5  -5   80.59   11.50
  -3  -5   7   27.10    3.90
   3  -5  -7   28.30    3.30
   3  -5  -7   23.20    4.80
   3  -5  -7   23.30    3.00
  -3  -5   7   26.70    4.40
  -3  -5   7   40.00    4.80
   3  -5  -7   29.70    5.20
   3  -5  -7   27.50    4.50
  -5  -5   9    7.90    4.20
   5  -5  -9   13.80    2.20
  -5  -5   9   13.90    3.70
   5  -5  -9   16.00    3.90
   5  -5  -9    7.40    3.10
   5  -5  -9   12.20    2.30
   5  -5  -9    6.80    3.90
  -5  -5   9   14.20    2.40
  -5  -5   9   11.60    2.60
  -5  -5   9   13.10    2.30
  -7  -5  11    3.80    3.80
   7  -5 -11    8.90    4.20
  -7  -5  11    2.80    1.90
   7  -5 -11    9.30    3.60
   7  -5 -11    4.70    1.90
  -9  -5  13    0.30    2.00
   9  -5 -13    0.60    1.90
   9  -5 -13   -2.10    3.70
  -9  -5  13   -1.70    3.40
  -9  -5  13    3.80    2.70
   9  -5 -13    2.20    3.10
 -11  -5  15   25.00    5.70
  11  -5 -15    6.90    2.50
  11  -5 -15   12.60    3.90
 -11  -5  15    9.40    2.70
  11  -5 -15    5.50    4.60
 -11  -5  15   11.40    2.70
  13  -5 -17    0.10    2.40
  13  -5 -17   -5.70    3.50
 -13  -5  17    2.40    2.50
 -13  -5  17    6.10    4.70
  13  -5 -17    0.80    3.20
  15  -5 -19    6.50    2.90
  15  -5 -19    7.40    3.70
  15  -5 -19    4.10    4.70
 -15  -5  19   17.40    3.60
 -15  -5  19    8.00    4.70
  10  -6  -6    5.40    4.70
 -10  -6   6    2.40    3.80
  10  -6  -6    3.50    3.60
 -10  -6   6    7.90    4.30
  10  -6  -6    8.20    2.40
 -10  -6   6    5.90    3.20
   8  -6  -4   -5.10    3.50
  -8  -6   4   -3.40    3.00
  -8  -6   4    6.90    4.00
   8  -6  -4    6.80    3.70
  -8  -6   4   -2.20    3.30
  -6  -6   2   10.00    6.50
  -6  -6   2    9.50    4.00
   6  -6  -2   12.20    4.30
   6  -6  -2    8.50    3.90
  -6  -6   2    9.40    3.80
   4  -6   0   36.60    5.10
   4  -6   0   34.00    5.90
  -4  -6   0   48.40    6.00
  -4  -6   0   40.70    5.80
   4  -6   0   37.30    5.90
  -4  -6   0   35.90    5.60
  -2  -6  -2    6.10    3.50
  -2  -6  -2    3.70    3.50
   2  -6   2   -2.60    6.30
  -2  -6  -2    2.00    3.50
   2  -6   2    6.00    3.90
   2  -6   2    3.40    2.80
   0  -6  -4   34.90    6.00
   0  -6   4   36.70    6.30
   0  -6   4   37.90    5.20
   0  -6  -4   37.70    6.20
   0  -6   4   38.70    5.00
   2  -6  -6    2.60    3.60
  -2  -6   6    5.50    2.70
   2  -6  -6    3.70    3.90
  -2  -6   6   -4.30    3.90
   2  -6  -6    3.60    3.20
  -2  -6   6    1.20    3.20
   4  -6  -8   -2.90    2.90
  -4  -6   8   10.60    3.60
   4  -6  -8    0.50    3.60
  -4  -6   8   -3.10    2.40
   4  -6  -8   -0.80    4.10
  -4  -6   8   -5.90    3.80
 -36   0  31   -3.80    4.90
  36   0 -31    2.80    3.30
  36   0 -31    0.60    3.30
  34   0 -29    8.80    3.30
  34   0 -29    8.50    3.40
 -34   0  29   -6.70    3.40
 -34   0  29    1.10    3.50
  32   0 -27    0.40    2.60
 -32   0  27    1.00    3.90
  32   0 -27    5.30    2.90
 -32   0  27    1.20    3.30
 -30   0  25   -0.50    3.50
  30   0 -25   -2.10    2.30
  30   0 -25    3.20    3.00
 -30   0  25    2.30    3.30
 -28   0  23    6.90    3.80
  28   0 -23   -1.10    2.40
 -28   0  23   -3.20    2.90
  28   0 -23    5.70    3.40
 -26   0  21    4.40    2.70
  26   0 -21    4.30    2.40
  26   0 -21    3.10    2.20
 -26   0  21   -1.30    2.80
 -26   0  21   -0.10    2.40
 -24   0  19    1.10    2.60
 -24   0  19    2.90    2.60
  24   0 -19    0.40    1.90
  24   0 -19    6.10    2.30
 -24   0  19    5.00    2.70
 -24   0  19   -2.70    1.80
 -22   0  17   -0.80    2.50
 -22   0  17    0.40    2.00
  22   0 -17    1.90    2.00
 -22   0  17    3.20    2.10
 -22   0  17    0.20    2.40
 -22   0  17    0.00    2.20
  22   0 -17    3.30    2.10
  22   0 -17   -0.80    1.80
  22   0 -17   -1.50    1.50
 -20   0  15   -0.80    1.80
  20   0 -15    3.20    1.90
  20   0 -15    0.30    1.70
  20   0 -15    0.80    1.90
 -20   0  15    0.90    2.00
 -20   0  15   -2.40    2.00
 -20   0  15   -0.10    2.00
  20   0 -15    0.80    1.80
 -20   0  15    2.10    2.10
  18   0 -13    0.10    1.50
 -18   0  13    0.40    1.80
  18   0 -13   -0.70    1.40
  18   0 -13   -0.60    1.30
 -18   0  13   -1.60    1.60
 -18   0  13   -1.30    1.70
 -18   0  13   -0.50    1.60
 -18   0  13    6.30    2.00
  18   0 -13    1.20    1.60
 -16   0  11   -1.50    1.70
 -16   0  11   -4.70    1.50
 -16   0  11   -0.40    1.60
 -16   0  11   -2.50    1.70
  16   0 -11    0.30    1.70
 -16   0  11    1.20    1.70
  16   0 -11   -2.00    1.40
  16   0 -11   -2.40    1.40
  16   0 -11   -3.20    1.40
  14   0  -9    0.20    1.30
 -14   0   9    1.40    1.30
  14   0  -9    0.20    1.20
 -14   0   9    0.20    1.30
 -14   0   9    0.40    1.30
 -14   0   9   -0.60    1.30
  14   0  -9    0.80    1.20
  14   0  -9   -1.50    1.00
 -12   0   7   -0.30    1.10
  12   0  -7   -0.60    1.00
  12   0  -7    0.10    1.10
 -12   0   7    0.30    1.20
  12   0  -7   -0.60    1.00
 -12   0   7    1.00    1.20
  12   0  -7    0.00    1.20
 -12   0   7   -1.10    1.00
  10   0  -5    0.80    1.10
  10   0  -5    0.20    1.00
  10   0  -5   -0.10    1.00
 -10   0   5    2.30    1.20
  10   0  -5   -1.10    1.00
 -10   0   5    0.00    1.10
 -10   0   5   -1.10    1.00
 -10   0   5   -1.20    1.00
  -8   0   3    0.90    1.20
  -8   0   3    0.60    1.00
   8   0  -3    1.40    1.00
  -8   0   3    0.40    1.00
   8   0  -3    1.20    1.10
   8   0  -3    1.90    1.00
   8   0  -3    0.60    1.20
  -6   0   1    1.70    0.90
   6   0  -1   -0.50    0.80
  -6   0   1    4.30    0.90
   6   0  -1    0.40    0.80
  -6   0   1    0.80    0.90
   6   0  -1    1.40    0.70
  -6   0   1    1.10    0.80
  -4   0  -1    5.40    1.10
   4   0   1    5.30    0.90
  -4   0  -1    6.10    1.10
   4   0   1    5.70    0.90
   4   0   1    5.90    1.00
  -4   0  -1    5.00    0.80
   4   0   1    4.00    1.00
  -2   0  -3   -0.30    0.60
   2   0   3   -0.50    0.70
   2   0   3    0.40    0.70
   2   0   3    2.20    0.80
  -2   0  -3   -0.30    0.60
  -2   0  -3    0.70    0.70
   2   0   3    2.70    0.90
   2   0   3   -0.50    0.60
  -2   0  -3    0.30    0.70
  -2   0  -3    1.30    0.80
   0   0  -5    9.60    1.30
   0   0   5    8.10    1.20
   0   0  -5    8.00    1.20
   0   0  -5    8.10    1.40
   0   0   5    7.40    1.20
   0   0  -5    7.90    1.30
   0   0   5    8.30    1.30
   0   0   5    9.20    1.50
   2   0  -7    2.00    1.20
  -2   0   7    1.50    1.00
   2   0  -7    2.20    1.10
  -2   0   7    2.20    1.00
   2   0  -7    0.40    1.20
  -2   0   7    0.50    1.20
   2   0  -7    1.20    1.00
  -2   0   7    2.20    1.20
  -4   0   9    1.80    1.60
  -4   0   9    0.30    1.20
   4   0  -9    1.20    1.20
  -4   0   9    0.50    1.20
   4   0  -9    1.80    1.40
   4   0  -9   -0.40    1.00
   4   0  -9   -0.80    1.20
  -4   0   9   -0.70    1.10
   6   0 -11    1.10    1.20
   6   0 -11    1.90    1.50
  -6   0  11    1.10    1.50
  -6   0  11    0.40    1.20
   6   0 -11    1.70    1.50
  -6   0  11   -0.80    1.30
  -6   0  11    2.00    1.50
   6   0 -11   -1.80    1.20
  -8   0  13   -1.00    1.50
   8   0 -13   -1.60    1.20
   8   0 -13    1.80    1.70
  -8   0  13   -0.80    1.30
   8   0 -13   -2.10    1.30
   8   0 -13   -0.80    1.30
   8   0 -13   -2.20    1.30
  -8   0  13   -2.90    1.40
  -8   0  13   -1.80    1.40
 -10   0  15    2.20    1.90
 -10   0  15   -0.40    1.50
  10   0 -15    0.60    1.50
  10   0 -15    0.60    1.80
 -10   0  15   -2.10    1.50
  10   0 -15    0.40    1.70
  10   0 -15    3.20    1.70
  10   0 -15    0.40    1.40
 -10   0  15    2.00    2.00
 -12   0  17    1.40    1.60
  12   0 -17    4.80    1.70
 -12   0  17    4.00    2.30
  12   0 -17    1.10    1.70
 -12   0  17   -0.20    1.80
  12   0 -17    4.90    2.10
  12   0 -17    4.90    2.00
  12   0 -17    1.50    1.70
 -12   0  17    1.80    2.00
  14   0 -19   -3.60    1.40
  14   0 -19   -2.60    1.60
  14   0 -19   -3.10    1.70
  14   0 -19   -1.50    1.80
 -14   0  19   -1.30    2.00
 -14   0  19   -2.60    1.40
  14   0 -19    0.00    1.80
 -14   0  19    0.40    2.30
 -14   0  19    1.60    2.00
  16   0 -21    5.40    2.50
  16   0 -21    2.20    2.00
  16   0 -21    5.00    2.90
 -16   0  21    4.20    2.90
 -16   0  21    4.10    2.70
  16   0 -21    3.10    2.40
 -16   0  21    4.60    3.00
  18   0 -23    3.90    2.80
 -18   0  23    1.50    2.90
 -18   0  23    6.40    3.50
  18   0 -23   -1.70    2.50
  18   0 -23    0.70    2.50
  20   0 -25   -2.40    2.50
  20   0 -25    2.60    2.60
  20   0 -25    1.40    3.00
 -20   0  25   -2.10    3.10
 -20   0  25    6.20    3.40
 -22   0  27    7.10    3.60
  22   0 -27    0.50    2.50
  22   0 -27   -0.60    2.50
 -22   0  27   -0.40    3.10
  22   0 -27    2.60    3.10
 -24   0  29    0.60    3.30
 -24   0  29    0.40    2.90
  24   0 -29   -0.10    2.50
  24   0 -29    0.10    2.40
 -26   0  31    0.00    3.00
  26   0 -31    2.20    2.90
  26   0 -31   -0.70    2.80
 -26   0  31    1.50    3.40
 -28   0  33   -1.00    4.60
 -28   0  33    0.90    3.30
  28   0 -33    4.90    3.10
  28   0 -33    4.50    3.30
  35   1 -30   54.19    6.60
 -35   1  30   61.89    7.60
  35   1 -30   46.40    5.80
  35  -1 -30   63.49    8.70
  35  -1 -30   60.59    7.10
 -35  -1  30   52.19    7.90
 -35  -1  30   60.99    9.40
 -33   1  28  107.89    9.50
  33   1 -28   89.99    8.50
  33   1 -28   95.19    7.70
  33  -1 -28   73.59    8.60
  33  -1 -28   89.69    8.90
 -33  -1  28  109.79    9.80
 -33  -1  28   91.09    9.70
  31   1 -26    2.90    2.30
 -31   1  26    4.30    3.30
  31   1 -26    3.60    2.90
  31  -1 -26    2.10    2.50
 -31  -1  26    1.20    3.40
  31  -1 -26    3.50    3.30
 -31  -1  26    2.10    3.90
  29   1 -24   33.90    4.60
  29   1 -24   34.20    4.30
 -29   1  24   29.10    4.70
  29  -1 -24   33.40    5.50
  29  -1 -24   34.50    4.90
 -29  -1  24   40.10    6.90
 -29  -1  24   44.90    4.70
 -29  -1  24   31.00    5.00
 -27   1  22    9.90    3.20
  27   1 -22   11.30    2.90
  27   1 -22   14.00    2.70
  27  -1 -22   11.30    4.40
 -27  -1  22   10.30    3.40
 -27  -1  22   10.10    2.60
  27  -1 -22   14.10    3.70
 -27  -1  22   20.30    4.30
  25   1 -20  320.77   20.50
 -25   1  20  298.77   20.10
  25   1 -20  310.77   20.00
 -25   1  20  337.77   20.30
  25   1 -20  310.47   19.70
 -25  -1  20  280.67   20.50
  25  -1 -20  313.87   20.50
  25  -1 -20  288.27   20.20
 -25  -1  20  262.87   19.50
 -25  -1  20  293.07   20.30
  23   1 -18  145.99   10.30
 -23   1  18  146.29   10.50
 -23   1  18  148.59   10.60
  23   1 -18  144.59   10.50
  23   1 -18  145.49   10.20
 -23   1  18  151.28   10.50
 -23   1  18  134.49   10.70
  23   1 -18  153.18   10.00
  23  -1 -18  136.79   10.60
 -23  -1  18  129.49   10.00
  23  -1 -18  156.78   11.00
 -23  -1  18  133.49   10.60
 -23  -1  18  133.59   10.70
  21   1 -16  291.57   18.10
 -21   1  16  278.07   18.40
 -21   1  16  258.97   19.80
  21   1 -16  268.47   18.10
  21   1 -16  288.07   18.50
 -21   1  16  287.97   18.40
  21   1 -16  257.67   18.20
  21  -1 -16  281.57   18.40
  21  -1 -16  297.97   18.80
 -21  -1  16  318.67   18.70
 -21  -1  16  257.07   18.60
 -21  -1  16  254.97   18.40
 -21  -1  16  310.57   19.20
  21  -1 -16  278.57   18.60
  21  -1 -16  260.77   18.50
 -21  -1  16  274.27   18.10
 -19   1  14  163.88   11.20
 -19   1  14  159.18   11.40
  19   1 -14  159.98   10.90
  19   1 -14  165.28   11.20
 -19   1  14  153.38   11.00
  19   1 -14  176.98   10.90
  19   1 -14  166.18   11.00
  19  -1 -14  169.48   11.60
  19  -1 -14  162.28   11.40
 -19  -1  14  175.38   11.40
 -19  -1  14  169.78   10.90
  19  -1 -14  141.59   11.10
  19  -1 -14  165.78   11.20
 -19  -1  14  167.18   11.80
 -19  -1  14  137.79   11.20
 -19  -1  14  142.49   11.10
 -17   1  12 1332.87   81.49
 -17   1  12 1326.57   81.79
  17   1 -12 1325.37   81.39
 -17   1  12 1308.37   81.49
  17   1 -12 1339.17   81.39
  17   1 -12 1307.47   81.59
  17   1 -12 1372.06   81.29
  17  -1 -12 1125.99   81.49
 -17  -1  12 1427.96   81.69
  17  -1 -12 1375.86   81.89
 -17  -1  12 1365.26   81.39
 -17  -1  12 1124.09   81.49
  17  -1 -12 1387.56   81.89
  17  -1 -12 1410.36   81.69
  15   1 -10 1048.30   64.49
  15   1 -10 1057.39   64.69
  15   1 -10 1085.79   64.69
 -15   1  10 1064.59   64.69
 -15   1  10 1065.19   64.99
  15   1 -10 1068.59   64.59
 -15   1  10 1069.39   64.69
 -15   1  10 1040.80   64.69
 -15  -1  10  960.10   64.69
 -15  -1  10 1155.68   64.89
 -15  -1  10 1107.79   64.59
  15  -1 -10 1125.89   64.79
  15  -1 -10 1110.39   65.09
  15  -1 -10  927.91   64.79
  15  -1 -10 1013.10   64.99
 -15  -1  10  888.21   64.69
  13   1  -8 1819.02  111.69
  13   1  -8 1853.81  111.69
  13   1  -8 1861.71  111.69
 -13   1   8 1849.31  111.79
 -13   1   8 1796.92  111.99
 -13   1   8 1820.62  111.79
 -13   1   8 1737.33  111.59
  13   1  -8 1835.32  111.69
  13  -1  -8 1888.11  112.09
 -13  -1   8 1884.41  111.69
 -13  -1   8 1611.14  111.69
  13  -1  -8 1882.81  111.89
  13  -1  -8 1727.13  112.09
 -13  -1   8 1976.10  111.89
  11   1  -6    8.20    1.50
 -11   1   6    7.20    1.50
 -11   1   6    6.50    1.60
  11   1  -6    8.20    1.50
  11   1  -6    7.20    1.30
 -11   1   6    5.80    1.90
  11   1  -6    5.40    1.40
 -11   1   6    9.30    1.40
 -11  -1   6    5.10    1.50
 -11  -1   6    7.00    1.60
 -11  -1   6    6.20    1.40
 -11  -1   6   10.90    1.70
  11  -1  -6    5.30    1.50
   7   1  -2 1854.91  115.09
  -7   1   2 1929.11  115.19
  -7   1   2 1923.21  115.19
   7   1  -2 1919.01  115.09
  -7   1   2 1797.62  115.49
   7   1  -2 1888.41  115.09
  -7  -1   2 1761.92  115.09
  -7  -1   2 1676.23  115.19
  -7  -1   2 2010.20  115.39
  -7  -1   2 2084.89  115.29
   7  -1  -2 1867.71  115.29
   7  -1  -2 1762.72  115.49
   7  -1  -2 2054.89  115.39
  -5   1   0 5755.62  353.46
  -5   1   0 5439.36  353.66
   5   1   0 5797.52  353.36
   5  -1   0 6175.98  353.56
  -5  -1   0 5837.22  353.76
   5  -1   0 5450.55  353.66
  -5  -1   0 6160.08  353.46
  -3   1  -2 3373.16  201.18
  -3   1  -2 3448.46  201.18
   3   1   2 3351.26  201.58
   3   1   2 3276.57  201.08
  -3   1  -2 3242.08  201.08
   3   1   2 3382.66  201.08
  -3   1  -2 3252.87  201.28
   3  -1   2 3091.39  201.38
   3  -1   2 3130.79  201.48
   3  -1   2 3343.17  201.08
   3  -1   2 3120.49  201.28
   3  -1   2 3549.45  201.28
  -3  -1  -2 3093.59  201.18
  -3  -1  -2 3540.15  201.18
  -1   1  -4 1080.19   66.29
   1   1   4 1153.98   66.29
   1   1   4 1050.59   66.69
   1   1   4 1066.29   66.29
  -1   1  -4 1148.39   66.29
   1   1   4 1111.89   66.29
  -1   1  -4 1065.99   66.59
  -1   1  -4 1058.09   66.39
  -1   1  -4 1082.89   66.29
   1  -1   4 1152.88   66.39
   1  -1   4 1000.40   66.39
  -1  -1  -4 1062.09   66.69
  -1  -1  -4 1231.58   66.39
  -1  -1  -4 1100.69   66.29
  -1  -1  -4 1034.60   66.39
   1  -1   4  981.90   66.39
   1  -1   4 1097.69   66.49
   1  -1   4 1032.00   66.59
   1   1  -6 2044.00  122.59
  -1   1   6 2076.89  122.69
   1   1  -6 2054.69  122.69
   1   1  -6 1990.00  122.89
  -1   1   6 1985.10  122.69
  -1   1   6 1964.10  122.99
   1   1  -6 2115.09  122.69
   1   1  -6 1987.20  122.89
  -1   1   6 2085.59  122.69
   1  -1  -6 1866.21  122.99
  -1  -1   6 2133.29  122.79
  -1  -1   6 2005.70  122.89
  -1  -1   6 1863.91  122.99
   1  -1  -6 1903.71  122.69
   1  -1  -6 2103.19  122.79
  -1  -1   6 1911.51  122.79
   1  -1  -6 2052.09  122.69
   3   1  -8 6507.85  398.86
   3   1  -8 6592.64  399.36
   3   1  -8 6458.85  399.36
  -3   1   8 6555.34  399.16
  -3   1   8 6718.23  399.06
  -3   1   8 6957.60  399.16
   3   1  -8 6746.52  399.06
   3   1  -8 6637.64  399.06
   3  -1  -8 6181.08  399.16
  -3  -1   8 6795.82  399.16
   3  -1  -8 7073.19  399.26
  -3  -1   8 6629.04  399.36
  -3  -1   8 6121.49  399.16
  -3  -1   8 6159.48  399.36
   3  -1  -8 6500.85  399.16
   3  -1  -8 6135.89  399.46
   5   1 -10   38.80    3.70
  -5   1  10   38.10    3.60
   5   1 -10   38.30    3.70
  -5   1  10   41.10    3.80
   5   1 -10   39.80    3.50
   5   1 -10   39.60    2.90
  -5   1  10   42.50    3.40
  -5  -1  10   34.50    3.50
   5  -1 -10   40.90    3.80
  -5  -1  10   40.00    3.60
  -5  -1  10   44.80    3.90
   5  -1 -10   45.20    3.60
   5  -1 -10   33.30    3.80
  -5  -1  10   34.80    3.70
   5  -1 -10   33.00    3.40
   7   1 -12  927.81   54.19
  -7   1  12  911.21   54.29
  -7   1  12  903.31   54.29
   7   1 -12  880.01   53.79
  -7   1  12  881.71   54.39
   7   1 -12  893.31   54.19
  -7   1  12  883.71   54.59
   7   1 -12  808.92   54.49
   7   1 -12  877.51   54.49
   7  -1 -12  925.11   54.49
  -7  -1  12  774.82   54.29
   7  -1 -12  996.00   54.49
   7  -1 -12  770.92   54.59
  -7  -1  12  937.71   54.69
  -7  -1  12  844.62   54.59
  -7  -1  12  947.51   54.39
   7  -1 -12  745.73   54.19
   7  -1 -12  893.61   54.59
  -9   1  14 1527.65   94.99
   9   1 -14 1420.26   95.09
  -9   1  14 1582.64   94.69
   9   1 -14 1535.95   94.19
   9   1 -14 1595.54   94.69
   9   1 -14 1579.24   94.69
   9   1 -14 1509.85   94.99
  -9   1  14 1520.45   94.69
  -9   1  14 1550.24   94.99
  -9  -1  14 1582.74   95.19
  -9  -1  14 1340.47   95.39
  -9  -1  14 1448.06   95.09
   9  -1 -14 1586.94   94.89
   9  -1 -14 1706.93   94.89
   9  -1 -14 1541.85   95.19
  -9  -1  14 1617.24   94.79
 -11   1  16   12.10    2.50
  11   1 -16   14.50    2.60
  11   1 -16   13.60    1.80
  11   1 -16    7.90    2.40
  11   1 -16    9.00    2.00
 -11   1  16    7.20    2.10
  11   1 -16    8.20    2.00
 -11   1  16    9.50    2.10
 -11   1  16   13.10    2.80
 -11  -1  16   15.60    3.00
  11  -1 -16   12.50    2.90
 -11  -1  16    7.60    2.30
  11  -1 -16   10.60    2.70
  11  -1 -16   15.10    2.60
 -11  -1  16    8.90    2.20
  11  -1 -16    8.40    2.20
 -11  -1  16    7.20    2.40
  11  -1 -16   12.70    2.50
  13   1 -18   93.09    7.10
  13   1 -18   86.39    7.50
 -13   1  18  107.59    7.60
 -13   1  18   93.89    7.30
  13   1 -18   88.79    6.30
 -13   1  18   94.49    7.60
  13   1 -18   82.19    6.90
 -13   1  18   93.39    7.00
  13   1 -18   92.49    7.00
 -13  -1  18  103.59    7.80
 -13  -1  18   73.39    7.10
  13  -1 -18   94.69    7.50
 -13  -1  18   96.79    7.80
 -13  -1  18   87.29    7.40
  13  -1 -18   79.89    7.40
  13  -1 -18  105.19    7.30
  13  -1 -18   70.39    6.90
 -15   1  20  222.28   15.30
  15   1 -20  219.38   14.80
  15   1 -20  220.48   14.90
  15   1 -20  227.28   15.80
 -15   1  20  226.78   14.90
 -15   1  20  231.68   15.10
 -15   1  20  213.68   15.20
  15   1 -20  209.78   14.10
  15  -1 -20  239.18   15.20
  15  -1 -20  200.28   15.40
 -15  -1  20  223.28   16.40
  15  -1 -20  190.38   14.90
 -15  -1  20  234.18   15.20
 -15  -1  20  197.48   15.10
  15  -1 -20  236.18   15.20
 -15  -1  20  207.68   15.40
  15  -1 -20  224.98   15.40
  17   1 -22  613.34   37.60
  17   1 -22  658.13   38.50
 -17   1  22  647.94   38.60
  17   1 -22  615.74   38.30
 -17   1  22  604.74   38.80
  17  -1 -22  562.24   38.50
  17  -1 -22  580.94   39.00
  17  -1 -22  656.33   38.80
 -17  -1  22  567.94   38.90
 -17  -1  22  527.35   38.50
 -19   1  24   38.50    5.50
  19   1 -24   37.80    4.70
 -19   1  24   36.50    4.80
  19   1 -24   36.80    3.80
  19  -1 -24   37.00    5.70
 -19  -1  24   45.60    6.10
  19  -1 -24   34.00    4.80
 -19  -1  24   35.00    5.00
  19  -1 -24   38.70    5.40
  21   1 -26   63.49    6.60
  21   1 -26   67.79    5.40
 -21   1  26   61.89    6.80
  21  -1 -26   77.29    7.10
 -21  -1  26   65.39    7.20
  21  -1 -26   55.29    6.70
 -21  -1  26   64.49    7.10
  23   1 -28    7.90    3.10
 -23   1  28   10.40    3.40
 -23   1  28   12.30    4.00
 -23  -1  28   15.10    4.30
  23  -1 -28   13.10    4.10
  23  -1 -28   17.10    4.10
  23  -1 -28   14.60    3.70
 -23  -1  28    5.70    3.40
  25   1 -30   59.69    6.60
  25   1 -30   59.89    5.20
 -25   1  30   57.09    7.00
 -25   1  30   58.79    7.10
  25  -1 -30   55.79    6.90
  25  -1 -30   61.19    7.50
  25  -1 -30   62.69    6.90
 -25  -1  30   59.99    7.60
 -25  -1  30   60.79    7.40
 -27   1  32    3.70    3.10
  27   1 -32    3.00    2.80
  27   1 -32    3.00    2.00
 -27   1  32    9.40    4.30
 -27  -1  32    3.00    4.10
 -27  -1  32    7.60    4.00
  27  -1 -32    0.00    2.90
  27  -1 -32    0.80    3.40
  29   1 -34   -2.60    2.20
  29   1 -34   -0.50    2.70
  29  -1 -34    2.40    3.40
  29  -1 -34   -3.50    2.90
 -29  -1  34    3.80    4.30
 -29  -1  34   -2.40    3.90
 -34   2  29   15.80    4.20
  34   2 -29   21.00    3.70
  34  -2 -29   23.80    5.60
 -34  -2  29   20.80    5.60
 -34  -2  29   13.50    5.00
  32   2 -27   51.49    4.90
  32   2 -27   56.79    5.90
 -32   2  27   62.29    6.80
 -32  -2  27   70.39    8.40
  32  -2 -27   57.79    7.10
  32  -2 -27   64.29    7.90
 -32  -2  27   70.99    7.80
  30   2 -25    1.30    1.70
  30   2 -25    2.40    2.20
 -30   2  25    3.00    2.70
 -30  -2  25    2.70    3.40
 -30  -2  25    5.00    3.20
  30  -2 -25    4.40    3.40
  30  -2 -25    1.80    2.90
  28   2 -23   13.90    2.30
  28   2 -23   14.90    3.00
 -28   2  23   13.60    3.40
  28  -2 -23   10.90    3.50
  28  -2 -23   15.00    4.20
 -28  -2  23   11.10    3.70
 -28  -2  23   25.70    7.50
  26   2 -21    7.20    2.00
  26   2 -21   12.30    2.30
 -26   2  21    5.70    2.70
 -26   2  21   14.90    3.10
  26   2 -21   10.40    2.60
 -26  -2  21   12.00    3.80
 -26  -2  21    5.60    3.00
  24   2 -19  144.19    9.80
  24   2 -19  141.29    9.40
  24   2 -19  135.49    9.70
 -24   2  19  154.98   10.30
 -24   2  19  135.59   10.00
 -24   2  19  145.69   10.30
 -24  -2  19  120.89    9.50
  24  -2 -19  136.19   10.70
  24  -2 -19  138.99   11.20
 -24  -2  19  149.59   11.00
 -24  -2  19  137.09   10.70
  22   2 -17    5.30    1.40
 -22   2  17   -0.80    2.10
 -22   2  17    5.40    2.20
  22   2 -17    1.40    1.80
  22   2 -17    2.30    1.60
  22   2 -17    6.80    2.40
 -22  -2  17    4.10    2.60
 -22  -2  17    7.60    2.80
 -22  -2  17   -1.50    2.40
 -22  -2  17    8.80    1.90
  22  -2 -17    3.90    3.20
  22  -2 -17   -0.40    2.20
  20   2 -15  130.49    8.50
  20   2 -15  121.59    8.60
 -20   2  15  126.19   10.40
 -20   2  15  131.09    9.10
 -20   2  15  137.29    9.10
  20   2 -15  121.69    9.20
 -20   2  15  123.99    8.90
  20   2 -15  135.79    8.90
 -20  -2  15  118.79    9.40
 -20  -2  15  146.69   10.70
  20  -2 -15  121.89    9.40
  20  -2 -15  134.39    9.50
 -20  -2  15  128.59    9.60
 -20  -2  15  113.09    8.50
  20  -2 -15  133.29   10.10
  18   2 -13   72.89    5.70
  18   2 -13   72.49    5.30
 -18   2  13   74.29    6.40
  18   2 -13   68.69    5.10
 -18   2  13   72.29    5.50
 -18   2  13   72.09    5.50
 -18  -2  13   67.59    5.70
  18  -2 -13   80.39    6.50
 -18  -2  13   66.19    5.20
 -18  -2  13   68.79    6.00
  18  -2 -13   78.09    6.00
  18  -2 -13   72.59    6.70
  18  -2 -13   59.69    5.80
 -18  -2  13   64.99    5.90
 -16   2  11   44.30    4.80
  16   2 -11   26.20    3.10
  16   2 -11   27.90    3.30
 -16   2  11   31.20    3.70
  16   2 -11   46.50    3.70
 -16   2  11   33.70    3.60
 -16  -2  11   33.00    3.80
 -16  -2  11   31.30    3.90
  16  -2 -11   46.40    4.60
  16  -2 -11   41.20    4.70
  16  -2 -11   36.80    3.30
  16  -2 -11   36.10    4.00
 -16  -2  11   41.90    4.00
  16  -2 -11   28.60    3.80
 -14   2   9  265.57   18.00
  14   2  -9  269.17   16.90
 -14   2   9  281.17   17.10
  14   2  -9  268.67   17.30
 -14   2   9  266.27   17.20
 -14   2   9  276.17   17.90
  14   2  -9  268.07   16.90
  14  -2  -9  231.78   17.50
  14  -2  -9  265.37   17.10
 -14  -2   9  259.07   17.50
 -14  -2   9  294.17   17.20
  14  -2  -9  291.97   17.60
 -14  -2   9  230.38   17.30
  14  -2  -9  261.97   18.10
  14  -2  -9  308.67   18.20
 -14  -2   9  291.57   17.50
 -12   2   7  801.12   49.99
 -12   2   7  812.92   49.30
  12   2  -7  815.42   49.50
 -12   2   7  829.12   49.20
 -12   2   7  828.12   49.30
  12  -2  -7  756.52   49.20
 -12  -2   7  724.83   49.40
  12  -2  -7  761.92   49.60
 -12  -2   7  906.81   49.50
  12  -2  -7  726.93   50.09
  12  -2  -7  911.91   49.70
 -12  -2   7  736.73   49.50
 -10   2   5 1619.24  100.59
 -10   2   5 1702.03   99.89
 -10   2   5 1716.33   99.89
  10   2  -5 1663.43  100.09
 -10  -2   5 1839.72  100.19
 -10  -2   5 1833.22  100.29
  10  -2  -5 1513.75  100.69
  10  -2  -5 1456.65  100.19
 -10  -2   5 1538.45   99.99
 -10  -2   5 1468.15  100.09
   8   2  -3 1252.27   72.79
  -8   2   3 1190.38   73.19
  -8  -2   3 1071.69   72.79
  -8  -2   3 1268.37   72.69
  -8  -2   3 1379.26   73.19
  -8  -2   3 1086.99   72.59
   8  -2  -3 1071.79   73.29
   8  -2  -3 1371.16   72.89
   8  -2  -3  996.40   72.79
  -6   2   1   67.59    5.10
   6  -2  -1   58.79    5.10
  -6  -2   1   74.99    4.40
  -6  -2   1   59.89    4.60
   6  -2  -1   70.89    4.70
  -6  -2   1   58.79    4.30
  -6  -2   1   60.99    5.50
   6  -2  -1   63.39    4.60
  -4   2  -1 3043.90  174.78
  -4  -2  -1 2804.82  175.08
   4  -2   1 2925.01  174.78
   4  -2   1 2839.52  174.98
  -4  -2  -1 2691.33  174.38
   4  -2   1 3252.37  174.38
   4  -2   1 2707.33  174.38
  -4  -2  -1 2604.74  174.18
   2   2   3 2131.59  126.79
  -2   2  -3 2095.19  126.39
   2  -2   3 1848.12  126.19
   2  -2   3 2025.30  126.89
   2  -2   3 2358.66  126.19
  -2  -2  -3 2328.87  126.09
  -2  -2  -3 1886.91  126.09
  -2  -2  -3 1889.61  126.79
   2  -2   3 1778.22  126.39
   2  -2   3 2321.87  126.39
   0   2   5   -3.60    1.20
   0   2  -5   -0.20    1.00
   0   2  -5   -1.10    1.30
   0  -2   5   -1.60    1.70
   0  -2   5   -0.30    0.90
   0  -2  -5    0.50    1.10
   0  -2   5   -0.30    0.90
   0  -2  -5    0.00    0.80
   0  -2   5    0.40    0.80
   0  -2  -5   -0.60    1.60
   0  -2   5   -1.70    1.10
   0  -2  -5   -1.80    0.80
  -2   2   7   38.40    3.70
   2   2  -7   43.10    3.80
   2   2  -7   39.40    2.80
   2  -2  -7   39.40    3.20
   2  -2  -7   28.70    3.00
  -2  -2   7   41.10    3.10
  -2  -2   7   37.60    2.90
   2  -2  -7   36.80    3.40
   2  -2  -7   34.00    3.80
  -2  -2   7   31.70    3.10
  -2  -2   7   36.70    3.90
   4   2  -9  101.39    6.70
   4   2  -9  103.29    7.60
  -4   2   9  107.09    6.80
  -4   2   9  105.69    6.80
   4   2  -9  103.69    6.70
  -4   2   9  102.99    7.60
   4  -2  -9   93.09    7.20
  -4  -2   9   92.69    7.20
   4  -2  -9  126.09    7.40
   4  -2  -9  101.29    8.10
   4  -2  -9  108.39    7.40
   4  -2  -9   87.89    7.70
  -4  -2   9   90.69    8.20
  -4  -2   9  118.89    7.80
  -4  -2   9  120.49    7.80
   6   2 -11    3.40    1.10
  -6   2  11    1.60    1.80
  -6   2  11    3.50    1.30
   6   2 -11    2.60    1.00
   6   2 -11    3.90    2.00
  -6   2  11    3.80    1.20
  -6  -2  11    1.60    1.60
  -6  -2  11    2.60    2.10
   6  -2 -11    2.70    1.50
  -6  -2  11    0.90    2.10
   6  -2 -11    1.20    1.60
   6  -2 -11   -0.30    2.10
  -6  -2  11    1.50    1.50
   6  -2 -11   -0.80    1.90
   6  -2 -11   -0.10    1.50
   8   2 -13    7.50    1.60
  -8   2  13   10.60    1.80
   8   2 -13    8.80    2.30
  -8   2  13   11.40    2.60
   8   2 -13    8.10    1.50
  -8   2  13   10.80    1.70
   8  -2 -13    8.40    2.10
   8  -2 -13   11.00    2.30
   8  -2 -13    8.50    3.10
   8  -2 -13    8.30    2.40
   8  -2 -13    7.80    2.80
  -8  -2  13    7.10    2.00
  -8  -2  13   11.70    2.70
  -8  -2  13    7.50    2.10
  -8  -2  13   10.00    2.70
 -10   2  15    7.70    1.90
  10   2 -15    6.80    1.70
 -10   2  15    7.20    1.80
 -10   2  15   11.10    2.60
 -10  -2  15   10.10    3.00
 -10  -2  15    4.20    2.10
 -10  -2  15    8.50    2.70
 -10  -2  15    3.60    2.00
  10  -2 -15    8.70    2.90
  10  -2 -15    6.50    2.10
  10  -2 -15    9.10    2.20
  10  -2 -15    8.70    2.40
  10  -2 -15   15.00    3.40
  12   2 -17  809.62   51.59
 -12   2  17  817.02   52.29
 -12   2  17  859.11   52.29
  12   2 -17  782.32   52.19
 -12   2  17  817.02   51.69
 -12   2  17  829.82   51.69
  12   2 -17  830.42   51.59
  12  -2 -17  825.02   52.69
  12  -2 -17  942.51   52.29
  12  -2 -17  744.53   52.09
  12  -2 -17  885.11   52.89
 -12  -2  17  809.92   52.19
  12  -2 -17  888.81   52.99
 -12  -2  17  736.23   52.49
 -12  -2  17  938.11   52.89
 -14   2  19  229.98   15.90
 -14   2  19  219.78   15.70
  14   2 -19  227.48   15.10
 -14   2  19  224.18   15.10
 -14   2  19  241.08   15.30
  14   2 -19  226.38   15.00
  14  -2 -19  257.57   16.60
  14  -2 -19  218.68   15.80
  14  -2 -19  240.98   15.90
  14  -2 -19  242.68   16.60
 -14  -2  19  203.38   16.10
 -14  -2  19  226.48   15.80
  14  -2 -19  215.68   16.20
 -14  -2  19  232.08   15.80
 -16   2  21  223.98   16.10
 -16   2  21  246.88   15.70
 -16   2  21  215.68   15.40
  16   2 -21  237.58   15.40
  16   2 -21  230.88   15.40
 -16  -2  21  221.18   16.10
  16  -2 -21  247.98   16.80
 -16  -2  21  233.88   16.70
  16  -2 -21  231.38   16.10
  16  -2 -21  228.78   16.60
  18   2 -23    3.70    2.00
 -18   2  23    7.90    3.20
 -18   2  23    1.80    2.30
  18   2 -23    5.00    2.00
  18  -2 -23    2.50    2.50
  18  -2 -23    1.50    3.20
  18  -2 -23   -0.20    3.00
 -18  -2  23    2.70    3.70
 -18  -2  23    2.20    2.70
 -20   2  25    9.40    3.10
  20   2 -25   12.60    2.80
 -20   2  25   10.40    3.50
 -20  -2  25    6.50    3.50
  20  -2 -25   11.20    4.00
 -20  -2  25   17.30    4.90
  20  -2 -25   10.70    3.50
  20  -2 -25   15.50    4.30
 -22   2  27    9.40    3.70
  22   2 -27   14.60    2.80
 -22  -2  27    1.70    3.80
  22  -2 -27   10.40    3.70
 -22  -2  27    8.90    3.70
  22  -2 -27    5.40    3.10
 -24   2  29   20.00    3.80
 -24   2  29   15.00    4.10
  24   2 -29   19.70    3.60
 -24  -2  29   14.10    5.30
  24  -2 -29   16.60    4.80
 -24  -2  29    9.70    4.00
  24  -2 -29   19.90    4.80
  24  -2 -29   15.60    3.90
 -26   2  31   -0.50    2.80
  26   2 -31    1.60    2.50
 -26  -2  31    0.80    4.10
  26  -2 -31   -3.10    3.30
  26  -2 -31    2.80    3.70
  26  -2 -31    1.60    3.30
 -26  -2  31   10.40    5.00
  28   2 -33   -0.10    2.50
 -28   2  33    1.10    3.20
 -28  -2  33   -3.40    4.00
  28  -2 -33    0.30    3.30
 -28  -2  33  -11.50    4.30
  28  -2 -33   -3.20    3.50
  28  -2 -33    1.20    4.30
  33   3 -28   49.00    5.40
 -33   3  28   53.19    6.10
 -33  -3  28   53.99    7.80
  33  -3 -28   58.39    8.40
  33  -3 -28   52.89    7.20
 -31   3  26   26.20    5.10
  31   3 -26   37.20    3.90
 -31  -3  26   20.10    4.60
  31  -3 -26   20.20    5.10
  31  -3 -26   34.50    6.70
 -31  -3  26   31.20    6.10
  29   3 -24    2.20    1.90
  29   3 -24    0.20    1.60
 -29   3  24    1.70    2.30
 -29  -3  24    3.60    3.20
 -29  -3  24    0.10    3.70
  29  -3 -24    3.90    4.00
  29  -3 -24    1.00    2.60
 -27   3  22   12.90    2.70
 -27   3  22   13.00    2.80
 -27   3  22   12.30    3.00
  27   3 -22   12.50    2.10
  27   3 -22   15.30    2.40
  27  -3 -22   14.60    4.40
 -27  -3  22   12.80    3.50
  27  -3 -22   17.90    3.80
 -25   3  20    3.90    2.10
  25   3 -20    3.40    1.50
 -25   3  20   12.30    2.60
 -25  -3  20    0.00    2.70
 -25  -3  20    4.10    3.40
  25  -3 -20    3.70    2.80
  25  -3 -20   -2.60    3.00
 -23   3  18  138.79   10.10
 -23   3  18  148.39   10.20
 -23   3  18  139.09   10.30
 -23  -3  18  149.79   11.50
  23  -3 -18  147.89   12.10
 -23  -3  18  152.28   11.10
  23  -3 -18  154.68   11.20
 -21   3  16   -1.70    1.50
 -21   3  16    0.70    1.90
  21   3 -16   -1.70    1.80
 -21  -3  16   -2.80    2.10
  21  -3 -16   -0.70    5.10
  21  -3 -16   -3.60    2.00
 -21  -3  16    0.70    2.50
 -21  -3  16    0.70    2.10
 -19   3  14  121.49    8.80
 -19   3  14  120.49    8.90
  19   3 -14  138.19    9.70
 -19   3  14  131.39    9.10
  19  -3 -14  139.69   10.90
 -19  -3  14  125.59    9.70
  19  -3 -14  116.79    9.90
  19  -3 -14  147.49   10.00
  19  -3 -14  138.89    9.30
 -19  -3  14  146.59   10.20
 -17   3  12   39.80    3.40
  17   3 -12   36.00    3.90
 -17   3  12   31.50    3.00
 -17   3  12   24.90    3.00
  17  -3 -12   32.50    4.30
 -17  -3  12   32.30    4.00
 -17  -3  12   38.80    3.20
  17  -3 -12   39.20    5.40
 -17  -3  12   31.40    3.80
  17  -3 -12   40.60    3.60
 -17  -3  12   47.10    4.50
  15   3 -10   43.30    3.90
 -15   3  10   49.00    7.30
 -15   3  10   41.20    3.30
  15  -3 -10   29.40    4.20
 -15  -3  10   37.80    4.70
  15  -3 -10   54.69    5.20
  15  -3 -10   27.50    3.90
 -15  -3  10   27.90    4.00
 -15  -3  10   31.40    3.80
 -15  -3  10   42.40    3.50
  15  -3 -10   38.10    5.30
  15  -3 -10   43.20    3.50
 -13   3   8   -0.30    1.90
  13   3  -8    4.20    1.80
  13  -3  -8   -0.10    1.70
 -13  -3   8   -0.80    1.50
 -13  -3   8    2.40    1.70
 -13  -3   8   -1.10    1.40
 -13  -3   8    3.60    1.80
  13  -3  -8    2.80    2.70
  13  -3  -8   -0.30    1.50
  11   3  -6  125.09    8.70
  11  -3  -6  132.69    8.80
 -11  -3   6  128.09    8.50
 -11  -3   6  130.99    9.00
 -11  -3   6  115.89    8.40
  11  -3  -6  134.39    8.80
  11  -3  -6  122.09    9.80
 -11  -3   6  131.59    8.90
  -9   3   4  116.39    8.60
   9  -3  -4  112.89    9.00
  -9  -3   4  131.09    7.70
  -9  -3   4  113.69    7.60
  -9  -3   4  116.69    8.30
   9  -3  -4  104.09    7.90
  -9  -3   4  110.09    9.20
   9  -3  -4  134.59    8.70
  -7   3   2  276.77   19.20
   7  -3  -2  290.77   19.50
   7  -3  -2  300.57   18.60
   7  -3  -2  332.07   18.70
  -7  -3   2  283.07   18.90
  -7  -3   2  281.97   19.70
  -5   3   0  221.18   14.70
   5  -3   0  216.98   14.00
  -5  -3   0  201.38   14.30
   5  -3   0  213.78   15.10
  -5  -3   0  230.18   15.30
   5  -3   0  214.08   14.80
   5  -3   0  245.98   14.10
   5  -3   0  224.28   14.20
  -3   3  -2  899.31   54.39
  -3  -3  -2  845.92   54.19
   3  -3   2  880.61   54.19
   3  -3   2  840.82   54.49
   3  -3   2  866.81   54.89
   3  -3   2  828.82   53.79
   3  -3   2  975.70   53.89
   1  -3   4  325.87   21.20
  -1  -3  -4  339.87   20.50
   1  -3   4  331.47   21.80
  -1  -3  -4  317.97   21.70
   1  -3   4  316.07   20.70
   1  -3   4  348.37   20.70
  -1   3   6 3526.15  224.88
  -1  -3   6 4122.19  224.38
   1  -3  -6 3675.53  224.28
   1  -3  -6 3295.17  225.18
  -1  -3   6 3881.61  224.88
   1  -3  -6 3781.12  224.68
  -1  -3   6 3342.27  224.48
  -1  -3   6 3680.53  224.28
  -1  -3   6 3587.94  225.28
   1  -3  -6 3857.21  224.28
   3   3  -8   80.39    6.40
  -3   3   8   54.49    6.20
   3  -3  -8   71.69    5.40
   3  -3  -8   82.49    6.00
  -3  -3   8   74.09    5.50
   3  -3  -8   77.79    6.90
  -3  -3   8   72.89    5.40
   3  -3  -8   69.49    6.80
  -3  -3   8   87.39    6.50
   3  -3  -8   83.19    6.10
  -3  -3   8   66.09    6.80
   5   3 -10  131.49   11.10
  -5   3  10  121.09    9.10
  -5  -3  10  132.79    9.40
   5  -3 -10  111.79    9.70
  -5  -3  10  126.19    8.70
   5  -3 -10  124.79    8.60
  -5  -3  10  120.99    9.60
   5  -3 -10  125.99    8.60
   5  -3 -10  120.69    9.70
   5  -3 -10  125.39    9.00
  -5  -3  10  125.99    8.60
  -7   3  12  174.98   12.30
   7   3 -12  183.68   12.50
  -7  -3  12  181.58   12.90
  -7  -3  12  178.28   12.00
  -7  -3  12  174.88   12.70
   7  -3 -12  164.88   12.10
  -7  -3  12  170.38   12.00
   7  -3 -12  167.08   12.20
   7  -3 -12  175.18   12.00
   7  -3 -12  201.88   13.00
   7  -3 -12  176.28   13.20
  -9   3  14   27.00    3.70
   9   3 -14   22.30    3.70
  -9  -3  14   26.00    4.60
   9  -3 -14   20.60    3.00
   9  -3 -14   25.30    4.30
  -9  -3  14   25.60    4.00
  -9  -3  14   23.40    3.20
  -9  -3  14   23.10    3.20
   9  -3 -14   20.30    4.40
   9  -3 -14   21.50    3.20
   9  -3 -14   26.40    4.70
 -11   3  16  137.59    9.00
 -11   3  16  130.29    8.90
 -11   3  16  126.59   10.60
 -11  -3  16  126.89   11.00
 -11  -3  16  136.69   10.10
  11  -3 -16  155.48   10.20
  11  -3 -16  154.08   10.50
  11  -3 -16  138.19   11.40
  11  -3 -16  136.79   10.80
  11  -3 -16  133.99   10.20
 -13   3  18    0.20    2.30
 -13   3  18    3.00    1.40
 -13  -3  18    3.30    2.30
 -13  -3  18   -1.30    2.10
  13  -3 -18    0.50    2.10
 -13  -3  18    1.30    3.40
  13  -3 -18    1.30    2.70
  13  -3 -18    0.90    3.10
  15   3 -20  148.59   10.00
  15   3 -20  139.69    9.60
 -15   3  20  141.89   10.00
  15  -3 -20  146.59   12.20
 -15  -3  20  159.88   12.60
 -15  -3  20  149.59   11.30
  15  -3 -20  158.38   11.90
 -17   3  22   53.29    5.00
  17   3 -22   56.19    4.60
  17   3 -22   65.19    4.70
 -17   3  22   58.59    5.10
  17  -3 -22   55.89    7.20
 -17  -3  22   70.79    6.80
 -17  -3  22   56.19    7.50
  17  -3 -22   51.49    6.50
  17  -3 -22   48.80    7.50
  19   3 -24   77.69    6.20
 -19   3  24   83.39    6.60
  19   3 -24   85.29    6.20
 -19   3  24   83.19    6.60
 -19  -3  24   84.79    9.10
  19  -3 -24   75.79    7.70
  19  -3 -24   80.39    8.60
 -19  -3  24   82.59    7.80
  19  -3 -24   73.39    8.20
 -21   3  26   87.39    7.30
  21   3 -26   83.19    6.80
  21   3 -26   95.19    6.90
  21  -3 -26   86.69    8.80
  21  -3 -26   91.09    9.40
  21  -3 -26   89.99    8.60
 -21  -3  26   87.49    9.60
 -21  -3  26   97.09    8.80
 -23   3  28   16.30    3.20
  23   3 -28   14.10    2.70
 -23  -3  28   17.10    5.90
  23  -3 -28   11.40    4.00
 -23  -3  28   20.10    4.40
  23  -3 -28   15.40    5.00
  23  -3 -28   20.50    5.40
  25   3 -30    5.70    2.50
 -25   3  30    3.20    2.60
  25  -3 -30   13.50    5.90
  25  -3 -30   11.30    4.70
  25  -3 -30    6.70    6.40
 -25  -3  30    6.80    6.90
 -25  -3  30    9.40    4.50
 -28  -4  23    7.10    3.30
 -28  -4  23   11.60    4.60
  28  -4 -23   11.30    5.00
  28  -4 -23    6.20    3.50
  26  -4 -21    0.50    3.00
 -26  -4  21   -2.30    2.60
 -26  -4  21    4.40    3.50
  26  -4 -21   -4.20    3.80
 -24   4  19   20.60    3.30
 -24  -4  19   24.30    4.00
  24  -4 -19   19.30    5.00
 -24  -4  19   23.70    4.90
  24  -4 -19   21.10    4.00
 -22   4  17   25.20    3.40
 -22  -4  17   34.70    5.30
 -22  -4  17   28.20    4.10
  22  -4 -17   39.70    6.60
  22  -4 -17   36.00    5.50
 -20   4  15   -0.40    2.10
 -20  -4  15    6.70    2.30
 -20  -4  15    2.40    3.10
  20  -4 -15    5.00    2.50
 -20  -4  15   -1.00    2.20
  20  -4 -15   -0.80    3.20
  18   4 -13   86.19    7.30
 -18  -4  13   88.39    7.20
 -18  -4  13   91.19    7.90
  18  -4 -13   97.49    7.60
  18  -4 -13   81.39    9.00
  16   4 -11    3.30    2.80
 -16  -4  11   -0.20    1.50
  16  -4 -11    2.10    3.80
 -16  -4  11   -0.20    2.30
 -16  -4  11   -0.10    2.40
  16  -4 -11   -1.00    2.00
 -16  -4  11   -0.70    1.60
 -16  -4  11    0.00    1.60
  16  -4 -11   -2.40    1.70
 -14  -4   9   78.19    8.80
 -14  -4   9   75.69    6.40
 -14  -4   9   76.09    6.50
  14  -4  -9   83.59    7.00
  14  -4  -9   89.29    7.00
 -14  -4   9   92.39    6.70
 -14  -4   9   83.99    7.20
 -14  -4   9   91.39    6.60
  14  -4  -9  103.19    8.80
 -12  -4   7  285.77   17.90
 -12  -4   7  318.47   18.90
 -12  -4   7  272.47   18.40
 -12  -4   7  280.57   18.50
 -12  -4   7  256.87   17.80
 -12  -4   7  283.17   19.80
  12  -4  -7  256.57   18.20
  12  -4  -7  296.37   19.90
  12  -4  -7  285.37   18.40
  10  -4  -5  136.59   10.10
 -10  -4   5  155.48   12.00
  10  -4  -5  143.49   10.10
 -10  -4   5  138.79    9.60
  10  -4  -5  179.38   12.10
   8  -4  -3   85.09    7.40
   8  -4  -3   64.89    5.50
   8  -4  -3   68.19    5.50
   8  -4  -3   68.89    6.90
  -8  -4   3   75.59    6.50
  -8  -4   3   74.09    7.50
  -8  -4   3   69.89    6.90
   8  -4  -3   72.89    5.60
   6  -4  -1   11.90    2.00
  -6  -4   1   13.50    2.90
  -6  -4   1   16.60    3.90
  -6  -4   1   15.20    3.30
   6  -4  -1   11.00    3.60
   6  -4  -1   13.60    2.50
   6  -4  -1   11.00    2.10
   6  -4  -1   22.20    4.00
   4  -4   1   20.00    2.30
  -4  -4  -1   27.90    4.60
   4  -4   1   19.90    3.70
   4  -4   1   11.10    3.70
   4  -4   1   18.90    3.00
  -4  -4  -1   22.10    3.50
  -4  -4  -1   18.90    3.90
   2  -4   3  116.09    9.70
  -2  -4  -3  134.09    9.70
   2  -4   3  111.09    8.60
  -2  -4  -3  111.39    9.50
   2  -4   3  110.39    7.80
   2  -4   3  121.49    7.90
   2  -4   3  122.69    8.80
   2  -4   3  120.59    9.00
   0  -4   5   75.39    6.80
   0  -4  -5   84.49    7.80
   0  -4   5   80.89    5.70
   0  -4   5   78.89    7.70
   0  -4   5   89.59    6.80
   0  -4  -5   91.49    7.50
   0  -4   5   82.49    6.80
   0  -4  -5   72.19    6.50
   0  -4   5   79.09    5.80
  -2  -4   7   57.59    5.60
   2  -4  -7   56.59    6.20
  -2  -4   7   56.69    4.60
  -2  -4   7   61.89    6.60
   2  -4  -7   58.89    4.60
  -2  -4   7   53.29    4.90
  -2  -4   7   61.39    4.60
   2  -4  -7   50.59    5.10
   2  -4  -7   52.59    4.50
   2  -4  -7   56.79    6.60
   4  -4  -9   -0.10    2.40
  -4  -4   9   -0.80    2.50
  -4  -4   9    0.30    1.40
   4  -4  -9   -0.60    2.10
   4  -4  -9   -2.10    2.80
  -4  -4   9    0.20    1.50
   4  -4  -9    6.70    1.60
  -4  -4   9   -3.90    2.70
  -4  -4   9   -0.50    1.50
   4  -4  -9   -1.00    1.50
  -6   4  11    4.40    2.30
  -6  -4  11    4.60    1.80
  -6  -4  11   -0.30    3.20
   6  -4 -11    2.60    2.90
  -6  -4  11    5.10    2.00
   6  -4 -11    1.40    1.60
   6  -4 -11    2.10    2.60
   6  -4 -11   -0.10    3.00
  -6  -4  11    0.60    2.90
  -8   4  13   21.90    3.40
   8  -4 -13   17.50    3.00
   8  -4 -13   28.50    4.00
  -8  -4  13   16.10    4.50
   8  -4 -13   21.10    3.00
  -8  -4  13   20.40    2.80
  -8  -4  13   17.60    2.80
   8  -4 -13   24.60    4.40
   8  -4 -13   19.40    5.40
 -10   4  15   11.10    2.80
  10  -4 -15   12.70    3.50
  10  -4 -15    2.50    3.30
 -10  -4  15    7.80    2.50
  10  -4 -15    9.80    2.60
 -10  -4  15   11.20    4.00
 -10  -4  15   12.50    3.30
 -12  -4  17   38.30    6.40
 -12  -4  17   43.30    5.20
 -12  -4  17   41.40    5.50
  12  -4 -17   35.80    6.50
  12  -4 -17   43.70    5.80
  14  -4 -19  115.79    8.90
 -14  -4  19  114.29    9.10
 -14  -4  19  106.19   10.20
  14  -4 -19  101.79    9.50
  14  -4 -19   94.39   10.20
 -16  -4  21   -1.70    2.50
  16  -4 -21   -1.70    2.20
 -16  -4  21   12.30    4.50
  16  -4 -21    2.20    3.20
  16  -4 -21    0.90    3.90
  18  -4 -23   28.80    6.40
 -18  -4  23   32.20    5.10
  18  -4 -23   27.10    4.80
 -18  -4  23   34.10    5.80
  18  -4 -23   31.20    5.80
  20  -4 -25   42.20    6.50
 -20  -4  25   49.00    6.30
 -20  -4  25   43.40    7.60
  20  -4 -25   49.99    8.80
  20  -4 -25   46.20    6.00
  23  -5 -18    9.50    3.70
 -23  -5  18   17.00    4.60
 -23  -5  18   11.50    4.20
  23  -5 -18   10.50    4.90
 -21  -5  16   10.30    2.90
  21  -5 -16    6.20    2.90
  19  -5 -14    2.50    2.60
 -19  -5  14    1.70    3.20
  19  -5 -14   -4.00    3.80
 -19  -5  14    6.30    2.40
 -19  -5  14    5.40    4.00
 -17  -5  12   -0.10    2.20
 -17  -5  12    4.30    2.10
 -17  -5  12   -1.00    3.40
 -17  -5  12   -1.10    3.00
  17  -5 -12    2.30    2.20
  17  -5 -12    0.60    3.80
 -15  -5  10   12.60    3.00
 -15  -5  10    5.90    4.00
  15  -5 -10   13.80    4.80
 -15  -5  10   11.20    2.40
  15  -5 -10   12.20    2.70
  15  -5 -10   11.70    2.80
 -15  -5  10   11.60    3.60
 -15  -5  10   16.30    3.80
 -15  -5  10   13.20    2.50
 -13  -5   8    8.20    1.90
  13  -5  -8    6.00    2.40
  13  -5  -8    9.40    4.30
 -13  -5   8    6.40    4.00
 -13  -5   8   11.20    2.70
 -13  -5   8    3.80    3.00
  13  -5  -8   12.60    3.50
 -13  -5   8    7.40    1.80
 -13  -5   8    9.10    2.80
 -11  -5   6    6.80    2.80
  11  -5  -6    6.40    3.40
 -11  -5   6    6.10    4.20
 -11  -5   6    3.70    2.80
  11  -5  -6    4.50    3.10
  11  -5  -6    6.10    1.80
 -11  -5   6   -0.30    2.80
  11  -5  -6    3.60    2.10
  -9  -5   4   73.79    6.80
   9  -5  -4   69.29    5.60
  -9  -5   4   69.39    6.60
   9  -5  -4   60.29    7.00
   9  -5  -4   66.89    5.70
  -9  -5   4   72.99    7.90
   7  -5  -2   70.69    7.50
   7  -5  -2   72.59    5.50
  -7  -5   2   69.29    6.70
  -7  -5   2   74.49    8.00
   7  -5  -2   65.69    7.90
   7  -5  -2   71.79    6.00
  -7  -5   2   63.99    6.90
  -5  -5   0   11.40    3.40
   5  -5   0   11.80    4.40
   5  -5   0   16.90    2.90
  -5  -5   0   10.60    4.20
   5  -5   0   16.30    3.00
  -5  -5   0   12.50    3.20
   5  -5   0   10.90    2.00
   5  -5   0   11.00    3.90
   5  -5   0   12.10    2.10
  -3  -5  -2    4.80    3.00
   3  -5   2    4.50    2.50
   3  -5   2    8.70    3.50
  -3  -5  -2    9.20    3.50
  -3  -5  -2    7.60    3.50
   1  -5   4   69.49    6.90
  -1  -5  -4   83.69    8.10
   1  -5   4   92.79    7.10
   1  -5   4   80.99    7.50
   1  -5   4   85.79   10.20
  -1  -5  -4   73.19    7.90
  -1  -5  -4   74.99    7.00
  -1  -5   6   65.59    6.10
   1  -5  -6   47.80    4.50
  -1  -5   6   59.59    7.60
   1  -5  -6   59.29    7.10
   1  -5  -6   62.59    7.20
   1  -5  -6   70.19    6.20
   1  -5  -6   50.09    5.70
  -1  -5   6   59.99    5.70
  -3  -5   8   57.19    6.30
  -3  -5   8   81.49    7.00
   3  -5  -8   62.79    7.20
  -3  -5   8   70.79    7.70
  -3  -5   8   60.49    5.00
  -3  -5   8   60.79    7.50
   3  -5  -8   45.00    5.90
   3  -5  -8   62.39    4.90
   3  -5  -8   54.89    5.00
  -3  -5   8   63.39    5.20
   3  -5  -8   46.80    7.00
   5  -5 -10    2.80    2.00
  -5  -5  10   -2.80    3.40
  -5  -5  10    0.90    1.90
   5  -5 -10    2.20    3.10
   5  -5 -10   -1.20    3.60
  -5  -5  10    1.20    1.90
  -5  -5  10   -0.20    2.40
   5  -5 -10    1.60    1.70
   7  -5 -12   14.80    2.80
  -7  -5  12   26.70    3.10
  -7  -5  12   20.00    3.10
  -7  -5  12   16.30    4.80
   7  -5 -12   19.50    4.50
   7  -5 -12   13.80    2.90
   7  -5 -12   19.60    5.30
   9  -5 -14   46.20    7.40
   9  -5 -14   55.29    6.60
  -9  -5  14   42.90    5.20
  -9  -5  14   46.40    5.10
  -9  -5  14   56.69    7.40
 -11  -5  16    0.60    2.30
  11  -5 -16    1.60    2.40
 -11  -5  16    3.90    4.30
  11  -5 -16   -0.90    3.80
  11  -5 -16    1.20    3.50
  13  -5 -18   -3.20    5.30
 -13  -5  18    5.40    3.10
 -13  -5  18    9.50    4.60
  13  -5 -18    4.20    3.60
 -15  -5  20   17.30    3.90
  15  -5 -20   25.10    4.20
  15  -5 -20   21.60    5.40
  15  -5 -20   18.10    5.70
 -15  -5  20   25.90    6.10
  10  -6  -5    4.20    4.00
 -10  -6   5    3.30    3.70
  10  -6  -5    2.00    2.00
  10  -6  -5    0.60    4.20
 -10  -6   5    2.90    3.10
 -10  -6   5    0.00    3.90
  -8  -6   3   10.70    4.50
  -8  -6   3   12.10    3.90
   8  -6  -3    7.80    4.10
   8  -6  -3    3.60    3.70
  -8  -6   3    6.20    3.50
  -6  -6   1   25.50    4.50
   6  -6  -1   16.90    4.80
  -6  -6   1   10.90    4.10
   6  -6  -1   21.30    5.00
  -6  -6   1   23.90    4.90
   4  -6   1   -2.90    3.60
  -4  -6  -1    6.80    3.60
  -4  -6  -1    4.50    3.30
   4  -6   1    3.60    4.00
  -4  -6  -1    5.90    4.00
  -2  -6  -3    2.00    3.70
   2  -6   3   -0.30    3.90
  -2  -6  -3    3.10    3.60
   2  -6   3    6.00    2.90
  -2  -6  -3    3.10    3.20
   2  -6   3    0.90    3.40
   0  -6  -5    0.00    3.20
   0  -6  -5   -0.30    2.80
   0  -6   5    4.30    4.00
   0  -6   5    1.80    2.90
   0  -6   5    5.70    2.80
   0  -6  -5   -1.70    3.50
  -2  -6   7    6.20    3.20
   2  -6  -7    2.10    3.90
  -2  -6   7    7.60    3.10
   2  -6  -7    0.10    3.80
  -2  -6   7    2.10    4.10
 -36   0  30   81.09    9.00
  36   0 -30   66.39    7.90
  36   0 -30   71.49    7.40
 -36   0  30   74.39    9.10
  34   0 -28    5.10    3.10
  34   0 -28    4.30    3.10
 -34   0  28    8.10    3.90
 -34   0  28    9.70    4.10
 -32   0  26   17.10    5.00
 -32   0  26   20.50    4.50
  32   0 -26   19.70    4.00
  32   0 -26   25.40    4.20
 -30   0  24   80.29    7.80
  30   0 -24   79.69    7.20
 -30   0  24   69.49    7.90
  30   0 -24   67.39    7.00
 -28   0  22  757.42   48.40
  28   0 -22  780.82   48.00
  28   0 -22  763.52   48.00
 -28   0  22  793.52   48.10
 -28   0  22  691.73   48.30
  26   0 -20  129.29    9.80
 -26   0  20  152.18   10.60
  26   0 -20  129.29    9.80
 -26   0  20  127.19   12.50
 -26   0  20  108.99   10.10
 -24   0  18  205.08   14.10
 -24   0  18  215.58   14.10
  24   0 -18  196.98   13.60
  24   0 -18  196.58   13.70
 -24   0  18  184.68   14.00
  24   0 -18  216.18   13.80
  24   0 -18  196.48   13.80
 -24   0  18  174.38   13.50
 -22   0  16 1147.49   67.29
 -22   0  16 1092.39   67.29
  22   0 -16 1066.29   66.99
 -22   0  16  995.50   66.99
  22   0 -16 1086.19   67.09
 -22   0  16 1125.09   67.39
  22   0 -16 1053.19   67.09
  20   0 -14    7.10    2.10
  20   0 -14    8.90    2.30
  20   0 -14    8.90    2.30
 -20   0  14   11.20    2.70
 -20   0  14    7.30    2.40
  20   0 -14    7.10    2.20
 -20   0  14    7.00    2.30
 -20   0  14    7.00    2.30
 -20   0  14    4.00    2.30
 -18   0  12   20.90    2.90
  18   0 -12   13.70    2.50
 -18   0  12   12.20    2.40
  18   0 -12   16.80    2.70
  18   0 -12   16.90    2.50
 -18   0  12   11.40    2.80
  18   0 -12   17.40    2.80
 -18   0  12   16.40    2.80
 -18   0  12   18.20    2.60
 -16   0  10 4636.64  297.47
 -16   0  10 4868.31  297.47
 -16   0  10 5164.38  297.57
  16   0 -10 4512.35  297.37
  16   0 -10 4869.71  297.47
  16   0 -10 4846.92  297.37
  16   0 -10 4926.31  297.47
 -16   0  10 5154.28  297.67
  14   0  -8  657.63   39.70
  14   0  -8  587.64   39.60
  14   0  -8  651.23   39.60
 -14   0   8  681.23   40.10
  14   0  -8  641.04   39.70
 -14   0   8  583.04   39.60
 -14   0   8  667.43   39.70
 -12   0   6 1298.47   75.69
 -12   0   6 1131.99   75.29
 -12   0   6 1259.47   75.49
  12   0  -6 1199.48   75.39
  12   0  -6 1217.28   75.29
  12   0  -6 1256.67   75.39
  -8   0   2  638.74   37.50
   8   0  -2  591.14   37.40
  -8   0   2  589.44   37.50
   6   0   0    1.90    1.00
   6   0   0    0.90    0.90
  -6   0   0    1.80    1.10
   6   0   0    2.20    1.10
  -6   0   0    1.90    1.10
  -6   0   0    2.90    1.00
  -6   0   0    2.70    1.00
   6   0   0    2.70    0.90
  -4   0  -2  350.66   22.30
  -4   0  -2  364.86   22.10
  -4   0  -2  367.26   22.30
   4   0   2  364.66   22.20
   4   0   2  365.46   22.30
   4   0   2  361.06   22.10
  -4   0  -2  350.06   22.20
   4   0   2  335.27   22.30
   2   0   4  306.17   18.20
  -2   0  -4  302.17   18.20
  -2   0  -4  289.27   18.20
  -2   0  -4  288.57   18.30
   2   0   4  269.67   18.20
   2   0   4  284.97   18.10
   2   0   4  292.17   18.30
  -2   0  -4  296.57   18.20
   0   0   6 6920.61  405.16
   0   0   6 6775.82  405.26
   0   0  -6 6325.87  405.16
   0   0   6 6149.88  405.06
   0   0  -6 7066.59  405.16
  -2   0   8 2340.47  141.49
   2   0  -8 2393.26  141.29
   2   0  -8 2219.88  141.49
   2   0  -8 2372.16  141.39
  -2   0   8 2228.28  141.29
   2   0  -8 2267.87  141.29
  -2   0   8 2359.76  141.29
  -4   0  10    5.40    1.50
  -4   0  10    5.90    1.70
  -4   0  10    5.50    1.50
   4   0 -10    3.80    1.40
   4   0 -10    3.50    1.60
   4   0 -10    5.30    1.50
  -4   0  10    5.00    1.60
   4   0 -10    8.60    1.80
  -6   0  12 2246.98  140.99
  -6   0  12 2350.96  140.89
   6   0 -12 2248.58  141.19
  -6   0  12 2241.18  141.19
   6   0 -12 2319.87  140.99
   6   0 -12 2272.17  140.99
   6   0 -12 2438.46  140.99
  -6   0  12 2291.87  140.99
  -8   0  14 1982.10  117.49
  -8   0  14 1805.22  117.89
   8   0 -14 1947.41  117.59
   8   0 -14 2098.09  117.59
   8   0 -14 1878.71  117.99
  -8   0  14 1769.62  117.59
  -8   0  14 1917.21  117.79
 -10   0  16 3477.85  204.68
  10   0 -16 3530.15  204.68
  10   0 -16 3030.40  204.98
 -10   0  16 3265.77  204.68
  10   0 -16 3486.75  204.58
 -10   0  16 3311.37  204.98
 -10   0  16 3249.38  204.78
  10   0 -16 3439.96  204.88
  10   0 -16 3304.27  204.68
 -12   0  18    0.60    2.10
  12   0 -18    3.20    2.10
  12   0 -18   -1.70    1.80
  12   0 -18   -1.80    1.70
 -12   0  18   -2.40    1.90
  12   0 -18   -0.10    1.90
 -14   0  20    9.00    2.80
  14   0 -20    1.40    2.20
  14   0 -20    4.90    2.00
 -14   0  20    2.40    1.90
 -14   0  20    4.20    2.70
 -14   0  20    3.50    2.20
  14   0 -20    4.10    2.60
  14   0 -20    3.40    2.30
  14   0 -20    6.40    2.50
 -16   0  22  989.80   65.49
  16   0 -22  959.80   65.69
  16   0 -22 1075.99   65.39
 -16   0  22 1070.39   65.49
  16   0 -22 1127.69   65.09
 -18   0  24  204.68   15.20
  18   0 -24  237.08   14.70
  18   0 -24  209.98   15.10
  18   0 -24  189.98   15.40
 -18   0  24  213.98   15.50
  20   0 -26  442.16   32.50
  20   0 -26  495.15   32.10
 -20   0  26  472.25   31.20
 -20   0  26  448.86   31.30
  20   0 -26  500.35   30.60
  22   0 -28   25.60    4.50
  22   0 -28   18.70    4.50
  22   0 -28   25.30    4.00
 -22   0  28   24.00    5.10
 -22   0  28   17.70    4.30
 -24   0  30   79.39    8.90
  24   0 -30   94.59    7.80
 -24   0  30   92.79    8.80
  24   0 -30   87.99    8.20
 -26   0  32    4.70    4.10
  26   0 -32    4.50    3.10
  26   0 -32    2.80    3.20
 -26   0  32    5.00    3.70
 -28   0  34    6.70    4.10
  28   0 -34    4.70    3.30
 -28   0  34   15.30    5.20
  37   1 -31    3.30    2.90
  37   1 -31   -3.10    2.60
 -37   1  31    3.30    4.70
 -37  -1  31    7.80    4.20
  37  -1 -31    7.00    4.00
  37  -1 -31   10.10    3.80
 -35   1  29   37.50    5.70
  35   1 -29   32.70    4.80
  35   1 -29   33.40    5.20
  35  -1 -29   33.50    5.50
 -35  -1  29   40.10    6.80
  35  -1 -29   39.20    5.90
 -35  -1  29   38.20    6.00
 -33   1  27   14.80    4.10
  33   1 -27   18.70    3.60
  33   1 -27   14.10    3.60
  33  -1 -27   17.60    4.10
  33  -1 -27   21.40    4.80
 -33  -1  27   16.50    4.50
 -33  -1  27   13.30    4.70
 -31   1  25    3.10    3.00
  31   1 -25   -0.70    2.20
  31   1 -25   -2.20    2.20
 -31  -1  25   -1.50    4.40
  31  -1 -25   -2.90    4.60
 -31  -1  25   -1.40    3.10
 -31  -1  25    1.20    3.70
  31  -1 -25   -0.60    2.40
  29   1 -23  120.19    9.00
  29   1 -23  124.79    9.40
 -29   1  23  113.19   10.50
 -29  -1  23  120.29   10.30
 -29  -1  23  109.99   10.00
  29  -1 -23  100.09    9.50
  29  -1 -23  131.99   10.10
 -29  -1  23  113.99    9.00
  27   1 -21   19.70    3.20
 -27   1  21   18.30    3.60
 -27   1  21   13.00    3.30
  27   1 -21   15.10    3.00
 -27  -1  21   23.30    4.40
 -27  -1  21   11.70    2.80
  27  -1 -21    9.60    3.30
  27  -1 -21   13.70    3.60
 -27  -1  21   13.50    3.40
 -25   1  19    5.50    3.10
  25   1 -19    5.40    2.80
 -25   1  19    7.70    2.70
  25   1 -19    5.80    2.00
  25   1 -19    4.10    2.50
  25   1 -19    2.40    2.10
 -25   1  19    8.40    2.90
  25  -1 -19    5.60    2.50
 -25  -1  19    4.00    2.90
 -25  -1  19    4.40    2.50
 -25  -1  19    4.40    2.10
  25  -1 -19    9.80    3.30
  23   1 -17   48.60    4.50
  23   1 -17   46.60    4.90
 -23   1  17   41.70    4.80
 -23   1  17   43.70    4.90
  23   1 -17   48.30    4.90
 -23   1  17   47.60    5.50
 -23   1  17   47.70    5.30
  23   1 -17   43.50    4.80
 -23  -1  17   47.30    5.30
 -23  -1  17   54.29    5.20
 -23  -1  17   47.20    4.50
  23  -1 -17   46.10    5.00
  23  -1 -17   48.80    5.50
  23  -1 -17   51.69    5.80
 -23  -1  17   37.60    5.10
 -23  -1  17   56.79    5.70
  23  -1 -17   52.99    5.80
 -21   1  15   12.80    3.10
 -21   1  15   14.10    2.80
  21   1 -15   16.60    2.50
  21   1 -15    9.30    2.10
  21   1 -15   11.20    2.30
  21   1 -15   14.10    2.70
 -21   1  15   13.40    2.70
  21  -1 -15   15.50    2.60
 -21  -1  15   14.00    3.10
 -21  -1  15   10.90    2.80
 -21  -1  15   11.80    2.50
  21  -1 -15   16.60    3.00
  21  -1 -15   12.00    2.60
 -21  -1  15   10.50    2.70
  21  -1 -15   14.00    3.10
 -21  -1  15   12.90    2.90
 -19   1  13  135.09   10.00
 -19   1  13  131.99    9.50
 -19   1  13  146.59    9.80
  19   1 -13  132.89    9.40
  19   1 -13  135.99    9.40
 -19   1  13  136.69    9.60
  19   1 -13  141.59    9.70
  19   1 -13  142.69    9.70
  19  -1 -13  141.89   10.00
 -19  -1  13  131.89    9.80
 -19  -1  13  138.19    9.50
 -19  -1  13  152.18    9.90
  19  -1 -13  112.89    9.60
  19  -1 -13  138.79   10.10
  19  -1 -13  145.39    9.70
  17   1 -11   57.29    4.80
 -17   1  11   59.59    5.40
  17   1 -11   60.69    4.70
 -17   1  11   60.79    5.00
 -17   1  11   58.89    4.70
 -17   1  11   54.19    5.40
  17   1 -11   58.49    4.70
  17   1 -11   58.39    4.80
  17  -1 -11   57.09    4.90
  17  -1 -11   50.29    4.90
 -17  -1  11   65.89    5.20
 -17  -1  11   51.09    4.90
  17  -1 -11   58.99    5.10
  17  -1 -11   55.39    5.30
 -17  -1  11   53.79    5.40
 -15   1   9    3.90    1.60
  15   1  -9    5.70    1.50
  15   1  -9    9.20    1.80
  15   1  -9    6.10    1.60
  15   1  -9    6.20    1.90
 -15   1   9    4.90    1.60
 -15   1   9    4.00    2.10
 -15   1   9    5.00    1.60
  15  -1  -9    2.30    2.10
 -15  -1   9    6.00    1.80
  15  -1  -9    3.00    1.70
 -15  -1   9    6.20    1.90
 -15  -1   9    8.60    1.90
  15  -1  -9    7.50    2.20
  15  -1  -9    5.50    1.70
 -15  -1   9    6.30    1.90
  13   1  -7 1368.26   86.39
 -13   1   7 1342.27   86.39
 -13   1   7 1386.96   86.59
  13   1  -7 1462.05   86.49
  13   1  -7 1391.56   86.49
 -13   1   7 1428.56   86.59
 -13   1   7 1342.57   86.79
  13   1  -7 1382.26   86.49
  13  -1  -7 1316.67   86.89
 -13  -1   7 1514.15   86.69
  13  -1  -7 1467.85   86.69
  13  -1  -7 1435.66   86.89
 -13  -1   7 1502.15   86.59
  11   1  -5 2291.47  134.39
 -11   1   5 2160.68  134.19
 -11   1   5 2350.46  134.49
 -11   1   5 2131.19  134.49
  11   1  -5 2379.86  134.49
  11   1  -5 2224.48  134.39
  11   1  -5 2294.37  134.49
 -11   1   5 2193.08  134.79
  11  -1  -5 2104.39  134.59
 -11  -1   5 2042.80  134.49
 -11  -1   5 1858.41  134.29
  11  -1  -5 2052.49  134.79
 -11  -1   5 2428.26  134.59
 -11  -1   5 2286.97  134.59
  -9   1   3    0.60    1.10
   9   1  -3    1.90    1.00
  -9   1   3    5.00    1.40
   9   1  -3    0.90    0.90
  -9   1   3   -3.90    1.80
   9   1  -3   -0.60    1.30
  -9  -1   3    0.60    1.40
  -9  -1   3    0.30    1.20
   9  -1  -3    2.00    1.30
   9  -1  -3    0.30    1.20
  -9  -1   3    0.30    0.90
   9  -1  -3   -4.10    1.60
  -9  -1   3    0.90    1.10
   7   1  -1  625.74   39.40
  -7   1   1  620.94   39.80
  -7   1   1  648.44   39.50
  -7   1   1  643.74   39.50
   7   1  -1  642.34   39.40
   7  -1  -1  706.63   39.70
  -7  -1   1  637.14   40.00
  -7  -1   1  692.33   39.60
  -7  -1   1  547.45   39.50
  -7  -1   1  673.73   39.80
   7  -1  -1  628.24   39.60
   5   1   1 7120.09  425.76
  -5  -1  -1 6587.64  426.26
  -5  -1  -1 7754.12  425.96
   5  -1   1 6462.65  426.06
  -5  -1  -1 7374.46  426.16
   5  -1   1 6816.32  425.76
   5  -1   1 6820.02  425.96
   3   1   3  107.79    6.70
  -3   1  -3  112.99    6.80
  -3   1  -3  105.59    6.80
  -3   1  -3  100.59    6.70
   3   1   3  100.39    6.50
   3   1   3  103.69    6.70
   3   1   3   99.79    7.20
  -3   1  -3  104.29    6.90
  -3  -1  -3   94.49    6.80
   3  -1   3   97.39    6.80
  -3  -1  -3  116.19    6.80
  -3  -1  -3  100.79    6.50
   3  -1   3  112.79    6.90
  -3  -1  -3   96.09    7.30
   3  -1   3  104.09    7.20
   3  -1   3  102.79    6.80
   3  -1   3   99.69    6.90
   1   1   5  223.78   13.50
  -1   1  -5  215.48   13.60
  -1   1  -5  204.48   13.80
  -1   1  -5  215.18   13.70
   1   1   5  212.58   13.50
   1   1   5  220.48   14.00
   1   1   5  217.38   13.50
  -1   1  -5  219.58   13.50
  -1   1  -5  223.38   13.60
   1  -1   5  235.68   13.80
   1  -1   5  226.98   13.70
  -1  -1  -5  197.78   13.90
   1  -1   5  191.68   13.50
  -1  -1  -5  225.48   13.70
   1  -1   5  196.28   13.60
  -1  -1  -5  229.58   13.50
   1  -1   5  212.08   13.90
  -1  -1  -5  200.18   13.60
   1   1  -7 3098.59  188.58
   1   1  -7 3216.68  188.28
  -1   1   7 2996.60  188.18
  -1   1   7 3217.28  188.28
   1   1  -7 2977.30  188.38
  -1   1   7 3138.29  188.28
   1   1  -7 3105.39  188.08
   1   1  -7 3104.69  188.18
  -1  -1   7 3256.57  188.38
   1  -1  -7 3455.95  188.38
   1  -1  -7 3194.48  188.28
  -1  -1   7 2861.91  188.48
  -1  -1   7 3125.49  188.48
   1  -1  -7 2948.80  188.28
   1  -1  -7 2793.62  188.58
  -1  -1   7 2859.31  188.28
  -3   1   9  213.08   13.70
   3   1  -9  214.58   14.00
  -3   1   9  210.28   13.80
   3   1  -9  216.78   13.70
   3   1  -9  207.08   14.00
  -3   1   9  227.18   13.70
  -3   1   9  211.98   14.10
   3   1  -9  219.38   13.70
   3   1  -9  205.88   13.40
   3  -1  -9  233.58   13.90
  -3  -1   9  234.58   13.90
  -3  -1   9  191.68   13.80
  -3  -1   9  202.18   14.00
   3  -1  -9  220.58   13.80
  -3  -1   9  221.98   14.10
   3  -1  -9  195.18   13.80
   5   1 -11 4233.58  260.07
  -5   1  11 4412.16  259.77
  -5   1  11 4252.37  260.17
  -5   1  11 4370.56  259.77
  -5   1  11 4317.37  259.87
   5   1 -11 4293.17  260.07
   5   1 -11 4454.45  259.77
   5   1 -11 4276.57  259.47
   5   1 -11 4450.85  259.77
   5  -1 -11 4293.97  259.87
   5  -1 -11 4032.50  260.17
  -5  -1  11 4009.00  260.07
  -5  -1  11 4460.65  259.87
  -5  -1  11 4466.15  260.17
   5  -1 -11 3675.43  259.77
  -5  -1  11 3791.62  259.87
   5  -1 -11 4567.24  259.97
   7   1 -13 2813.22  176.98
   7   1 -13 2923.21  176.18
  -7   1  13 2886.81  176.68
  -7   1  13 2959.60  176.98
  -7   1  13 2933.41  176.58
   7   1 -13 2979.70  176.58
   7   1 -13 2875.21  176.88
  -7   1  13 2878.51  176.58
   7  -1 -13 3215.28  176.78
  -7  -1  13 3090.99  177.08
   7  -1 -13 2417.66  176.88
   7  -1 -13 2460.95  176.58
  -7  -1  13 3040.40  176.68
   7  -1 -13 2947.71  176.78
   9   1 -15  690.33   46.20
   9   1 -15  744.63   46.10
  -9   1  15  734.83   46.20
  -9   1  15  733.43   46.10
  -9   1  15  766.62   45.80
   9   1 -15  758.52   45.40
   9   1 -15  755.22   46.60
   9   1 -15  744.53   45.80
  -9   1  15  784.12   46.40
  -9  -1  15  681.33   46.20
  -9  -1  15  638.14   45.80
   9  -1 -15  624.44   46.20
  -9  -1  15  778.02   46.40
   9  -1 -15  822.12   46.10
   9  -1 -15  649.43   45.90
   9  -1 -15  757.72   46.00
  -9  -1  15  802.72   46.00
   9  -1 -15  785.92   46.40
 -11   1  17   49.70    4.90
 -11   1  17   53.59    5.00
  11   1 -17   48.00    3.90
  11   1 -17   48.90    4.60
  11   1 -17   48.10    4.50
 -11   1  17   55.59    4.90
 -11   1  17   45.70    4.50
  11   1 -17   45.00    5.00
 -11  -1  17   54.59    4.90
  11  -1 -17   44.70    5.10
  11  -1 -17   54.19    4.80
 -11  -1  17   41.50    4.80
 -11  -1  17   56.09    6.00
 -11  -1  17   52.59    5.20
  11  -1 -17   51.79    5.20
  11  -1 -17   44.90    4.70
  11  -1 -17   50.69    4.90
  13   1 -19   14.10    2.20
  13   1 -19    9.80    2.50
 -13   1  19    7.40    2.60
  13   1 -19   12.80    3.20
 -13   1  19   10.90    3.20
  13   1 -19   14.70    2.60
 -13   1  19   15.70    3.00
 -13   1  19    9.60    2.60
  13   1 -19    9.60    2.70
  13  -1 -19   12.70    3.20
  13  -1 -19   12.00    3.20
  13  -1 -19   12.20    2.60
  13  -1 -19   10.30    2.70
 -13  -1  19    7.80    2.50
 -13  -1  19   11.70    3.10
 -13  -1  19   13.10    3.40
 -13  -1  19   13.00    2.80
  13  -1 -19   16.80    3.10
 -15   1  21  659.83   42.30
  15   1 -21  640.64   43.00
 -15   1  21  652.13   43.50
 -15   1  21  734.63   42.60
  15   1 -21  720.53   42.50
 -15   1  21  668.53   42.80
  15   1 -21  684.83   42.30
  15   1 -21  680.93   41.80
  15  -1 -21  626.94   43.10
  15  -1 -21  727.53   42.90
 -15  -1  21  606.74   42.60
 -15  -1  21  662.13   43.00
 -17   1  23  109.49    9.00
  17   1 -23  114.39    8.90
  17   1 -23  114.99    7.90
 -17   1  23  110.79    9.10
 -17  -1  23   98.69    9.10
  17  -1 -23  123.79    9.40
 -17  -1  23  100.89    9.40
  17  -1 -23  105.99    9.40
  17  -1 -23   96.49    8.90
  19   1 -25   -1.80    2.10
 -19   1  25    6.60    3.40
 -19   1  25    0.10    2.70
  19   1 -25    6.50    2.00
  19  -1 -25    4.80    3.20
  19  -1 -25    0.60    3.20
  19  -1 -25   -1.90    2.70
 -19  -1  25    6.80    4.10
  21   1 -27    8.00    3.40
 -21   1  27    5.20    3.20
  21   1 -27    4.60    2.00
 -21   1  27    4.60    3.10
 -21  -1  27    8.20    3.70
  21  -1 -27    0.60    2.90
 -21  -1  27    5.00    3.30
  21  -1 -27    9.90    3.60
  21  -1 -27   12.70    4.10
  23   1 -29   23.80    4.20
  23   1 -29   23.40    4.70
 -23   1  29   25.30    4.80
 -23   1  29   22.10    4.20
 -23  -1  29   12.70    4.10
  23  -1 -29   16.00    4.10
 -23  -1  29   25.90    5.10
  23  -1 -29   21.60    5.00
 -25   1  31   21.10    4.90
 -25   1  31   21.30    4.30
  25   1 -31   24.30    3.30
  25   1 -31   22.50    4.20
  25  -1 -31   14.40    4.60
  25  -1 -31   20.40    4.60
 -25  -1  31   24.80    5.30
 -25  -1  31   28.20    5.10
  25  -1 -31   32.30    5.30
  27   1 -33   18.70    4.20
 -27   1  33   23.10    4.80
  27   1 -33   23.80    3.20
  27  -1 -33   23.30    5.60
  27  -1 -33   22.00    4.80
  36   2 -30   45.90    5.90
  36  -2 -30   51.99    7.10
 -36  -2  30   73.99    9.10
  36  -2 -30   75.39    9.80
  34   2 -28   11.60    3.10
  34   2 -28   10.70    2.50
 -34   2  28   15.10    3.50
  34  -2 -28   12.80    4.60
 -34  -2  28   13.70    4.80
  34  -2 -28   17.50    4.20
 -34  -2  28   23.30    5.20
 -32   2  26   19.80    4.10
  32   2 -26   28.70    3.40
  32  -2 -26   33.50    6.00
 -32  -2  26   28.70    5.60
  32  -2 -26   32.10    5.20
 -32  -2  26   28.40    5.10
  30   2 -24   43.00    4.70
 -30   2  24   45.30    5.50
  30   2 -24   41.50    4.10
 -30  -2  24   38.40    5.90
  30  -2 -24   45.90    6.50
  30  -2 -24   44.80    6.00
 -30  -2  24   38.60    5.80
  28   2 -22   47.70    4.80
 -28   2  22   52.09    5.60
  28   2 -22   49.20    4.90
  28   2 -22   47.50    4.30
 -28   2  22   58.29    5.70
 -28  -2  22   57.39    6.50
 -28  -2  22   39.30    4.50
  28  -2 -22   43.60    5.90
  28  -2 -22   51.39    6.50
 -28  -2  22   47.00    5.90
  26   2 -20   21.00    2.60
 -26   2  20   12.70    2.90
  26   2 -20   16.00    2.60
  26   2 -20   15.50    2.70
 -26  -2  20   14.20    3.40
  26  -2 -20   13.20    3.40
  26  -2 -20   15.30    4.00
 -26  -2  20   15.40    4.10
 -26  -2  20   16.40    2.60
 -24   2  18  123.89    9.20
 -24   2  18  127.49    9.30
  24   2 -18  131.89    9.50
  24   2 -18  129.89    9.00
  24   2 -18  115.69    8.80
  24   2 -18  132.49    8.70
 -24   2  18  132.99    9.40
 -24  -2  18  122.99    9.90
  24  -2 -18  124.89    9.90
 -24  -2  18  110.19    8.90
 -24  -2  18  131.59   10.00
  24  -2 -18  135.69   10.40
  22   2 -16  191.08   12.50
 -22   2  16  175.68   12.60
 -22   2  16  193.08   12.70
 -22   2  16  191.98   12.80
  22   2 -16  184.08   12.30
  22   2 -16  193.38   12.20
  22   2 -16  185.28   13.40
  22  -2 -16  169.18   13.10
 -22  -2  16  191.78   13.20
 -22  -2  16  182.68   13.20
  22  -2 -16  204.78   13.90
 -22  -2  16  166.28   13.30
 -22  -2  16  185.98   13.10
  20   2 -14   46.10    4.00
  20   2 -14   46.70    4.20
 -20   2  14   51.29    5.40
 -20   2  14   50.29    4.40
  20   2 -14   45.50    4.50
  20   2 -14   44.40    4.00
 -20   2  14   52.99    4.70
 -20   2  14   51.99    4.40
  20  -2 -14   56.19    5.00
 -20  -2  14   46.30    5.20
 -20  -2  14   41.90    4.80
  20  -2 -14   48.90    5.40
  20  -2 -14   40.50    4.80
  20  -2 -14   50.29    5.20
 -20  -2  14   45.10    4.10
 -20  -2  14   57.49    5.10
 -18   2  12    6.20    2.10
  18   2 -12    5.50    2.00
  18   2 -12    6.20    1.70
  18   2 -12    5.50    1.40
 -18   2  12    5.30    1.80
 -18   2  12    7.80    2.60
 -18   2  12    5.70    1.70
  18  -2 -12    7.20    2.10
 -18  -2  12    7.50    1.80
  18  -2 -12    4.80    2.70
 -18  -2  12    4.70    2.00
 -18  -2  12    5.70    1.90
 -18  -2  12    6.80    2.10
  18  -2 -12    8.10    2.50
  18  -2 -12    6.00    2.10
  16   2 -10  756.32   48.30
  16   2 -10  779.32   48.70
  16   2 -10  812.52   48.40
 -16   2  10  775.82   49.30
 -16   2  10  797.52   48.60
 -16   2  10  814.72   48.50
 -16   2  10  786.92   48.60
  16  -2 -10  779.62   49.50
 -16  -2  10  820.42   48.90
 -16  -2  10  723.33   48.80
  16  -2 -10  886.81   49.50
  16  -2 -10  710.03   49.00
 -16  -2  10  831.32   48.60
 -16  -2  10  720.53   48.80
  16  -2 -10  789.42   48.90
 -14   2   8   32.80    3.40
  14   2  -8   33.40    2.80
 -14   2   8   48.60    4.40
  14   2  -8   30.20    2.90
  14  -2  -8   37.90    4.00
 -14  -2   8   40.40    3.60
 -14  -2   8   27.40    3.80
  14  -2  -8   33.60    3.80
 -14  -2   8   28.40    3.40
  12   2  -6  605.84   36.80
 -12   2   6  598.74   36.60
 -12   2   6  591.24   37.40
 -12   2   6  603.44   36.70
  12  -2  -6  554.24   37.00
 -12  -2   6  531.35   36.80
 -12  -2   6  563.54   36.80
 -12  -2   6  646.04   37.50
  12  -2  -6  501.05   37.40
 -12  -2   6  666.43   37.00
  12  -2  -6  668.03   37.10
 -10   2   4 1036.80   62.49
 -10   2   4 1067.29   62.49
  10   2  -4 1032.60   62.69
 -10   2   4 1046.10   63.29
 -10  -2   4 1168.48   63.09
 -10  -2   4  920.11   62.59
 -10  -2   4 1144.59   62.79
 -10  -2   4  987.50   62.69
  10  -2  -4  926.81   63.29
  10  -2  -4  881.81   62.79
  -8   2   2 8368.76  496.05
   8  -2  -2 7459.15  495.65
  -8  -2   2 8256.47  495.55
  -8  -2   2 9240.18  495.55
  -8  -2   2 7799.72  495.45
   8  -2  -2 7733.73  496.15
  -8  -2   2 8079.89  496.35
  -6   2   0  506.05   28.90
   6  -2   0  449.86   28.50
  -6  -2   0  450.25   29.30
   6  -2   0  457.35   29.00
  -6  -2   0  455.65   28.30
  -6  -2   0  441.56   28.40
  -4   2  -2 1194.78   72.19
   4   2   2 1258.17   72.59
  -4  -2  -2 1124.79   72.69
   4  -2   2 1297.87   71.89
  -4  -2  -2 1067.09   71.79
  -4  -2  -2 1121.09   71.79
   4  -2   2 1082.89   72.19
  -4  -2  -2 1332.77   71.89
   4  -2   2 1213.08   72.69
   4  -2   2 1049.30   71.89
   2   2   4  527.35   31.20
  -2   2  -4  502.35   30.60
  -2  -2  -4  475.25   31.20
   2  -2   4  455.35   30.50
  -2  -2  -4  544.25   30.50
  -2  -2  -4  528.65   30.50
   2  -2   4  423.86   30.60
  -2  -2  -4  461.75   30.40
   2  -2   4  496.45   31.20
   2  -2   4  515.45   30.60
   0   2  -6  173.68   11.30
   0   2  -6  163.58   10.70
   0   2   6  173.68   11.40
   0  -2   6  157.98   10.80
   0  -2   6  179.78   11.10
   0  -2  -6  181.78   10.90
   0  -2   6  164.58   11.50
   0  -2   6  184.38   10.80
   0  -2  -6  149.88   11.50
   0  -2   6  140.69   10.70
   0  -2  -6  185.18   10.80
   0  -2  -6  151.08   10.70
   2   2  -8 2106.79  123.59
  -2   2   8 2048.20  123.59
   2   2  -8 2053.19  122.79
   2   2  -8 2048.90  122.89
   2   2  -8 2138.59  122.79
  -2   2   8 2116.39  122.69
  -2  -2   8 1829.12  123.09
   2  -2  -8 1797.02  123.09
  -2  -2   8 1795.62  124.09
   2  -2  -8 1828.92  123.69
  -2  -2   8 1979.00  122.89
   2  -2  -8 2198.18  123.29
  -2  -2   8 2209.78  123.49
  -4   2  10 1160.18   69.99
   4   2 -10 1134.09   69.89
   4   2 -10 1150.68   69.99
   4   2 -10 1138.29   70.69
  -4   2  10 1155.38   70.69
  -4   2  10 1155.78   69.99
   4  -2 -10 1309.57   70.49
  -4  -2  10 1249.07   70.39
   4  -2 -10 1047.60   70.89
   4  -2 -10 1017.50   70.29
  -4  -2  10 1039.50   70.79
  -4  -2  10 1265.67   70.79
  -4  -2  10 1004.20   70.29
   4  -2 -10 1165.88   70.49
   6   2 -12  316.97   19.80
  -6   2  12  324.27   20.00
  -6   2  12  330.27   19.80
  -6   2  12  316.97   20.50
   6   2 -12  307.87   19.70
   6   2 -12  301.87   20.50
   6  -2 -12  280.47   20.20
  -6  -2  12  289.67   20.20
  -6  -2  12  341.57   20.30
  -6  -2  12  276.27   20.60
   6  -2 -12  324.37   20.30
   6  -2 -12  296.27   21.20
  -6  -2  12  337.17   20.70
   6  -2 -12  317.37   20.90
   6  -2 -12  360.86   20.30
   8   2 -14   31.10    3.10
   8   2 -14   32.30    4.30
   8   2 -14   31.70    3.10
  -8   2  14   31.70    3.20
  -8   2  14   29.30    3.20
  -8   2  14   28.40    3.80
  -8   2  14   34.40    3.90
   8  -2 -14   35.40    3.70
   8  -2 -14   31.20    3.70
  -8  -2  14   38.70    4.40
  -8  -2  14   32.50    4.50
   8  -2 -14   29.60    3.60
   8  -2 -14   39.90    4.80
  -8  -2  14   30.80    3.80
   8  -2 -14   33.30    4.40
  -8  -2  14   26.60    3.70
 -10   2  16   99.39    7.50
  10   2 -16   93.49    6.70
  10   2 -16   92.49    7.30
 -10   2  16   96.39    7.00
 -10   2  16   98.09    7.50
 -10   2  16   91.29    6.90
  10   2 -16   89.49    6.80
 -10  -2  16   82.89    7.40
 -10  -2  16  115.49    8.70
 -10  -2  16   88.09    7.80
 -10  -2  16   71.59    7.20
  10  -2 -16   94.49    8.00
  10  -2 -16   96.19    7.30
  10  -2 -16  109.69    8.30
  10  -2 -16  101.79    7.50
  10  -2 -16   87.79    7.40
 -12   2  18  129.39    9.30
  12   2 -18  126.99    9.10
 -12   2  18  140.59    9.40
  12   2 -18  136.49    9.30
 -12   2  18  128.99   10.00
 -12   2  18  132.09   10.00
  12  -2 -18  135.29    9.80
 -12  -2  18  128.09   10.50
 -12  -2  18  139.09   10.70
  12  -2 -18  127.19    9.90
  12  -2 -18  124.89    9.90
  12  -2 -18  117.29   10.30
  12  -2 -18  137.09   10.80
 -12  -2  18  119.89    9.90
 -12  -2  18  143.49   10.00
 -14   2  20   39.70    4.70
 -14   2  20   33.40    4.00
 -14   2  20   38.50    4.70
 -14   2  20   35.60    4.90
  14   2 -20   36.60    3.80
  14   2 -20   27.50    3.80
  14  -2 -20   45.20    6.00
 -14  -2  20   33.20    5.00
  14  -2 -20   25.80    4.40
 -14  -2  20   38.10    4.70
  14  -2 -20   35.00    5.30
 -16   2  22   44.50    4.80
  16   2 -22   41.00    4.30
 -16   2  22   44.10    5.60
 -16   2  22   41.40    4.50
  16   2 -22   41.60    4.50
 -16  -2  22   37.00    5.70
 -16  -2  22   34.10    4.90
  16  -2 -22   49.60    6.10
  16  -2 -22   52.19    6.40
 -18   2  24  134.79   10.40
  18   2 -24  132.69   10.00
  18   2 -24  147.49   10.20
 -18   2  24  133.19   11.70
 -18  -2  24  144.79   12.90
  18  -2 -24  136.69   11.50
 -18  -2  24  133.19   11.60
  18  -2 -24  137.99   11.80
  18  -2 -24  152.68   12.80
 -20   2  26   31.80    5.20
  20   2 -26   35.40    4.40
 -20   2  26   32.50    4.40
  20  -2 -26   38.40    6.10
  20  -2 -26   30.20    5.70
 -20  -2  26   32.80    5.30
 -20  -2  26   31.10    5.90
  20  -2 -26   35.00    5.10
 -22   2  28    6.00    3.30
  22   2 -28    7.70    2.60
 -22   2  28    4.30    3.00
  22  -2 -28    4.80    3.00
  22  -2 -28    9.00    4.10
 -22  -2  28    8.30    4.40
 -22  -2  28    3.70    3.60
  22  -2 -28    6.20    4.00
 -24   2  30   56.69    7.00
  24   2 -30   45.50    5.40
 -24   2  30   40.30    5.50
  24  -2 -30   42.20    6.70
 -24  -2  30   44.00    6.40
  24  -2 -30   39.90    6.60
 -24  -2  30   38.60    6.90
  24  -2 -30   30.90    5.70
 -26   2  32   23.70    4.40
  26   2 -32   11.40    3.30
 -26  -2  32   15.20    7.80
 -26  -2  32   18.30    6.80
  26  -2 -32   20.00    5.10
  26  -2 -32   18.80    5.00
  26  -2 -32   22.10    5.40
 -33   3  27    4.20    2.60
  33   3 -27    1.50    2.20
  33  -3 -27    6.70    4.70
 -33  -3  27    4.60    3.90
  33  -3 -27   -0.40    3.70
 -33  -3  27   -2.10    4.00
 -31   3  25    8.40    3.50
  31   3 -25    4.90    2.00
 -31  -3  25    8.20    3.80
 -31  -3  25    0.60    3.90
  31  -3 -25    6.50    4.10
  31  -3 -25    5.40    3.70
 -29   3  23    1.40    2.20
 -29   3  23   -4.20    2.70
  29   3 -23   -0.60    1.70
  29   3 -23    0.70    1.80
  29  -3 -23   -1.50    3.20
  29  -3 -23   -0.30    2.80
 -29  -3  23    2.90    3.50
 -29  -3  23    1.50    3.00
  27   3 -21   26.70    3.00
 -27   3  21   28.20    3.60
 -27   3  21   30.00    4.50
 -27   3  21   25.80    3.30
  27   3 -21   21.50    2.90
 -27  -3  21   36.80    5.60
 -27  -3  21   22.40    4.30
  27  -3 -21   27.20    4.70
  27  -3 -21   25.10    5.10
 -25   3  19    6.00    2.60
 -25   3  19    9.90    2.60
  25   3 -19    7.90    1.50
 -25   3  19   11.10    2.40
  25  -3 -19    4.10    3.60
 -25  -3  19    6.20    3.40
 -25  -3  19    9.10    3.20
 -23   3  17   -1.80    1.60
 -23   3  17    3.50    1.90
  23   3 -17    2.50    2.30
 -23   3  17   -0.40    1.70
 -23  -3  17   -0.20    2.40
 -23  -3  17    4.90    2.80
  23  -3 -17    0.30    3.00
  23  -3 -17   -3.60    2.10
 -21   3  15    1.90    1.90
 -21   3  15    4.30    1.80
 -21   3  15    8.30    2.10
  21   3 -15   10.10    2.90
 -21  -3  15    8.50    2.70
  21  -3 -15    8.00    3.40
 -21  -3  15    3.20    2.40
  21  -3 -15    3.00    2.70
 -21  -3  15   11.60    2.80
 -19   3  13   67.19    6.10
 -19   3  13   92.49    5.80
  19   3 -13   82.79    6.30
 -19   3  13   66.99    5.70
  19  -3 -13   73.59    7.00
 -19  -3  13   84.79    5.70
  19  -3 -13   83.09    6.90
  19  -3 -13   78.39    7.50
 -19  -3  13   91.99    7.00
 -19  -3  13   70.99    6.70
 -19  -3  13   62.09    6.40
  17   3 -11   36.40    3.50
 -17   3  11   26.10    2.70
 -17   3  11   26.30    2.70
 -17   3  11   30.60    2.90
  17  -3 -11   39.40    5.40
  17  -3 -11   29.60    4.20
 -17  -3  11   23.30    3.30
 -17  -3  11   37.00    4.60
  17  -3 -11   29.00    3.80
 -17  -3  11   34.30    3.30
 -15   3   9   52.49    5.10
  15   3  -9   49.80    4.00
  15  -3  -9   35.80    4.40
 -15  -3   9   31.10    4.20
  15  -3  -9   30.20    4.10
 -15  -3   9   37.60    4.20
  15  -3  -9   53.79    5.60
 -15  -3   9   50.29    4.50
 -13   3   7   17.90    3.20
  13   3  -7   20.00    2.60
 -13  -3   7   16.20    2.40
 -13  -3   7   17.40    2.70
  13  -3  -7   16.10    2.50
  13  -3  -7   18.80    3.80
 -13  -3   7   13.30    2.20
 -13  -3   7   20.20    2.70
  13  -3  -7   11.40    2.40
 -11   3   5    6.70    2.50
 -11  -3   5    3.40    1.30
  11  -3  -5    3.80    1.50
 -11  -3   5    3.30    2.00
  11  -3  -5    2.20    1.40
 -11  -3   5    2.80    1.60
 -11  -3   5    1.50    2.40
 -11  -3   5    3.90    1.20
  11  -3  -5    4.90    2.40
  -9   3   3   66.19    5.60
   9  -3  -3   61.39    6.00
  -9  -3   3   61.79    5.00
   9  -3  -3   58.59    4.90
  -9  -3   3   71.79    4.70
   9  -3  -3   74.29    5.00
  -9  -3   3   61.69    6.30
  -9  -3   3   62.29    4.60
  -7   3   1  301.87   19.20
   7  -3  -1  341.97   18.70
  -7  -3   1  289.17   19.90
  -7  -3   1  270.97   18.70
   7  -3  -1  296.57   19.50
   7  -3  -1  263.07   19.40
   7  -3  -1  296.47   18.60
  -5   3  -1  188.38   12.80
  -5  -3  -1  198.98   13.70
  -5  -3  -1  175.48   12.40
   5  -3   1  179.28   12.30
   5  -3   1  183.88   13.30
   5  -3   1  191.28   12.30
   5  -3   1  183.18   13.00
   5  -3   1  204.18   12.30
   5  -3   1  210.18   12.30
  -3   3  -3   67.99    5.80
   3  -3   3   68.99    5.40
  -3  -3  -3   71.29    5.60
   3  -3   3   90.09    5.80
   3  -3   3   71.39    6.10
   3  -3   3   79.39    5.50
  -3  -3  -3   85.09    6.90
   3  -3   3   75.59    6.60
   1  -3   5   22.70    2.80
   1  -3   5   38.90    4.60
   1  -3   5   26.10    3.30
   1  -3   5   19.60    2.60
  -1  -3  -5   19.30    2.50
  -1  -3  -5   21.60    2.60
  -1   3   7  110.99    8.70
   1  -3  -7  106.09    9.20
  -1  -3   7  133.29    8.70
   1  -3  -7  129.69    8.30
   1  -3  -7  111.59    9.20
  -1  -3   7  113.79    7.90
   1  -3  -7  112.39    7.90
  -1  -3   7   98.39    8.00
   1  -3  -7  124.09    7.90
  -1  -3   7  112.29    9.10
  -3   3   9   14.60    2.90
   3   3  -9   15.40    3.40
  -3  -3   9   12.80    2.20
  -3  -3   9   12.80    2.10
   3  -3  -9   13.90    3.30
   3  -3  -9   17.30    2.80
  -3  -3   9   12.60    2.00
   3  -3  -9   13.20    2.10
   3  -3  -9   18.00    2.20
  -3  -3   9   12.20    3.40
  -3  -3   9   14.20    2.90
   3  -3  -9   10.80    3.20
  -5   3  11   30.40    4.00
   5   3 -11   31.70    4.20
  -5  -3  11   29.90    3.70
  -5  -3  11   43.30    4.40
  -5  -3  11   33.40    3.90
   5  -3 -11   40.20    4.00
   5  -3 -11   37.60    5.00
   5  -3 -11   34.60    3.70
   5  -3 -11   42.00    5.00
  -5  -3  11   40.60    5.20
   5  -3 -11   29.10    3.50
  -7   3  13  148.49   10.60
   7   3 -13  145.29   10.70
  -7  -3  13  140.89   11.50
  -7  -3  13  144.99   11.30
   7  -3 -13  167.08   11.40
   7  -3 -13  143.09   10.20
   7  -3 -13  143.79   10.10
  -7  -3  13  134.79   10.10
   7  -3 -13  142.19   11.40
   7  -3 -13  141.09   10.40
  -9   3  15    2.20    2.20
   9  -3 -15   -0.80    1.90
   9  -3 -15   -1.40    2.40
  -9  -3  15    0.20    2.80
   9  -3 -15    3.00    2.90
   9  -3 -15    0.60    2.10
   9  -3 -15    5.50    3.30
  -9  -3  15    6.10    2.00
  -9  -3  15    4.60    2.20
  -9  -3  15    2.30    3.10
 -11   3  17    1.50    1.30
 -11   3  17    0.30    1.30
 -11   3  17    1.40    2.30
  11  -3 -17    2.40    2.40
  11  -3 -17   -5.90    2.80
  11  -3 -17   -1.10    2.70
 -11  -3  17    2.50    2.30
 -11  -3  17    1.80    2.20
 -11  -3  17   -3.00    3.00
  11  -3 -17   -0.10    2.10
  11  -3 -17    0.20    1.90
 -13   3  19   63.19    5.20
 -13   3  19   65.59    5.20
  13  -3 -19   74.09    7.10
  13  -3 -19   65.29    6.50
 -13  -3  19   71.89    6.60
 -13  -3  19   70.79    7.70
  15   3 -21   84.29    6.10
  15   3 -21   83.19    6.10
 -15   3  21   84.49    6.50
 -15   3  21   82.69    6.40
 -15  -3  21   88.09    8.00
  15  -3 -21   81.09    8.80
  15  -3 -21   91.89    8.50
 -15  -3  21   86.49    9.00
 -17   3  23   24.30    3.10
  17   3 -23   19.90    2.60
 -17   3  23   20.70    2.80
 -17  -3  23   22.00    5.60
  17  -3 -23   18.00    4.90
  17  -3 -23   17.20    3.80
  17  -3 -23   24.10    5.00
 -19   3  25    5.00    2.30
 -19   3  25    7.20    2.20
  19   3 -25    8.80    2.00
  19   3 -25    4.10    1.90
  19  -3 -25    1.60    3.50
 -19  -3  25   11.70    3.50
  19  -3 -25    9.90    3.90
 -19  -3  25    8.20    4.70
  19  -3 -25    5.20    2.90
 -21   3  27    5.00    2.50
  21   3 -27    5.60    2.10
  21  -3 -27   -0.10    3.70
 -21  -3  27    4.40    4.50
  21  -3 -27    2.70    3.80
 -21  -3  27   -0.50    3.20
  21  -3 -27    2.40    2.90
  23   3 -29   56.79    5.70
 -23   3  29   66.49    8.70
  23  -3 -29   55.99    8.30
 -23  -3  29   66.69    9.40
  23  -3 -29   65.09    7.70
 -23  -3  29   66.79    7.90
  23  -3 -29   73.09    8.80
  28  -4 -22    5.70    4.70
 -28  -4  22    2.30    3.30
  28  -4 -22   10.80    3.80
 -28  -4  22    3.00    4.00
  26  -4 -20    4.60    3.30
  26  -4 -20    0.00    4.20
 -26  -4  20   -0.90    5.40
 -26  -4  20    8.20    3.20
 -24   4  18    1.70    2.10
 -24  -4  18    6.60    2.70
 -24  -4  18    9.30    3.70
  24  -4 -18    4.00    2.80
  24  -4 -18    4.50    3.70
  22  -4 -16   21.00    5.40
 -22  -4  16   22.30    4.40
 -22  -4  16   15.60    3.30
  22  -4 -16   22.10    4.10
  20   4 -14    9.00    2.80
  20  -4 -14    9.90    4.10
 -20  -4  14   11.60    2.70
 -20  -4  14   10.30    3.60
 -20  -4  14    8.90    2.70
  20  -4 -14   13.00    3.00
  18  -4 -12   31.00    5.80
 -18  -4  12   28.10    3.60
  18  -4 -12   32.30    4.00
 -18  -4  12   23.20    3.10
 -18  -4  12   30.60    4.40
 -18  -4  12   32.90    3.90
 -16  -4  10   20.60    3.00
 -16  -4  10   18.60    2.80
  16  -4 -10   22.00    3.10
 -16  -4  10   21.10    3.60
 -16  -4  10   13.20    2.30
  16  -4 -10   17.20    3.10
 -16  -4  10    7.80    3.60
 -14  -4   8  147.09   10.70
  14  -4  -8  154.58   10.90
 -14  -4   8  161.28   10.90
 -14  -4   8  144.79   12.60
 -14  -4   8  142.59   10.40
  14  -4  -8  176.68   12.70
  14  -4  -8  148.19   10.90
 -14  -4   8  140.29   10.30
 -14  -4   8  171.78   11.20
  12  -4  -6  159.58   11.40
 -12  -4   6  157.98   11.80
  12  -4  -6  180.38   11.60
 -12  -4   6  173.08   13.30
  12  -4  -6  190.38   13.30
 -12  -4   6  152.58   11.00
 -12  -4   6  164.18   11.00
  10  -4  -4   29.40    3.50
 -10  -4   4   24.00    2.70
  10  -4  -4   32.90    5.10
 -10  -4   4   28.50    3.90
 -10  -4   4   33.70    5.60
 -10  -4   4   35.00    4.30
  10  -4  -4   28.30    3.30
   8  -4  -2  170.08   12.00
  -8  -4   2  162.08   11.40
   8  -4  -2  154.18   11.90
  -8  -4   2  163.78   12.30
   8  -4  -2  153.68   10.50
   8  -4  -2  141.19   10.30
  -8  -4   2  150.48   10.90
   6  -4   0   21.70    4.00
  -6  -4   0   20.80    3.70
   6  -4   0   15.50    2.60
   6  -4   0   20.10    4.20
   6  -4   0   14.60    2.60
   6  -4   0   16.30    2.30
  -6  -4   0   17.20    3.00
   6  -4   0   16.70    2.60
  -6  -4   0   16.50    4.00
   4  -4   2  117.19    8.40
   4  -4   2  106.59    9.40
   4  -4   2  102.49    8.00
   4  -4   2  112.99    8.20
   4  -4   2  117.79    9.00
  -4  -4  -2  119.09    8.40
  -4  -4  -2  100.69    9.10
  -4  -4  -2  118.29    9.60
   4  -4   2  109.69    7.70
  -2  -4  -4   75.49    7.70
  -2  -4  -4   87.49    7.10
   2  -4   4   91.59    6.40
   2  -4   4   92.59    7.40
   2  -4   4   86.79    7.00
   2  -4   4  101.99    7.20
   2  -4   4   85.99    8.20
  -2  -4  -4   93.19    8.20
   0  -4  -6  108.49    8.70
   0  -4  -6  112.99    8.40
   0  -4   6  115.49    9.00
   0  -4   6  126.49    8.20
   0  -4   6  113.39    8.00
   0  -4   6  118.09   10.00
   0  -4  -6  129.49    9.90
   0  -4   6  116.19    8.60
   0  -4  -6  112.49    8.70
   0  -4  -6  120.09    9.90
   0  -4  -6  126.89    8.00
   2  -4  -8   61.09    5.00
   2  -4  -8   77.89    6.90
   2  -4  -8   59.29    4.90
   2  -4  -8   55.29    6.80
  -2  -4   8   65.79    5.20
  -2  -4   8   62.59    5.00
   2  -4  -8   64.19    5.70
  -2  -4   8   62.59    6.00
  -2  -4   8   69.69    7.20
  -2  -4   8   60.69    5.10
  -4   4  10   93.99    8.00
   4  -4 -10   99.69    7.50
   4  -4 -10  105.59    8.20
   4  -4 -10  104.79    8.90
  -4  -4  10  114.49    7.70
  -4  -4  10  107.39    9.50
  -4  -4  10   97.99    7.40
  -4  -4  10  111.59    9.40
   4  -4 -10   94.89    7.30
   4  -4 -10  101.39    9.30
  -4  -4  10  102.59    7.20
  -6   4  12   12.40    3.00
  -6  -4  12   10.10    3.50
  -6  -4  12   12.70    4.20
   6  -4 -12   11.40    5.20
   6  -4 -12   18.00    3.30
   6  -4 -12    8.60    2.00
  -6  -4  12    9.70    2.10
   6  -4 -12   10.60    3.40
   6  -4 -12   14.20    2.50
  -6  -4  12   14.00    3.10
  -8   4  14   22.60    3.70
  -8  -4  14   15.00    4.50
  -8  -4  14   24.20    3.40
   8  -4 -14   24.80    3.20
  -8  -4  14   32.00    3.80
   8  -4 -14   22.40    4.60
   8  -4 -14   23.10    4.00
   8  -4 -14   17.50    5.00
   8  -4 -14   19.10    3.20
 -10  -4  16    0.30    2.30
  10  -4 -16    2.60    3.40
  10  -4 -16   -2.40    3.10
 -10  -4  16    6.10    4.30
 -10  -4  16    1.20    2.10
  10  -4 -16   -0.50    2.10
  12  -4 -18   -2.70    2.30
 -12  -4  18    2.80    4.00
  12  -4 -18    4.50    3.30
  12  -4 -18   -3.90    3.20
 -12  -4  18    1.80    2.60
  14  -4 -20    2.10    3.20
  14  -4 -20   -2.70    3.70
 -14  -4  20    0.60    4.20
 -14  -4  20   -0.60    2.80
 -16  -4  22    5.00    3.30
 -16  -4  22    6.10    4.70
  16  -4 -22   11.80    3.20
  16  -4 -22    5.60    4.10
 -18  -4  24   14.60    4.20
  18  -4 -24   12.10    4.10
  18  -4 -24   13.30    5.10
 -18  -4  24   10.30    4.80
  18  -4 -24   11.50    3.50
  20  -4 -26   20.40    4.50
 -20  -4  26   31.40    6.80
  20  -4 -26   21.20    5.50
  20  -4 -26   20.90    4.90
 -23  -5  17   14.20    4.00
  23  -5 -17   17.00    3.90
  23  -5 -17   19.10    5.70
 -23  -5  17   24.80    5.60
  21  -5 -15   10.40    3.00
  21  -5 -15    1.70    4.40
 -21  -5  15    5.10    3.50
 -21  -5  15   -1.70    2.50
 -21  -5  15    3.60    3.50
 -19  -5  13   27.10    4.60
  19  -5 -13   24.70    4.20
 -19  -5  13   23.20    5.50
  19  -5 -13   31.00    6.20
 -19  -5  13   24.10    3.50
 -17  -5  11    0.80    3.80
  17  -5 -11    3.40    4.20
  17  -5 -11   -2.60    2.10
 -17  -5  11    4.60    2.20
 -17  -5  11    3.10    2.90
 -17  -5  11    4.50    2.20
  15  -5  -9   21.80    2.90
 -15  -5   9   19.90    5.00
 -15  -5   9   11.80    4.30
 -15  -5   9   18.80    2.50
 -15  -5   9   13.80    3.50
  15  -5  -9   18.60    5.30
  15  -5  -9   12.20    2.90
 -15  -5   9   14.80    3.50
 -15  -5   9   20.50    3.20
  13  -5  -7   11.40    2.80
 -13  -5   7   12.20    2.20
 -13  -5   7    8.40    3.40
  13  -5  -7    7.90    3.80
 -13  -5   7   16.50    2.10
  13  -5  -7   12.00    4.10
 -13  -5   7   16.90    3.40
 -13  -5   7   14.20    3.10
 -13  -5   7    8.70    4.10
 -11  -5   5   -0.10    3.50
  11  -5  -5   -0.40    1.60
  11  -5  -5   -3.90    2.70
 -11  -5   5    4.60    3.10
 -11  -5   5    3.20    2.30
  11  -5  -5   -3.70    3.30
  11  -5  -5    0.00    2.00
 -11  -5   5   -2.60    2.40
  -9  -5   3   57.29    8.30
   9  -5  -3   48.40    4.60
   9  -5  -3   47.20    6.30
  -9  -5   3   45.90    5.30
   9  -5  -3   49.00    7.30
  -9  -5   3   37.20    5.20
   9  -5  -3   45.40    4.40
  -7  -5   1   12.80    3.60
   7  -5  -1    9.60    3.90
   7  -5  -1   12.80    2.10
   7  -5  -1   12.40    4.00
   7  -5  -1   10.30    2.50
  -7  -5   1   12.80    3.20
  -7  -5   1   15.50    4.40
   5  -5   1    2.10    1.70
   5  -5   1    4.50    3.80
  -5  -5  -1    3.20    2.70
   5  -5   1    1.60    3.20
  -5  -5  -1    7.10    3.80
  -5  -5  -1    6.80    3.10
   5  -5   1   -0.20    2.00
   5  -5   1   -1.80    3.10
   3  -5   3   10.90    2.80
   3  -5   3    6.40    1.90
   3  -5   3    4.10    3.60
   3  -5   3   10.40    3.60
  -3  -5  -3    9.10    3.40
  -3  -5  -3    8.30    3.40
   3  -5   3    8.20    2.70
  -3  -5  -3    2.20    2.70
   1  -5   5    8.40    1.90
   1  -5   5   16.40    3.20
  -1  -5  -5   11.30    3.90
   1  -5   5   15.50    3.40
  -1  -5  -5   11.80    6.50
   1  -5   5    9.80    2.20
   1  -5   5   18.00    3.10
  -1  -5  -5   11.50    3.00
   1  -5   5    8.10    3.80
  -1  -5  -5   12.60    3.30
   1  -5  -7   11.90    2.10
   1  -5  -7   21.20    3.60
  -1  -5   7   18.50    3.40
   1  -5  -7   15.00    2.40
  -1  -5   7   19.10    2.60
  -1  -5   7   12.50    2.60
   1  -5  -7   17.00    3.40
  -1  -5   7   16.80    3.30
  -1  -5   7   10.20    4.00
   1  -5  -7   19.20    4.10
   1  -5  -7   13.30    4.20
  -3  -5   9   25.60    3.10
   3  -5  -9   25.60    5.10
  -3  -5   9   26.40    4.60
   3  -5  -9   19.00    3.60
   3  -5  -9   23.10    3.10
  -3  -5   9   25.80    3.50
   3  -5  -9   29.00    3.30
  -3  -5   9   33.20    4.80
  -3  -5   9   28.70    3.60
  -3  -5   9   29.10    5.30
   3  -5  -9   23.20    5.10
   5  -5 -11   17.90    4.90
  -5  -5  11   14.30    4.50
  -5  -5  11   20.10    2.80
   5  -5 -11   18.20    2.90
   5  -5 -11   18.20    2.60
   5  -5 -11   20.10    4.60
  -5  -5  11   20.10    3.10
   7  -5 -13   18.00    5.10
   7  -5 -13   20.20    4.50
   7  -5 -13   20.00    3.30
  -7  -5  13   14.00    4.70
  -7  -5  13   21.80    3.30
  -7  -5  13   14.30    2.90
   7  -5 -13   22.90    3.00
  -9  -5  15   21.40    3.40
   9  -5 -15   24.70    4.70
  -9  -5  15   30.90    5.90
   9  -5 -15   11.40    5.00
  11  -5 -17    3.30    4.50
 -11  -5  17   12.00    4.80
 -11  -5  17    7.10    2.80
  11  -5 -17    5.70    4.00
 -13  -5  19   17.60    5.60
  13  -5 -19    8.90    5.00
  13  -5 -19   12.80    4.20
  13  -5 -19   13.20    3.10
 -13  -5  19    9.70    3.60
  10  -6  -4   11.50    4.70
 -10  -6   4   12.70    3.60
 -10  -6   4    0.60    3.10
 -10  -6   4    5.70    4.40
  10  -6  -4    7.90    4.50
  10  -6  -4    9.00    2.30
   8  -6  -2    6.00    2.10
   8  -6  -2   -1.40    3.60
   8  -6  -2   -7.10    3.60
  -8  -6   2    1.60    3.90
  -8  -6   2   -0.10    3.30
  -8  -6   2   -4.90    3.00
  -6  -6   0    3.80    3.20
  -6  -6   0    5.50    3.60
   6  -6   0    6.40    4.20
   6  -6   0    7.70    4.10
  -6  -6   0    8.30    3.80
   4  -6   2   -8.40    3.20
  -4  -6  -2    1.80    3.60
  -4  -6  -2    3.10    3.30
  -4  -6  -2    3.80    3.40
   4  -6   2   -1.10    3.40
  -2  -6  -4    3.40    3.70
   2  -6   4    1.20    2.50
  -2  -6  -4   -3.30    3.60
   2  -6   4    4.70    3.10
  -2  -6  -4    2.50    3.20
   2  -6   4    1.40    3.90
   0  -6  -6    0.30    3.60
   0  -6   6   -1.40    2.80
   0  -6   6   -6.60    3.90
   0  -6  -6    0.60    3.80
   0  -6   6   -0.50    2.80
   0  -6  -6    3.30    2.90
  38   0 -31    0.90    3.20
 -38   0  31    0.90    3.80
  38   0 -31    7.50    3.70
  36   0 -29    3.90    3.10
 -36   0  29    2.20    4.10
 -36   0  29    5.70    4.00
  36   0 -29    2.90    3.00
  34   0 -27    3.10    2.80
 -34   0  27    1.40    3.50
  34   0 -27    0.10    2.70
 -34   0  27    0.70    3.90
  32   0 -25    2.40    2.40
  32   0 -25   -2.00    2.60
 -32   0  25    0.50    3.00
 -32   0  25    0.90    3.80
  30   0 -23    0.20    2.70
 -30   0  23    2.80    2.90
  30   0 -23    4.50    2.50
 -30   0  23    1.90    3.70
  28   0 -21   -2.30    2.40
 -28   0  21   -0.40    3.20
  28   0 -21   -0.10    2.30
 -28   0  21   -4.40    2.80
 -28   0  21    3.30    2.90
 -26   0  19    1.50    2.60
  26   0 -19    2.00    2.40
 -26   0  19   -0.80    2.50
 -26   0  19   -2.40    2.70
  26   0 -19    1.50    2.00
 -24   0  17    0.00    1.90
  24   0 -17   -0.70    1.90
  24   0 -17    0.90    1.60
 -24   0  17   -3.40    2.20
 -24   0  17   -1.10    2.30
  24   0 -17    0.30    1.90
 -24   0  17   -1.30    2.00
  24   0 -17    1.20    1.90
 -24   0  17    0.90    2.20
 -22   0  15   -2.10    2.00
  22   0 -15    1.70    1.90
  22   0 -15   -3.10    1.70
 -22   0  15   -2.00    2.20
 -22   0  15   -2.50    2.00
 -22   0  15   -0.50    2.20
 -22   0  15   -1.90    2.30
  22   0 -15   -0.10    2.00
  22   0 -15   -1.80    2.00
 -20   0  13    2.80    2.10
 -20   0  13    1.60    2.00
  20   0 -13    1.80    1.90
  20   0 -13    0.80    1.60
  20   0 -13    2.00    1.80
 -20   0  13    0.30    1.90
 -20   0  13    0.60    2.00
 -20   0  13    0.20    1.70
  20   0 -13    0.40    1.70
  18   0 -11   -0.90    1.30
  18   0 -11    1.60    1.60
 -18   0  11   -1.20    1.60
 -18   0  11    0.10    1.70
 -18   0  11   -1.40    1.40
 -18   0  11   -1.30    1.60
 -18   0  11    1.10    1.90
  18   0 -11   -0.90    1.60
  18   0 -11   -1.80    1.50
  16   0  -9    1.00    1.70
 -16   0   9    2.90    1.70
  16   0  -9    0.70    1.60
 -16   0   9    1.10    1.80
 -16   0   9    3.00    2.00
  16   0  -9    0.50    1.60
  16   0  -9    0.30    1.40
 -16   0   9    1.50    1.60
  14   0  -7   -0.80    1.40
 -14   0   7   -0.90    1.20
  14   0  -7    1.10    1.40
  14   0  -7   -0.70    1.10
 -14   0   7   -0.20    1.40
 -14   0   7   -0.80    1.20
  14   0  -7   -0.80    1.10
  12   0  -5    1.50    1.30
 -12   0   5    2.40    1.20
 -12   0   5   -0.90    1.10
  12   0  -5    0.80    1.30
  12   0  -5    1.30    1.10
 -12   0   5    1.90    1.40
  12   0  -5   -1.30    1.10
  10   0  -3   -0.70    1.10
 -10   0   3    1.00    1.20
 -10   0   3   -1.70    0.90
  10   0  -3    0.20    1.00
 -10   0   3    0.00    1.00
  10   0  -3    0.60    1.10
   8   0  -1    0.40    1.00
  -8   0   1    0.80    1.20
  -8   0   1    1.70    1.00
   8   0  -1    2.40    1.10
   8   0  -1    1.10    1.20
  -8   0   1    2.40    1.20
  -8   0   1   -0.80    0.90
   6   0   1    4.10    1.10
  -6   0  -1    3.00    1.10
   6   0   1    4.10    1.30
   6   0   1    3.70    1.20
  -6   0  -1    4.30    1.40
  -6   0  -1    4.10    1.10
   6   0   1    4.80    1.10
  -6   0  -1    5.20    1.30
   6   0   1    4.20    1.10
   4   0   3    0.20    0.90
   4   0   3   -0.30    0.90
  -4   0  -3    0.40    0.90
   4   0   3    0.50    0.90
  -4   0  -3    0.20    0.90
  -4   0  -3    1.50    1.00
  -4   0  -3   -1.00    1.10
   4   0   3    1.20    1.20
   4   0   3    1.20    1.00
  -4   0  -3   -0.20    0.90
   2   0   5   -0.90    0.90
  -2   0  -5    0.40    0.90
   2   0   5    0.20    1.00
   2   0   5   -0.70    1.10
  -2   0  -5   -0.60    0.90
  -2   0  -5    0.20    0.90
  -2   0  -5    1.80    1.20
  -2   0  -5    1.40    1.00
   2   0   5    1.40    1.00
   0   0  -7    0.90    1.10
   0   0  -7    1.80    1.10
   0   0   7   -0.50    1.00
   0   0   7    0.30    1.10
   0   0  -7    2.20    1.30
   0   0  -7    0.00    1.00
   0   0   7    0.90    1.10
   0   0   7    1.40    1.20
   2   0  -9    0.70    1.10
  -2   0   9    2.30    1.50
   2   0  -9    1.60    1.20
  -2   0   9    0.30    1.10
   2   0  -9   -1.20    1.40
  -2   0   9    0.10    1.40
  -2   0   9    2.40    1.30
  -4   0  11   -0.20    1.40
   4   0 -11   -1.20    1.30
  -4   0  11   -0.60    1.40
   4   0 -11    1.10    1.50
   4   0 -11    1.10    1.50
   4   0 -11    0.30    1.30
  -4   0  11   -1.20    1.30
  -4   0  11   -2.20    1.20
  -6   0  13   -0.90    1.30
   6   0 -13   -1.10    1.50
  -6   0  13    0.20    1.60
   6   0 -13   -1.00    1.30
   6   0 -13    1.30    1.70
   6   0 -13    2.30    1.60
  -6   0  13    0.80    1.60
  -6   0  13    2.30    1.60
  -8   0  15   -1.00    1.50
   8   0 -15    4.70    1.90
   8   0 -15    0.10    1.40
  -8   0  15    4.20    2.00
   8   0 -15    3.80    2.00
  -8   0  15    0.00    1.70
   8   0 -15   -2.20    1.50
  -8   0  15    4.10    1.90
 -10   0  17   -3.60    1.40
  10   0 -17   -3.50    1.60
  10   0 -17   -2.70    1.40
 -10   0  17   -2.90    1.70
 -10   0  17    1.90    2.10
  10   0 -17    1.20    1.80
  10   0 -17   -1.00    1.50
  10   0 -17    1.00    1.70
 -10   0  17    2.40    1.80
  12   0 -19    3.10    2.30
 -12   0  19    0.10    1.70
 -12   0  19    2.40    1.70
 -12   0  19    0.30    2.00
  12   0 -19    1.10    1.70
  12   0 -19   -0.50    1.80
  12   0 -19    2.00    2.00
 -12   0  19    0.10    2.20
  14   0 -21    3.10    2.80
  14   0 -21    0.60    2.50
 -14   0  21    0.70    2.70
  14   0 -21   -1.20    2.00
  14   0 -21    2.00    2.10
  14   0 -21   -2.80    1.80
 -14   0  21   -3.60    2.20
 -16   0  23   -1.90    2.60
  16   0 -23    2.10    2.70
  16   0 -23    1.40    2.40
 -16   0  23    1.70    2.80
  16   0 -23   -5.80    2.20
 -18   0  25   -2.90    2.90
  18   0 -25   -4.30    2.50
 -18   0  25    0.70    3.00
  18   0 -25   -1.40    2.70
  18   0 -25    2.70    2.50
  20   0 -27   -1.70    2.40
 -20   0  27   -5.40    2.80
  20   0 -27    3.90    3.10
  20   0 -27    2.60    2.50
 -20   0  27    0.40    3.10
  22   0 -29   -2.50    2.20
  22   0 -29   -0.10    2.90
 -22   0  29    3.10    3.10
 -22   0  29    1.70    3.30
  22   0 -29    3.80    2.70
  24   0 -31    1.40    2.70
 -24   0  31    0.50    3.00
  24   0 -31    0.80    2.60
 -24   0  31    2.70    3.60
 -26   0  33    4.60    4.30
 -26   0  33    0.90    3.30
  26   0 -33    2.10    2.90
  26   0 -33    6.60    3.50
 -28   0  35   -3.90    3.40
 -28   0  35    4.50    4.20
  28   0 -35    2.90    3.60
  28   0 -35    1.40    3.70
 -37   1  30   19.30    5.00
  37   1 -30   24.80    4.10
  37   1 -30   23.80    4.50
  37  -1 -30   18.80    4.70
  37  -1 -30   25.40    5.30
 -37  -1  30   31.50    5.80
 -37  -1  30   21.00    5.80
  35   1 -28   35.00    5.20
 -35   1  28   36.00    5.50
  35   1 -28   42.60    5.20
  35  -1 -28   51.39    6.50
 -35  -1  28   34.00    6.50
 -35  -1  28   38.20    5.80
  35  -1 -28   44.90    6.50
  33   1 -26   11.20    3.10
  33   1 -26    6.80    3.00
 -33   1  26    2.90    2.90
  33  -1 -26    7.70    3.60
  33  -1 -26    9.70    3.30
 -33  -1  26   10.10    4.30
 -33  -1  26   14.90    3.40
 -33  -1  26    5.50    3.40
 -31   1  24    4.60    2.90
  31   1 -24    4.40    2.80
  31   1 -24    3.00    2.30
 -31  -1  24    7.20    3.50
 -31  -1  24    3.20    3.30
  31  -1 -24    4.70    2.80
 -31  -1  24    7.70    3.30
  29   1 -22  110.99    9.00
 -29   1  22  118.59   10.50
  29   1 -22  113.09    8.60
 -29  -1  22  111.59    8.80
 -29  -1  22  114.49    9.90
  29  -1 -22  106.29    9.30
  29  -1 -22  114.79    9.60
 -29  -1  22  110.89    9.70
 -27   1  20   23.60    4.00
  27   1 -20   20.50    3.40
 -27   1  20   20.00    3.60
  27   1 -20   24.80    3.50
 -27  -1  20   12.80    3.70
  27  -1 -20   18.70    3.70
  27  -1 -20   25.70    4.30
 -27  -1  20   17.60    3.30
 -27  -1  20   18.60    4.10
 -25   1  18   21.60    3.70
  25   1 -18   28.60    3.80
  25   1 -18   26.20    3.30
  25   1 -18   24.10    3.50
 -25   1  18   24.70    3.60
 -25   1  18   30.10    4.30
  25  -1 -18   20.00    3.60
 -25  -1  18   23.00    3.30
  25  -1 -18   31.00    4.40
 -25  -1  18   15.70    3.50
 -25  -1  18   23.50    4.10
 -23   1  16   98.39    7.30
  23   1 -16   93.19    7.00
 -23   1  16   93.99    7.70
  23   1 -16   88.19    7.50
  23   1 -16   87.39    7.10
  23   1 -16   92.99    7.50
 -23   1  16   90.89    7.50
  23  -1 -16   96.59    7.80
 -23  -1  16   93.49    7.60
  23  -1 -16   92.89    7.50
 -23  -1  16  104.59    8.10
  23  -1 -16   78.69    7.30
 -23  -1  16   86.99    7.00
 -23  -1  16   96.89    7.50
 -23  -1  16   73.59    7.60
  23  -1 -16   96.89    7.30
 -21   1  14  329.87   21.10
 -21   1  14  331.67   20.70
  21   1 -14  320.77   20.70
  21   1 -14  326.47   20.50
 -21   1  14  327.67   20.80
 -21   1  14  327.87   20.70
  21   1 -14  313.97   20.60
  21   1 -14  315.57   20.50
 -21  -1  14  285.37   20.70
  21  -1 -14  332.27   20.80
  21  -1 -14  323.67   21.10
 -21  -1  14  315.67   20.50
  21  -1 -14  300.97   20.80
 -21  -1  14  302.47   20.80
  21  -1 -14  320.97   21.20
  19   1 -12  512.75   32.80
 -19   1  12  539.65   33.20
  19   1 -12  511.05   32.70
 -19   1  12  556.04   32.90
  19   1 -12  523.75   32.70
 -19   1  12  538.25   32.90
 -19   1  12  521.15   32.70
 -19  -1  12  550.24   32.80
  19  -1 -12  531.55   33.20
  19  -1 -12  437.46   32.80
 -19  -1  12  469.55   32.90
  19  -1 -12  544.35   33.30
  19  -1 -12  543.85   33.00
 -19  -1  12  595.24   33.10
 -19  -1  12  453.45   32.80
 -17   1  10 1695.93  108.99
 -17   1  10 1796.42  108.89
 -17   1  10 1720.53  108.79
  17   1 -10 1812.92  108.79
  17   1 -10 1824.42  108.79
 -17   1  10 1779.72  109.19
  17   1 -10 1765.52  108.79
  17   1 -10 1765.82  108.69
  17  -1 -10 1833.12  108.99
 -17  -1  10 1560.44  108.79
  17  -1 -10 1805.52  109.19
 -17  -1  10 1967.20  108.99
 -17  -1  10 2028.40  109.09
  17  -1 -10 1535.45  109.09
  17  -1 -10 1707.73  109.29
  15   1  -8 3690.13  217.28
  15   1  -8 3473.05  217.08
 -15   1   8 3559.54  217.28
  15   1  -8 3518.85  217.18
  15   1  -8 3774.12  217.28
 -15   1   8 3684.73  217.28
 -15   1   8 3552.54  217.58
 -15   1   8 3477.15  217.08
  15  -1  -8 3303.27  217.58
 -15  -1   8 3115.49  217.18
 -15  -1   8 3728.63  217.38
  15  -1  -8 3796.92  217.38
  15  -1  -8 3655.63  217.58
 -15  -1   8 3838.62  217.38
  15  -1  -8 3176.28  217.28
 -13   1   6  452.45   28.80
  13   1  -6  484.65   29.00
 -13   1   6  441.26   29.00
  13   1  -6  459.65   28.90
  13   1  -6  464.95   28.80
 -13   1   6  446.26   29.30
  13   1  -6  462.45   29.00
 -13   1   6  483.55   29.10
 -13  -1   6  509.55   29.20
  13  -1  -6  490.35   29.10
  13  -1  -6  383.26   29.00
  13  -1  -6  455.35   29.40
 -13  -1   6  509.35   29.20
  11   1  -4   32.40    2.70
 -11   1   4   36.30    3.40
  11   1  -4   36.40    3.00
 -11   1   4   39.30    3.10
  11   1  -4   34.40    3.20
  11   1  -4   32.10    2.70
 -11   1   4   36.30    3.10
  11  -1  -4   31.50    3.10
 -11  -1   4   25.50    2.60
  11  -1  -4   34.00    3.20
 -11  -1   4   38.30    3.10
 -11  -1   4   32.20    3.00
  11  -1  -4   32.50    3.50
  -9   1   2 3562.94  204.28
   9   1  -2 3391.36  203.98
   9   1  -2 3267.07  204.18
  -9   1   2 3306.57  204.28
   9   1  -2 3369.46  204.18
   9   1  -2 3335.27  204.48
  -9  -1   2 3667.03  204.38
   9  -1  -2 3570.34  204.38
   9  -1  -2 3000.90  204.48
   9  -1  -2 3272.17  204.38
  -9  -1   2 3036.80  204.28
  -9  -1   2 3517.45  204.48
  -9  -1   2 3224.88  204.68
   7   1   0   57.99    4.30
  -7   1   0   65.79    4.60
  -7   1   0   68.09    4.90
  -7   1   0   63.59    4.50
   7   1   0   60.69    4.30
  -7  -1   0   68.69    4.90
   7  -1   0   73.99    4.70
  -7  -1   0   53.79    4.40
   7  -1   0   57.99    4.80
  -7  -1   0   68.89    4.60
   7  -1   0   60.69    4.60
   5   1   2 4295.37  257.47
   5   1   2 4230.08  256.97
  -5   1  -2 4252.37  256.87
   5   1   2 4271.67  256.97
  -5   1  -2 4115.59  257.17
  -5   1  -2 4382.06  257.07
  -5   1  -2 4312.97  256.97
  -5  -1  -2 4344.57  257.37
  -5  -1  -2 3747.62  256.97
   5  -1   2 4590.54  257.17
  -5  -1  -2 4680.33  257.07
   5  -1   2 3961.90  257.07
   5  -1   2 4172.88  257.37
   5  -1   2 3995.20  257.17
   5  -1   2 4156.38  256.87
  -5  -1  -2 3938.71  257.37
   3   1   4  166.68   10.60
  -3   1  -4  170.88   10.70
   3   1   4  167.08   11.10
  -3   1  -4  169.08   10.70
   3   1   4  171.08   10.60
  -3   1  -4  173.18   11.00
   3   1   4  169.68   10.40
  -3   1  -4  161.38   10.70
  -3   1  -4  167.98   10.70
  -3  -1  -4  158.08   10.70
   3  -1   4  150.28   10.80
  -3  -1  -4  156.78   10.40
   3  -1   4  187.98   10.80
  -3  -1  -4  160.88   11.20
   3  -1   4  168.68   10.70
   3  -1   4  160.88   10.70
   3  -1   4  162.98   11.00
  -3  -1  -4  178.68   10.80
   1   1   6   28.30    3.30
  -1   1  -6   23.10    2.60
  -1   1  -6   24.00    2.30
   1   1   6   20.70    2.30
   1   1   6   22.10    2.10
  -1   1  -6   26.80    2.20
   1   1   6   20.20    2.30
  -1   1  -6   19.70    2.30
  -1   1  -6   22.60    2.40
  -1  -1  -6   19.90    2.50
   1  -1   6   20.90    2.20
  -1  -1  -6   26.70    2.20
   1  -1   6   28.50    2.60
   1  -1   6   21.60    2.50
   1  -1   6   21.00    2.70
  -1  -1  -6   22.40    2.50
   1  -1   6   17.40    2.40
  -1  -1  -6   20.80    2.80
  -1   1   8  712.23   43.70
  -1   1   8  720.43   43.30
   1   1  -8  720.73   43.30
   1   1  -8  700.93   43.10
  -1   1   8  684.33   43.20
   1   1  -8  692.43   43.60
   1   1  -8  707.03   43.30
   1   1  -8  672.73   43.40
  -1   1   8  732.93   43.30
  -1  -1   8  789.82   43.80
   1  -1  -8  652.53   43.70
  -1  -1   8  641.74   43.30
  -1  -1   8  719.93   43.60
   1  -1  -8  730.43   43.30
  -1  -1   8  664.13   43.60
   1  -1  -8  675.23   43.40
  -3   1  10  212.48   13.40
  -3   1  10  209.68   13.30
   3   1 -10  201.58   13.00
  -3   1  10  220.58   13.80
  -3   1  10  202.48   13.30
   3   1 -10  196.78   13.50
   3   1 -10  214.18   13.40
   3   1 -10  199.28   13.60
   3   1 -10  212.08   13.30
  -3  -1  10  177.58   13.40
  -3  -1  10  222.88   13.70
  -3  -1  10  216.98   13.50
   3  -1 -10  176.68   13.40
   3  -1 -10  227.38   13.50
   3  -1 -10  193.78   13.80
  -3  -1  10  210.68   13.70
   5   1 -12 1347.27   86.29
  -5   1  12 1405.56   86.09
  -5   1  12 1380.46   86.39
  -5   1  12 1462.45   86.09
   5   1 -12 1485.05   86.09
   5   1 -12 1402.76   85.69
  -5   1  12 1446.96   85.99
   5   1 -12 1385.66   86.29
   5   1 -12 1496.15   86.09
   5  -1 -12 1420.76   86.19
   5  -1 -12 1191.28   85.99
   5  -1 -12 1293.57   86.49
  -5  -1  12 1532.35   86.19
  -5  -1  12 1312.17   86.39
   5  -1 -12 1542.95   86.19
  -5  -1  12 1243.98   86.09
  -5  -1  12 1448.26   86.39
  -7   1  14  844.32   51.79
   7   1 -14  863.71   51.39
  -7   1  14  862.21   51.59
   7   1 -14  808.62   51.79
   7   1 -14  843.12   50.89
   7   1 -14  823.92   51.59
   7   1 -14  865.61   51.39
  -7   1  14  843.62   51.39
  -7   1  14  860.61   51.39
  -7  -1  14  799.32   51.69
   7  -1 -14  915.01   51.59
  -7  -1  14  884.71   51.49
   7  -1 -14  697.93   51.39
   7  -1 -14  708.23   51.69
  -7  -1  14  853.31   51.79
   7  -1 -14  840.02   51.49
  -7  -1  14  756.22   51.89
   9   1 -16  662.63   42.70
  -9   1  16  693.43   42.50
  -9   1  16  666.83   42.60
   9   1 -16  732.93   42.50
  -9   1  16  686.33   42.90
   9   1 -16  697.23   42.00
  -9   1  16  701.43   42.50
   9   1 -16  702.43   42.40
   9   1 -16  654.53   42.90
   9  -1 -16  725.33   42.70
   9  -1 -16  743.73   42.80
  -9  -1  16  702.63   42.60
   9  -1 -16  609.04   42.60
  -9  -1  16  664.43   42.90
  -9  -1  16  696.13   43.00
   9  -1 -16  603.94   42.90
   9  -1 -16  692.43   42.90
  -9  -1  16  593.94   42.50
 -11   1  18  440.26   27.80
  11   1 -18  440.06   27.40
  11   1 -18  432.36   27.80
 -11   1  18  444.26   27.60
  11   1 -18  446.66   27.00
  11   1 -18  424.66   27.40
 -11   1  18  449.95   27.50
  11   1 -18  407.86   27.90
 -11   1  18  439.96   28.90
 -11  -1  18  377.96   27.60
 -11  -1  18  472.25   27.70
  11  -1 -18  466.05   27.70
 -11  -1  18  409.06   27.90
 -11  -1  18  450.95   28.10
  11  -1 -18  355.56   27.50
  11  -1 -18  431.36   27.90
  11  -1 -18  389.06   28.00
  11  -1 -18  471.85   28.50
  13   1 -20  524.65   32.60
  13   1 -20  541.65   35.20
  13   1 -20  512.95   31.90
  13   1 -20  499.45   32.40
 -13   1  20  486.95   32.90
  13   1 -20  495.35   33.10
 -13   1  20  523.75   33.00
 -13   1  20  513.35   32.50
 -13   1  20  533.75   32.70
 -13  -1  20  506.65   33.10
  13  -1 -20  436.16   33.00
 -13  -1  20  476.05   32.70
 -13  -1  20  535.15   34.10
 -13  -1  20  530.65   32.80
  13  -1 -20  549.95   33.10
  13  -1 -20  542.25   33.40
  13  -1 -20  479.25   32.70
  13  -1 -20  521.75   32.90
  15   1 -22  795.52   54.49
  15   1 -22  879.31   53.29
  15   1 -22  865.71   53.89
 -15   1  22  879.41   54.39
 -15   1  22  933.41   54.19
  15   1 -22  915.31   53.99
 -15  -1  22  857.71   54.59
 -15  -1  22  756.62   54.09
  15  -1 -22  774.72   54.49
  15  -1 -22  941.81   54.49
  17   1 -24   19.80    3.70
 -17   1  24   23.20    4.40
 -17   1  24   27.00    4.20
  17   1 -24   22.60    3.10
  17  -1 -24   25.30    4.00
 -17  -1  24   21.50    4.50
 -17  -1  24   15.20    3.70
  17  -1 -24   23.70    4.60
  17  -1 -24   26.00    4.60
  19   1 -26   21.10    2.90
  19   1 -26   19.50    3.90
 -19   1  26   16.30    3.90
  19  -1 -26   22.10    4.20
  19  -1 -26   17.40    3.80
  19  -1 -26   20.60    5.40
 -19  -1  26   22.90    4.70
 -19  -1  26   10.00    3.50
 -21   1  28   -0.50    2.40
  21   1 -28   -2.70    2.10
  21   1 -28   -1.80    2.40
 -21   1  28   -3.90    2.30
  21  -1 -28   -0.40    2.80
 -21  -1  28   -0.80    3.00
 -21  -1  28    0.40    3.30
  21  -1 -28   -2.00    2.50
  21  -1 -28   -1.20    2.90
  23   1 -30    3.00    2.90
  23   1 -30    7.90    2.20
 -23   1  30    8.00    3.30
 -23   1  30    7.30    3.40
  23  -1 -30    3.20    3.20
  23  -1 -30   10.50    4.10
 -23  -1  30    7.50    3.70
 -23  -1  30    7.20    4.30
  23  -1 -30    2.90    3.20
  25   1 -32    3.00    2.70
 -25   1  32    3.40    3.20
 -25   1  32    8.60    3.90
  25   1 -32    5.00    2.10
 -25  -1  32    6.00    4.40
 -25  -1  32    2.30    3.80
  25  -1 -32    5.20    3.70
  25  -1 -32    0.00    3.60
  25  -1 -32   -0.80    3.20
  27   1 -34    0.10    2.10
  27   1 -34   -0.60    2.70
 -27   1  34    6.90    4.20
 -27   1  34   12.40    7.10
  27  -1 -34    3.40    3.40
 -27  -1  34    0.70    4.10
  27  -1 -34    1.30    3.70
 -27  -1  34   -1.40    3.90
 -36   2  29    6.20    3.20
  36   2 -29   13.10    3.20
 -36  -2  29    8.90    4.60
  36  -2 -29    6.10    4.20
 -36  -2  29    3.40    4.70
  36  -2 -29    9.70    3.80
  34   2 -27   25.50    3.90
 -34   2  27   17.50    4.00
  34  -2 -27   26.50    5.10
  34  -2 -27   36.50    6.20
 -34  -2  27   14.50    4.70
 -34  -2  27   29.30    5.60
 -32   2  25    1.00    2.50
  32   2 -25    0.10    2.10
  32   2 -25    2.30    2.30
 -32  -2  25    4.70    2.40
 -32  -2  25   -0.70    3.30
  32  -2 -25    5.20    3.20
 -32  -2  25    1.60    3.40
  32  -2 -25    3.50    3.60
  30   2 -23    0.50    1.80
  30   2 -23    2.00    2.10
 -30  -2  23    1.20    2.00
  30  -2 -23    7.50    2.90
 -30  -2  23   -2.60    3.10
  30  -2 -23    3.90    3.40
 -28   2  21   57.89    6.20
  28   2 -21   59.49    5.10
  28   2 -21   66.09    5.70
  28   2 -21   60.49    5.30
 -28  -2  21   55.79    5.20
  28  -2 -21   63.89    6.80
 -28  -2  21   62.99    9.30
 -28  -2  21   68.39    7.10
  28  -2 -21   65.09    7.20
  26   2 -19    4.90    2.10
 -26   2  19    2.20    2.20
 -26   2  19    3.00    2.40
  26   2 -19    5.40    1.90
  26  -2 -19    7.00    2.80
 -26  -2  19    5.00    2.80
 -26  -2  19    6.30    2.00
 -26  -2  19    6.70    3.10
  26  -2 -19    0.50    2.60
 -24   2  17  118.29    9.10
  24   2 -17  125.39    8.80
 -24   2  17  118.49    8.80
  24   2 -17  114.79    8.50
  24   2 -17  129.09    9.00
 -24   2  17  122.19    8.90
  24   2 -17  128.09    8.50
 -24  -2  17  103.19    8.40
 -24  -2  17  133.69    9.70
  24  -2 -17  118.09    9.50
  24  -2 -17  127.29   10.10
 -24  -2  17  109.39    9.50
 -22   2  15   24.50    3.50
 -22   2  15   36.30    3.50
  22   2 -15   29.80    3.20
  22   2 -15   37.30    3.60
  22   2 -15   24.40    3.00
 -22   2  15   26.30    3.50
  22  -2 -15   26.60    4.30
 -22  -2  15   33.40    4.40
 -22  -2  15   20.20    3.60
  22  -2 -15   25.50    3.80
 -22  -2  15   25.10    3.70
  22  -2 -15   23.80    4.30
 -22  -2  15   23.50    3.10
  20   2 -13   39.00    3.60
 -20   2  13   28.80    3.70
 -20   2  13   34.50    3.40
  20   2 -13   31.50    3.30
 -20   2  13   41.50    4.50
  20   2 -13   32.40    3.20
 -20   2  13   29.60    3.50
  20   2 -13   24.50    3.30
  20  -2 -13   28.70    4.00
 -20  -2  13   32.20    4.00
  20  -2 -13   38.30    4.40
 -20  -2  13   35.40    4.10
  20  -2 -13   40.40    4.90
 -20  -2  13   34.80    3.90
 -20  -2  13   28.80    3.90
  20  -2 -13   33.80    4.00
  18   2 -11    5.40    1.60
 -18   2  11   10.90    1.80
 -18   2  11    5.40    1.90
 -18   2  11   11.10    2.70
 -18   2  11    6.60    1.70
  18   2 -11   10.10    2.10
  18   2 -11   12.80    2.50
  18  -2 -11    9.70    2.50
 -18  -2  11    8.50    2.10
  18  -2 -11    8.10    2.10
  18  -2 -11    9.70    2.80
 -18  -2  11    5.10    2.00
  18  -2 -11    4.40    2.10
 -18  -2  11   10.00    2.40
 -16   2   9  389.96   24.80
  16   2  -9  388.36   24.10
 -16   2   9  400.26   23.80
  16   2  -9  389.66   23.80
 -16   2   9  371.06   24.00
 -16   2   9  379.16   24.10
  16   2  -9  369.86   23.70
 -16  -2   9  343.37   24.20
 -16  -2   9  388.66   24.30
 -16  -2   9  348.07   24.10
  16  -2  -9  384.16   24.40
  16  -2  -9  436.46   25.10
  16  -2  -9  342.87   24.70
 -16  -2   9  410.96   24.70
  14   2  -7 1411.56   84.79
  14   2  -7 1417.86   84.79
  14   2  -7 1377.96   85.09
 -14   2   7 1407.96   85.69
 -14   2   7 1433.46   85.09
  14  -2  -7 1205.18   85.69
 -14  -2   7 1473.95   85.79
 -14  -2   7 1282.67   85.19
 -14  -2   7 1542.35   85.29
  14  -2  -7 1522.65   85.49
  14  -2  -7 1297.57   85.39
 -14  -2   7 1269.07   85.09
 -12   2   5 2642.84  158.18
  12   2  -5 2596.64  157.48
 -12   2   5 2704.33  157.48
  12  -2  -5 2978.70  157.88
 -12  -2   5 2398.56  157.58
 -12  -2   5 2625.94  157.58
  12  -2  -5 2255.87  158.68
  12  -2  -5 2423.36  157.78
  10   2  -3 1201.28   73.79
 -10   2   3 1191.08   74.39
 -10   2   3 1183.38   73.79
 -10   2   3 1237.58   73.79
  10  -2  -3 1091.59   74.09
 -10  -2   3 1371.86   74.49
 -10  -2   3 1355.16   73.99
 -10  -2   3 1176.98   74.89
  10  -2  -3 1381.66   74.29
 -10  -2   3 1169.08   73.79
 -10  -2   3 1064.39   73.89
  10  -2  -3 1048.60   74.49
  -8   2   1  753.62   47.20
  -8   2   1  814.92   46.60
  -8   2   1  785.02   46.60
  -8  -2   1  693.33   46.70
  -8  -2   1  874.61   47.40
  -8  -2   1  877.11   46.80
   8  -2  -1  690.03   46.90
  -8  -2   1  723.93   47.70
   8  -2  -1  674.83   47.30
  -8  -2   1  714.53   46.60
  -6   2  -1  290.77   17.80
   6  -2   1  275.27   18.20
   6  -2   1  253.37   17.50
  -6  -2  -1  266.57   18.40
  -6  -2  -1  325.87   17.50
   6  -2   1  277.17   17.90
  -6  -2  -1  255.47   17.40
   4   2   3  592.44   34.50
  -4   2  -3  558.64   34.10
  -4  -2  -3  493.45   34.50
   4  -2   3  603.54   33.80
  -4  -2  -3  563.84   33.60
  -4  -2  -3  521.85   33.70
  -4  -2  -3  617.14   33.80
   4  -2   3  492.35   33.80
   4  -2   3  482.35   34.00
   4  -2   3  535.85   34.50
  -2   2  -5   39.60    3.30
   2   2   5   38.60    3.90
  -2  -2  -5   50.09    3.40
   2  -2   5   35.20    4.10
   2  -2   5   37.20    3.40
   2  -2   5   35.40    3.30
   2  -2   5   47.60    3.50
  -2  -2  -5   37.20    3.20
  -2  -2  -5   38.50    4.30
  -2  -2  -5   39.40    3.20
   2  -2   5   40.00    3.50
   0   2   7   49.60    4.50
   0   2  -7   46.70    3.30
   0   2  -7   46.50    3.30
   0   2  -7   41.70    4.50
   0   2  -7   47.00    3.60
   0  -2  -7   48.10    4.80
   0  -2  -7   52.39    3.90
   0  -2   7   40.40    3.90
   0  -2  -7   36.60    3.70
   0  -2  -7   52.79    3.90
   0  -2   7   45.80    5.40
   0  -2   7   45.50    3.70
   0  -2   7   54.79    4.60
   2   2  -9 1023.50   61.99
   2   2  -9 1046.10   62.79
  -2   2   9 1027.20   61.89
  -2   2   9 1029.00   62.79
   2   2  -9 1002.50   61.89
   2   2  -9 1042.00   61.99
  -2   2   9 1018.70   61.89
   2  -2  -9  918.41   62.89
  -2  -2   9  865.21   62.79
  -2  -2   9 1085.29   62.39
   2  -2  -9  937.31   62.29
  -2  -2   9 1119.49   62.69
   2  -2  -9 1146.49   62.39
  -2  -2   9  918.41   62.29
  -2  -2   9  983.90   61.99
  -4   2  11  154.98    9.80
   4   2 -11  160.18   10.60
   4   2 -11  152.08    9.70
   4   2 -11  147.59    9.70
  -4   2  11  149.99   10.60
  -4   2  11  157.08    9.80
  -4  -2  11  156.48   10.60
  -4  -2  11  131.09   10.60
   4  -2 -11  146.99   11.40
   4  -2 -11  134.99   10.20
  -4  -2  11  136.09   10.20
  -4  -2  11  158.28   10.20
   4  -2 -11  149.49   10.20
   4  -2 -11  157.98   10.20
  -6   2  13  891.51   56.19
  -6   2  13  915.91   55.49
  -6   2  13  951.50   55.99
  -6   2  13  913.41   55.49
   6   2 -13  922.61   55.49
   6   2 -13  916.71   55.49
   6   2 -13  889.01   56.09
  -6  -2  13  947.91   55.89
  -6  -2  13  856.31   56.29
   6  -2 -13  947.91   55.89
  -6  -2  13  851.41   56.39
  -6  -2  13  903.81   56.29
   6  -2 -13  904.01   56.49
   6  -2 -13  790.82   56.29
   6  -2 -13  888.81   55.89
   8   2 -15    4.60    2.20
  -8   2  15    2.90    1.60
   8   2 -15    2.60    1.50
   8   2 -15    1.20    1.50
  -8   2  15    2.90    1.60
  -8   2  15    9.30    2.60
  -8   2  15    4.60    2.10
   8  -2 -15    2.40    2.60
  -8  -2  15    1.90    1.90
  -8  -2  15    4.00    2.10
   8  -2 -15    6.50    2.70
  -8  -2  15    4.80    2.70
   8  -2 -15    5.40    2.00
  -8  -2  15    5.70    2.60
   8  -2 -15    1.60    1.80
   8  -2 -15    3.40    2.00
 -10   2  17  313.37   19.50
  10   2 -17  292.07   19.90
 -10   2  17  286.57   19.80
 -10   2  17  304.07   19.40
  10   2 -17  296.77   19.30
 -10   2  17  301.57   20.30
  10   2 -17  284.37   20.60
 -10  -2  17  292.97   20.30
 -10  -2  17  361.66   20.80
  10  -2 -17  340.37   20.00
  10  -2 -17  313.07   20.60
 -10  -2  17  319.47   20.60
  10  -2 -17  271.97   19.80
  10  -2 -17  284.67   20.40
 -10  -2  17  282.67   19.90
  10  -2 -17  286.07   20.40
 -12   2  19  294.17   20.60
 -12   2  19  308.97   20.60
  12   2 -19  293.37   19.80
 -12   2  19  308.67   20.00
 -12   2  19  307.37   20.10
  12   2 -19  302.97   19.90
  12  -2 -19  316.97   20.70
 -12  -2  19  274.37   21.00
  12  -2 -19  293.17   21.10
  12  -2 -19  309.27   20.70
  12  -2 -19  330.17   21.40
  12  -2 -19  335.17   21.40
 -12  -2  19  297.67   20.50
 -12  -2  19  350.26   20.70
 -14   2  21   -1.60    1.80
  14   2 -21    2.30    1.80
  14   2 -21    0.80    1.90
 -14   2  21   -2.00    2.00
 -14   2  21   -0.70    2.70
  14  -2 -21   -2.10    3.00
 -14  -2  21    3.10    3.30
  14  -2 -21   -1.80    2.30
  14  -2 -21    2.10    3.00
 -14  -2  21    1.50    2.80
 -16   2  23   12.00    3.70
 -16   2  23   14.90    3.00
  16   2 -23   17.40    2.80
  16   2 -23   15.70    2.70
  16  -2 -23   15.70    4.20
 -16  -2  23   13.60    3.50
  16  -2 -23   17.30    4.30
  18   2 -25   23.40    3.50
 -18   2  25   28.60    4.00
 -18   2  25   25.90    4.70
 -18  -2  25   22.70    4.60
  18  -2 -25   23.20    5.00
  18  -2 -25   26.10    4.30
 -18  -2  25   19.40    4.80
 -20   2  27   18.00    4.20
  20   2 -27   19.80    3.20
  20  -2 -27   23.90    4.70
  20  -2 -27   13.30    3.80
 -20  -2  27   19.00    4.30
  20  -2 -27   26.40    4.90
 -20  -2  27   12.70    4.70
 -22   2  29    5.80    2.90
  22   2 -29    4.70    2.70
 -22   2  29    7.30    3.90
 -22  -2  29    4.60    3.70
  22  -2 -29    4.20    3.80
 -22  -2  29    9.20    4.80
  22  -2 -29    7.10    3.80
  22  -2 -29    3.10    3.20
 -24   2  31    3.30    3.40
  24   2 -31    2.80    2.60
 -24   2  31   -3.40    2.90
  24  -2 -31    9.90    4.40
  24  -2 -31    1.20    3.50
 -24  -2  31    2.00    4.00
  24  -2 -31   -0.60    3.80
 -24  -2  31    2.50    4.70
  26   2 -33   24.30    4.40
 -26   2  33   16.90    4.30
 -26   2  33   26.20    5.60
  26  -2 -33   27.70    5.80
 -26  -2  33   27.00    5.60
  26  -2 -33   23.50    5.30
 -26  -2  33   24.50    6.90
  26  -2 -33   41.20    6.90
  33   3 -26    1.30    2.00
 -33   3  26    3.40    2.60
 -33  -3  26   10.00    4.40
  33  -3 -26    0.30    6.20
  33  -3 -26    4.10    6.90
 -33  -3  26   -0.40    3.50
 -31   3  24   63.09    6.30
  31   3 -24   60.49    5.30
  31  -3 -24   72.19    8.60
  31  -3 -24   67.89    7.70
 -31  -3  24   58.09    7.40
 -31  -3  24   62.39    7.60
  29   3 -22    2.50    1.60
 -29   3  22    2.80    2.30
 -29   3  22    0.70    2.90
 -29  -3  22    0.00    2.70
  29  -3 -22   -0.70    3.20
  29  -3 -22    1.10    2.50
 -27   3  20    9.30    2.30
  27   3 -20   10.50    1.70
 -27   3  20    8.90    2.70
 -27   3  20   13.20    2.80
  27   3 -20    7.30    1.70
  27  -3 -20   11.70    3.50
 -27  -3  20   14.50    4.00
  27  -3 -20    9.10    3.90
 -25   3  18   -2.50    1.70
 -25   3  18    1.40    1.70
 -25   3  18    2.90    1.90
 -25  -3  18    1.20    2.50
  25  -3 -18    2.50    2.70
 -25  -3  18    1.20    3.00
  25  -3 -18    2.30    2.90
 -23   3  16   22.40    3.00
 -23   3  16   19.30    2.80
 -23   3  16   24.40    3.00
  23   3 -16   30.80    3.90
  23  -3 -16   24.10    4.80
  23  -3 -16   25.30    4.10
 -23  -3  16   25.80    4.10
 -23  -3  16   18.20    3.50
 -21   3  14   29.90    3.30
 -21   3  14   26.00    3.30
  21   3 -14   31.40    3.90
 -21   3  14   35.60    4.00
  21  -3 -14   29.90    4.60
 -21  -3  14   24.90    4.00
 -21  -3  14   34.20    4.20
 -21  -3  14   38.30    4.50
 -21  -3  14   35.40    3.30
  21  -3 -14   35.40    5.40
  19   3 -12    7.10    2.20
 -19   3  12    0.20    1.60
  19  -3 -12   -0.90    2.20
 -19  -3  12   -5.30    2.30
 -19  -3  12   -1.10    2.20
 -19  -3  12    7.80    2.50
  19  -3 -12   -4.20    2.40
  19  -3 -12    6.60    3.10
  17   3 -10    6.00    2.00
 -17  -3  10   -8.90    3.10
  17  -3 -10    5.30    2.80
  17  -3 -10   -5.10    1.80
 -17  -3  10   -4.00    1.80
 -17  -3  10    3.80    1.60
 -15   3   8  109.19    8.40
  15   3  -8  112.79    7.50
  15  -3  -8   86.79    7.70
 -15  -3   8  100.19    7.70
 -15  -3   8   99.89    7.70
 -15  -3   8  110.49    7.80
 -15  -3   8  121.79    7.80
  15  -3  -8   95.49    8.70
  15  -3  -8   97.19    7.90
  13   3  -6  312.47   20.10
 -13   3   6  294.97   20.70
  13  -3  -6  330.37   20.30
 -13  -3   6  324.27   20.00
 -13  -3   6  326.37   21.50
  13  -3  -6  317.27   21.20
 -13  -3   6  293.77   19.90
 -13  -3   6  330.67   20.50
 -13  -3   6  319.77   20.20
  13  -3  -6  298.07   20.20
 -11   3   4    6.40    2.10
 -11  -3   4    5.00    2.80
 -11  -3   4    1.60    1.40
  11  -3  -4    4.20    1.60
 -11  -3   4    2.40    1.20
  11  -3  -4    1.50    2.10
 -11  -3   4    2.00    2.00
 -11  -3   4    4.30    1.40
  11  -3  -4    2.20    1.50
  -9   3   2   16.00    2.70
  -9  -3   2   16.50    3.50
   9  -3  -2   16.70    2.30
  -9  -3   2   13.60    1.80
   9  -3  -2   16.70    2.20
  -9  -3   2   14.50    2.20
  -9  -3   2   14.10    1.80
   9  -3  -2   15.90    3.10
  -7   3   0  140.89    9.50
   7  -3   0  122.49    9.70
  -7  -3   0  127.39    8.60
  -7  -3   0  149.29    8.70
   7  -3   0  134.49    8.90
  -7  -3   0  133.39   10.20
  -7  -3   0  133.19    8.90
   7  -3   0  114.69    9.80
  -5   3  -2  639.44   40.00
  -5  -3  -2  612.94   39.60
   5  -3   2  609.94   39.50
   5  -3   2  708.53   39.60
   5  -3   2  686.13   39.50
   5  -3   2  611.54   40.20
   5  -3   2  579.94   39.50
  -5  -3  -2  692.23   39.40
  -5  -3  -2  637.74   39.40
   5  -3   2  605.14   40.50
  -5  -3  -2  642.74   40.80
  -3   3  -4  103.99    7.60
   3  -3   4  101.29    8.50
   3  -3   4  102.99    7.80
   3  -3   4   94.99    7.20
  -3  -3  -4  102.49    7.10
   3  -3   4  123.19    7.50
  -3  -3  -4  114.29    7.40
  -3  -3  -4  107.29    8.70
  -3  -3  -4   97.39    7.20
   3  -3   4  111.59    7.30
  -1   3  -6    0.00    1.50
   1   3   6    1.30    1.90
   1  -3   6   -1.20    1.80
  -1  -3  -6    4.20    1.60
  -1  -3  -6    2.60    2.40
   1  -3   6   -0.60    2.00
   1  -3   6    1.40    1.60
   1  -3   6    0.40    1.30
   1  -3   6   -1.00    2.30
  -1  -3  -6   -1.80    1.20
  -1  -3  -6   -3.60    1.20
   1   3  -8    3.80    1.40
  -1   3   8    4.40    2.20
  -1  -3   8    2.20    2.60
   1  -3  -8    5.00    1.50
   1  -3  -8    1.20    1.30
   1  -3  -8    3.90    2.60
  -1  -3   8    1.10    1.50
  -1  -3   8    1.30    1.80
  -1  -3   8    2.10    1.50
  -1  -3   8    2.80    1.50
   1  -3  -8    2.30    1.70
   3   3 -10  191.78   13.90
  -3   3  10  199.28   13.80
  -3  -3  10  210.78   14.40
  -3  -3  10  204.08   13.30
   3  -3 -10  222.28   14.60
   3  -3 -10  199.18   13.20
  -3  -3  10  212.28   13.90
   3  -3 -10  189.58   13.30
  -3  -3  10  200.78   13.40
   3  -3 -10  178.68   14.20
   3  -3 -10  208.68   13.50
  -3  -3  10  199.68   12.90
  -5   3  12  208.98   14.40
   5   3 -12  203.18   14.50
  -5  -3  12  201.98   13.90
  -5  -3  12  198.68   14.40
  -5  -3  12  210.58   14.10
   5  -3 -12  198.68   15.00
   5  -3 -12  209.88   13.90
   5  -3 -12  228.78   15.10
   5  -3 -12  206.48   14.10
  -5  -3  12  227.48   15.20
  -7   3  14  155.68   11.00
   7  -3 -14  140.79   10.50
  -7  -3  14  148.19   10.60
   7  -3 -14  161.98   11.60
   7  -3 -14  161.18   11.80
  -7  -3  14  138.39   10.40
  -7  -3  14  169.78   12.10
   7  -3 -14  134.39   10.60
  -7  -3  14  162.68   11.80
   7  -3 -14  131.09   10.30
  -9   3  16  409.36   28.00
  -9   3  16  430.46   26.70
   9  -3 -16  429.36   27.80
   9  -3 -16  424.36   28.80
   9  -3 -16  448.56   28.00
  -9  -3  16  408.56   28.20
   9  -3 -16  460.15   27.80
   9  -3 -16  430.56   28.60
  -9  -3  16  398.06   28.50
  -9  -3  16  475.05   28.70
  -9  -3  16  428.26   27.80
 -11   3  18  105.29    7.90
 -11   3  18  110.09    7.90
 -11  -3  18  118.99   10.20
 -11  -3  18  133.69    9.20
  11  -3 -18  111.19    9.10
  11  -3 -18  115.29    9.90
  11  -3 -18  121.89   10.20
 -11  -3  18  122.49    9.20
  11  -3 -18  115.99   10.40
 -13   3  20   36.10    4.60
  13   3 -20   32.70    3.10
 -13   3  20   32.10    3.50
  13  -3 -20   30.50    4.40
 -13  -3  20   28.80    4.40
  13  -3 -20   36.70    5.80
  13  -3 -20   34.30    5.40
  15   3 -22    0.60    1.40
 -15   3  22    1.30    1.80
 -15   3  22   -0.60    1.70
  15   3 -22    4.50    1.60
 -15  -3  22    0.90    2.90
  15  -3 -22    4.90    3.50
 -15  -3  22   -2.10    3.40
  15  -3 -22   -0.20    3.10
  17   3 -24   46.90    4.20
 -17   3  24   44.90    5.80
  17   3 -24   41.80    4.20
 -17   3  24   46.70    4.70
  17  -3 -24   50.49    5.90
  17  -3 -24   44.00    6.70
 -17  -3  24   45.20    6.80
  17  -3 -24   54.29    7.90
 -17  -3  24   49.10    6.10
  19   3 -26    3.20    1.80
  19   3 -26    1.30    1.90
 -19   3  26    1.90    2.20
 -19  -3  26    1.50    4.00
  19  -3 -26    0.20    3.40
  19  -3 -26    3.80    2.90
  19  -3 -26    1.30    3.50
 -19  -3  26    0.10    3.00
 -21   3  28   29.10    4.10
  21   3 -28   35.90    4.20
 -21  -3  28   30.80    5.30
  21  -3 -28   44.30    7.00
  21  -3 -28   33.60    5.20
  21  -3 -28   35.60    6.40
 -21  -3  28   35.10    6.60
  23   3 -30  124.29    9.70
 -23   3  30  114.49    9.90
 -23  -3  30  157.78   12.50
  23  -3 -30  148.39   16.10
  23  -3 -30  123.29   12.00
 -23  -3  30  151.58   14.10
 -30  -4  23   17.30    4.60
  30  -4 -23   23.30    5.20
  30  -4 -23   26.60    5.80
 -30  -4  23   26.60    5.10
  28  -4 -21    1.10    3.20
  28  -4 -21   -0.50    8.20
 -28  -4  21   -5.40    2.90
 -28  -4  21   -3.30    3.30
  26  -4 -19    4.50    4.10
 -26  -4  19    1.90    3.00
 -26  -4  19    6.40    3.50
  26  -4 -19    3.20    3.20
  24  -4 -17   -1.70    3.50
 -24  -4  17    7.00    3.10
  24  -4 -17   -1.80    2.50
 -24  -4  17   -1.90    2.50
  22   4 -15   -3.70    2.30
 -22  -4  15   -2.00    2.30
 -22  -4  15   -0.40    2.70
  22  -4 -15   -1.70    3.30
  22  -4 -15    3.00    2.90
  20   4 -13   11.10    3.00
 -20  -4  13   10.50    2.50
  20  -4 -13    9.10    3.90
  20  -4 -13    5.00    2.80
 -20  -4  13    8.00    2.50
 -20  -4  13   16.30    3.70
  18   4 -11    2.00    2.10
  18  -4 -11    2.30    2.20
 -18  -4  11    2.90    2.00
 -18  -4  11    1.70    1.80
  18  -4 -11    6.40    2.20
  18  -4 -11    2.30    3.50
 -18  -4  11    6.30    2.80
 -18  -4  11    1.10    1.80
 -18  -4  11    2.90    2.00
 -16  -4   9    2.40    1.90
 -16  -4   9   -3.60    3.40
  16  -4  -9    3.90    2.20
 -16  -4   9    1.40    2.30
  16  -4  -9   -0.10    3.80
 -16  -4   9    1.70    2.20
 -16  -4   9    1.40    1.60
  16  -4  -9   -1.90    1.90
  14  -4  -7   27.20    3.70
 -14  -4   7   31.70    4.50
  14  -4  -7   28.30    5.20
 -14  -4   7   26.70    5.60
 -14  -4   7   21.80    3.20
 -14  -4   7   22.80    3.00
 -14  -4   7   32.80    4.30
 -12  -4   5    4.60    2.80
 -12  -4   5   10.70    2.10
  12  -4  -5    9.30    3.70
 -12  -4   5    8.00    2.90
 -12  -4   5   11.30    4.20
 -12  -4   5   10.20    2.00
  12  -4  -5   10.40    3.00
  12  -4  -5    9.80    2.30
 -10  -4   3  184.38   12.80
 -10  -4   3  168.48   11.70
 -10  -4   3  185.68   11.80
  10  -4  -3  173.18   12.20
  10  -4  -3  206.58   13.80
  10  -4  -3  165.68   12.20
 -10  -4   3  204.78   14.30
 -10  -4   3  185.48   12.50
  10  -4  -3  177.58   13.60
   8  -4  -1   83.49    7.70
  -8  -4   1   78.69    8.20
   8  -4  -1   65.89    7.60
   8  -4  -1   73.79    6.00
  -8  -4   1   85.19    6.60
   8  -4  -1   75.69    6.10
  -8  -4   1   92.49    7.30
   6  -4   1  582.04   36.10
   6  -4   1  521.25   37.40
   6  -4   1  605.94   36.10
   6  -4   1  564.74   36.10
  -6  -4  -1  575.34   37.20
  -6  -4  -1  593.84   36.50
   6  -4   1  624.84   37.30
   6  -4   1  527.85   36.00
  -6  -4  -1  629.74   37.90
   4  -4   3   16.70    4.50
   4  -4   3   24.50    3.70
   4  -4   3   26.20    3.00
  -4  -4  -3   22.80    3.10
   4  -4   3   19.60    3.00
  -4  -4  -3   22.40    4.60
   4  -4   3   26.00    3.80
  -4  -4  -3   23.10    4.10
   4  -4   3   20.50    2.70
   2  -4   5   -0.50    3.40
  -2  -4  -5    4.20    1.60
  -2  -4  -5    6.90    3.40
   2  -4   5   12.20    3.20
  -2  -4  -5   10.10    2.40
  -2  -4  -5    4.40    3.10
   2  -4   5    5.10    1.80
   2  -4   5    7.40    1.70
  -2  -4  -5    7.20    2.20
   2  -4   5    9.40    2.40
  -2  -4  -5    6.60    1.50
   2  -4   5    6.70    2.40
   0  -4  -7   79.79    6.20
   0  -4  -7   82.19    6.80
   0  -4  -7   92.29    8.20
   0  -4   7   96.29    7.00
   0  -4   7   82.89    7.10
   0  -4   7   86.89    6.40
   0  -4   7   89.59    8.40
   0  -4  -7   91.89    6.40
   0  -4   7   86.59    6.50
   0  -4  -7   88.29    8.10
  -2   4   9    5.40    2.50
   2  -4  -9    4.60    1.80
  -2  -4   9    5.20    2.00
   2  -4  -9    4.20    3.30
   2  -4  -9    4.10    1.60
   2  -4  -9    3.30    2.10
  -2  -4   9    3.70    2.30
  -2  -4   9    5.00    3.70
   2  -4  -9    1.90    2.70
  -2  -4   9    3.30    1.60
  -2  -4   9    3.80    1.90
  -4   4  11    2.40    2.40
  -4  -4  11    5.30    3.60
   4  -4 -11    9.60    2.60
  -4  -4  11    7.50    1.90
   4  -4 -11    1.70    3.00
   4  -4 -11    8.00    3.20
   4  -4 -11    4.30    1.50
   4  -4 -11    3.40    3.20
   6  -4 -13   -0.90    3.30
   6  -4 -13    4.30    1.80
   6  -4 -13    0.60    2.60
   6  -4 -13    6.20    2.20
  -6  -4  13    3.10    1.80
  -6  -4  13    0.30    3.00
   6  -4 -13    7.20    3.40
  -6  -4  13    3.20    2.20
  -6  -4  13    3.30    3.50
   8  -4 -15   38.60    4.00
  -8  -4  15   39.20    4.40
  -8  -4  15   27.10    3.80
   8  -4 -15   18.10    4.80
  -8  -4  15   21.30    5.90
   8  -4 -15   31.50    5.40
   8  -4 -15   26.00    3.80
  10  -4 -17   18.40    3.80
 -10  -4  17   35.10    5.90
  10  -4 -17   23.90    5.20
 -10  -4  17   22.70    3.80
  10  -4 -17   28.30    5.30
  12  -4 -19   45.30    6.10
 -12  -4  19   32.10    4.70
 -12  -4  19   36.10    6.50
  12  -4 -19   39.00    6.60
  12  -4 -19   32.50    4.80
 -14  -4  21   70.49    7.90
 -14  -4  21   69.49    8.60
  14  -4 -21   58.39    8.20
 -16  -4  23    6.50    4.90
  16  -4 -23   -0.30    4.10
  16  -4 -23    9.00    4.30
 -16  -4  23    6.90    3.60
  16  -4 -23    6.00    3.00
  18  -4 -25    6.30    4.00
  18  -4 -25    1.20    4.40
  18  -4 -25    1.50    2.80
 -18  -4  25    6.60    4.80
 -18  -4  25    2.50    3.60
  23  -5 -16   18.80    5.90
 -23  -5  16   11.10    3.70
 -23  -5  16   13.60    3.30
 -23  -5  16   11.90    6.20
  23  -5 -16   12.60    3.80
 -21  -5  14   20.90    4.20
  21  -5 -14   13.50    3.90
 -21  -5  14   18.30    3.20
 -21  -5  14   12.70    4.70
  21  -5 -14   23.80    6.10
 -19  -5  12   28.40    3.80
 -19  -5  12   26.30    4.70
  19  -5 -12   32.60    4.60
 -19  -5  12   23.00    5.40
  19  -5 -12   28.30    6.30
 -19  -5  12   32.60    4.60
  17  -5 -10   -0.20    2.30
 -17  -5  10    4.40    1.90
 -17  -5  10    0.30    2.10
  17  -5 -10    2.60    3.90
 -17  -5  10   -3.30    3.80
 -17  -5  10    1.90    2.60
 -17  -5  10    5.00    2.60
 -15  -5   8    7.70    3.20
  15  -5  -8   14.50    4.60
 -15  -5   8   11.00    2.90
 -15  -5   8    7.40    4.30
 -15  -5   8   13.20    2.10
 -15  -5   8   11.20    2.30
  15  -5  -8    6.10    2.60
  15  -5  -8   11.50    2.50
 -15  -5   8   14.80    3.20
 -13  -5   6    1.70    3.60
 -13  -5   6    5.60    1.60
 -13  -5   6    1.70    2.40
  13  -5  -6   -2.90    2.10
 -13  -5   6    3.40    2.70
 -13  -5   6    0.50    1.60
  13  -5  -6    3.20    3.20
  13  -5  -6    3.50    3.90
 -13  -5   6    0.80    2.90
 -11  -5   4   -4.10    2.90
  11  -5  -4   -0.60    2.70
  11  -5  -4    1.50    1.80
  11  -5  -4    0.10    2.00
 -11  -5   4    2.90    2.70
 -11  -5   4   -2.10    3.20
  11  -5  -4    0.30    3.30
 -11  -5   4   -0.10    2.40
   9  -5  -2   28.50    3.80
  -9  -5   2   25.10    4.40
   9  -5  -2   32.60    5.50
  -9  -5   2   33.40    4.40
   9  -5  -2   26.70    5.30
   9  -5  -2   28.00    3.50
   7  -5   0   14.70    2.20
   7  -5   0   10.90    2.20
  -7  -5   0   14.70    3.50
   7  -5   0    9.30    3.90
  -7  -5   0    9.70    4.50
   7  -5   0   10.90    4.10
  -7  -5   0   11.10    3.10
  -5  -5  -2   44.90    6.00
  -5  -5  -2   38.90    6.20
   5  -5   2   46.20    5.90
   5  -5   2   38.40    4.40
   5  -5   2   40.70    4.40
   5  -5   2   36.10    3.80
  -5  -5  -2   41.10    4.70
   5  -5   2   41.00    6.00
   3  -5   4    1.80    2.10
   3  -5   4   -1.10    3.20
  -3  -5  -4    0.30    2.20
   3  -5   4    1.60    2.10
   3  -5   4   -0.20    2.60
  -3  -5  -4   -1.60    3.00
  -3  -5  -4    1.00    2.20
   3  -5   4   -3.40    1.90
   3  -5   4   -0.60    1.50
  -3  -5  -4    1.30    3.20
  -1  -5  -6   60.49    7.00
  -1  -5  -6   45.50    4.40
   1  -5   6   49.90    4.90
   1  -5   6   59.79    6.90
   1  -5   6   55.29    5.40
  -1  -5  -6   50.79    5.20
   1  -5   6   67.59    5.60
  -1  -5  -6   50.89    6.50
   1  -5   6   58.59    5.80
   1  -5   6   47.20    4.60
   1  -5  -8    6.10    3.50
  -1  -5   8   -0.60    1.80
  -1  -5   8    0.30    1.70
   1  -5  -8   -0.20    3.10
  -1  -5   8    2.10    3.20
  -1  -5   8    1.30    2.30
   1  -5  -8    0.40    2.20
   1  -5  -8    2.20    2.50
  -1  -5   8    0.40    2.30
   1  -5  -8   -0.90    1.60
   1  -5  -8   -3.30    1.60
   3  -5 -10    1.00    3.80
  -3  -5  10   -2.50    2.50
  -3  -5  10   -0.20    2.00
   3  -5 -10   -4.20    3.20
  -3  -5  10    1.90    3.30
   3  -5 -10   -2.30    2.30
  -3  -5  10    4.10    1.90
   3  -5 -10   -1.80    3.30
   3  -5 -10    6.90    1.70
  -3  -5  10    1.60    2.00
  -3  -5  10   -3.10    3.00
   3  -5 -10    0.20    1.80
  -5  -5  12    9.20    4.30
   5  -5 -12    3.70    1.90
  -5  -5  12    0.90    2.20
   5  -5 -12    1.10    2.00
   5  -5 -12    0.50    3.60
   5  -5 -12   -0.90    3.10
  -7  -5  14    2.40    2.40
   7  -5 -14    7.10    4.50
  -7  -5  14    5.20    2.50
   7  -5 -14    1.10    2.20
  -7  -5  14    3.40    3.90
   7  -5 -14    3.50    3.60
  -9  -5  16    8.30    4.10
   9  -5 -16    0.80    2.40
   9  -5 -16    4.90    4.10
  -9  -5  16    5.20    2.70
 -11  -5  18   15.50    5.20
  11  -5 -18   18.30    4.60
 -11  -5  18   13.60    3.50
  11  -5 -18   15.10    9.90
  13  -5 -20    5.30    4.50
 -13  -5  20    0.90    3.00
  13  -5 -20    4.00    2.90
  13  -5 -20    3.50    4.00
 -13  -5  20   10.90    5.60
  10  -6  -3    0.40    3.80
 -10  -6   3    8.40    4.10
  10  -6  -3    0.90    2.30
   8  -6  -1    4.50    3.70
  -8  -6   1    6.50    4.10
   8  -6  -1    9.90    2.50
   8  -6  -1   12.60    4.60
  -8  -6   1    8.60    3.30
  -8  -6   1    6.60    3.50
   6  -6   1   -1.30    3.60
  -6  -6  -1   -1.20    3.60
  -6  -6  -1    6.60    3.20
   6  -6   1    2.10    3.90
  -6  -6  -1    1.60    3.40
   6  -6   1    0.50    2.60
  -4  -6  -3   -1.70    2.80
   4  -6   3    4.70    4.30
  -4  -6  -3    0.20    3.40
  -4  -6  -3    0.40    3.60
  -2  -6  -5    1.70    3.00
   2  -6   5   -1.80    3.30
   2  -6   5    0.90    3.90
  -2  -6  -5    1.70    3.60
   2  -6   5   -0.50    2.40
  -2  -6  -5   -1.50    3.60
 -38   0  30   80.69    9.00
  38   0 -30   76.99    8.10
  36   0 -28    1.70    2.80
  36   0 -28    9.70    3.60
 -36   0  28    6.30    4.20
  34   0 -26  246.88   17.90
  34   0 -26  263.27   17.80
 -34   0  26  254.07   18.30
 -34   0  26  241.78   18.60
 -32   0  24   68.49    7.50
  32   0 -24   65.99    6.90
  32   0 -24   69.09    7.00
 -32   0  24   59.89    7.70
  30   0 -22   88.89    8.90
 -30   0  22   85.29    9.60
 -30   0  22  105.39    8.90
  30   0 -22  111.99    8.60
 -28   0  20   24.60    4.20
 -28   0  20   32.40    4.50
  28   0 -20   31.30    4.50
  28   0 -20   27.10    4.10
 -26   0  18   25.40    3.90
 -26   0  18   20.70    4.20
 -26   0  18   19.20    3.90
  26   0 -18   15.90    3.30
  26   0 -18   24.60    3.80
 -24   0  16    2.80    2.50
  24   0 -16   -1.10    1.60
 -24   0  16    2.30    2.20
  24   0 -16    1.00    2.00
  24   0 -16    3.10    2.00
 -24   0  16    3.50    2.10
 -24   0  16   -0.20    1.80
  24   0 -16   -0.80    1.90
 -22   0  14 1707.43   97.19
 -22   0  14 1669.83   97.19
 -22   0  14 1317.87   96.79
  22   0 -14 1585.14   96.99
  22   0 -14 1585.94   96.99
  22   0 -14 1624.24   96.99
 -22   0  14 1507.35   96.89
 -22   0  14 1574.84   96.99
  20   0 -12 1182.38   74.29
  20   0 -12 1215.08   74.79
 -20   0  12 1170.18   74.29
  20   0 -12 1219.48   74.19
  20   0 -12 1203.38   74.29
 -20   0  12 1243.28   74.49
 -20   0  12 1127.59   74.29
 -20   0  12 1248.88   74.39
  18   0 -10 1476.15   89.89
  18   0 -10 1456.55   90.29
 -18   0  10 1530.15   89.89
  18   0 -10 1462.15   89.89
 -18   0  10 1466.05   89.99
 -18   0  10 1345.77   89.89
  18   0 -10 1479.75   89.79
 -16   0   8 3278.97  217.28
  16   0  -8 3577.94  217.38
  16   0  -8 3623.54  217.28
  16   0  -8 3442.46  217.18
  16   0  -8 3416.76  217.28
 -16   0   8 3862.31  217.48
 -16   0   8 3689.13  217.48
  14   0  -6 2474.95  162.58
 -14   0   6 2458.55  162.58
  14   0  -6 2745.93  162.78
  14   0  -6 2642.94  162.88
  14   0  -6 2747.12  162.68
 -14   0   6 2745.03  162.68
 -14   0   6 2803.12  162.78
  12   0  -4 3221.78  194.98
 -12   0   4 3432.76  195.08
  12   0  -4 3253.07  195.08
  12   0  -4 3146.89  195.18
  12   0  -4 3192.08  194.88
 -12   0   4 2911.41  194.98
  10   0  -2  107.69    7.30
 -10   0   2  111.09    7.50
  10   0  -2  107.09    7.30
  10   0  -2  101.59    7.40
 -10   0   2  111.09    7.40
   6   0   2 1765.62  114.59
   6   0   2 1683.13  114.69
  -6   0  -2 1883.31  114.59
   6   0   2 1954.40  114.59
  -6   0  -2 1779.82  114.59
   6   0   2 2006.50  114.69
   6   0   2 1981.00  114.79
  -6   0  -2 1874.11  114.79
  -6   0  -2 1943.11  114.69
   4   0   4 5092.69  307.77
  -4   0  -4 5347.36  307.87
   4   0   4 4674.83  307.97
   4   0   4 4767.72  307.87
   4   0   4 5371.26  308.07
  -4   0  -4 5040.10  307.97
   4   0   4 5414.36  307.97
  -4   0  -4 5013.30  307.97
  -4   0  -4 5121.39  307.87
  -4   0  -4 4650.94  307.87
   2   0   6  877.51   50.19
   2   0   6  764.02   50.09
  -2   0  -6  806.62   50.19
  -2   0  -6  833.42   50.09
   2   0   6  818.92   50.09
  -2   0  -6  775.62   50.29
   2   0   6  803.72   50.29
  -2   0  -6  824.52   50.19
  -2   0  -6  815.42   50.09
   0   0  -8 6458.65  375.56
   0   0  -8 5943.21  375.56
   0   0   8 6001.70  375.46
   0   0  -8 6259.17  375.56
   0   0  -8 6110.59  375.76
   0   0   8 6616.04  375.56
   0   0   8 5718.93  375.46
   0   0  -8 6159.98  375.56
   2   0 -10 2491.85  149.59
   2   0 -10 2367.46  149.49
  -2   0  10 2365.76  149.49
   2   0 -10 2567.74  149.59
  -2   0  10 2523.75  149.59
  -2   0  10 2497.95  149.49
  -2   0  10 2438.56  149.69
   2   0 -10 2293.07  149.69
   4   0 -12 1457.85   93.29
   4   0 -12 1442.56   93.59
  -4   0  12 1579.34   93.59
  -4   0  12 1446.66   93.29
   4   0 -12 1592.14   93.39
  -4   0  12 1507.55   93.39
   4   0 -12 1600.84   93.39
   6   0 -14 2600.44  153.68
   6   0 -14 2724.23  153.68
  -6   0  14 2505.75  153.68
  -6   0  14 2626.54  153.58
   6   0 -14 2352.36  153.98
  -6   0  14 2524.55  153.88
   6   0 -14 2305.37  154.38
  -6   0  14 2400.46  153.98
   8   0 -16  273.67   17.10
   8   0 -16  239.38   17.40
  -8   0  16  255.87   17.20
  -8   0  16  261.97   17.00
  -8   0  16  261.67   17.40
  -8   0  16  248.68   17.10
   8   0 -16  278.27   17.20
   8   0 -16  257.97   17.20
 -10   0  18 1592.34  100.09
  10   0 -18 1567.44  100.49
 -10   0  18 1630.74   99.89
 -10   0  18 1568.44  100.79
  10   0 -18 1720.13   99.79
  10   0 -18 1525.65  100.29
 -10   0  18 1787.52  100.89
  10   0 -18 1561.14   99.89
  12   0 -20    1.80    2.30
  12   0 -20   -1.50    1.80
 -12   0  20   -2.20    1.70
  12   0 -20    2.60    2.10
  12   0 -20    3.40    2.00
 -12   0  20    2.60    2.20
 -12   0  20   -0.20    2.10
 -12   0  20    4.50    2.50
 -14   0  22  120.59    9.40
  14   0 -22  131.49    8.90
  14   0 -22  108.59    9.50
 -14   0  22   99.49    9.20
  14   0 -22  105.49    9.10
  16   0 -24  106.19    9.30
  16   0 -24   95.79    8.80
  16   0 -24  125.19    8.50
 -16   0  24   88.39    8.90
 -18   0  26   16.60    4.50
 -18   0  26   17.00    4.10
  18   0 -26   19.40    4.70
  18   0 -26   24.30    4.90
  18   0 -26   26.20    4.10
 -20   0  28   11.90    3.70
  20   0 -28   16.30    3.20
  20   0 -28   11.90    3.30
  20   0 -28   20.20    4.70
 -20   0  28   11.20    4.10
  22   0 -30    8.40    2.90
  22   0 -30    3.90    2.80
  22   0 -30    8.80    3.50
 -22   0  30    8.90    3.40
 -22   0  30    1.70    3.70
 -24   0  32   80.19    8.90
  24   0 -32   71.29    8.00
  24   0 -32   72.99    7.30
 -24   0  32   85.29    8.60
 -26   0  34    8.00    5.10
 -26   0  34   -1.70    4.30
  26   0 -34    0.20    3.00
  37   1 -29   12.10    3.60
  37   1 -29   16.40    3.70
 -37   1  29   13.00    4.20
  37  -1 -29   20.70    4.80
 -37  -1  29   19.10    5.20
 -35   1  27   33.70    5.50
  35   1 -27   40.60    5.30
  35   1 -27   37.10    5.30
  35  -1 -27   49.80    6.70
  35  -1 -27   34.90    5.30
 -35  -1  27   34.50    5.70
 -35  -1  27   40.00    6.90
  33   1 -25    7.40    2.90
 -33   1  25    1.20    2.90
  33   1 -25    5.60    2.80
  33  -1 -25    2.30    2.70
  33  -1 -25    4.40    3.50
 -33  -1  25   10.90    3.20
 -33  -1  25    4.70    3.70
 -33  -1  25    6.80    3.90
  31   1 -23   26.50    3.90
 -31   1  23   20.80    4.10
  31  -1 -23   20.10    4.20
 -31  -1  23   27.60    4.70
  31  -1 -23   33.60    5.80
 -31  -1  23   23.30    4.10
 -29   1  21   -2.90    2.40
  29   1 -21   -0.50    2.20
 -29   1  21    1.60    4.30
  29   1 -21    2.60    2.30
 -29  -1  21   -2.20    2.30
  29  -1 -21   -2.90    2.20
  29  -1 -21    0.40    2.80
 -29  -1  21    2.90    3.00
 -27   1  19   29.30    4.40
  27   1 -19   33.60    4.10
  27   1 -19   37.30    4.20
 -27   1  19   33.90    4.60
 -27  -1  19   40.10    5.40
  27  -1 -19   39.40    5.30
 -27  -1  19   25.90    4.50
 -27  -1  19   27.70    3.80
  27  -1 -19   32.60    4.60
 -25   1  17    0.00    2.20
 -25   1  17    3.90    2.10
  25   1 -17    3.30    2.20
  25   1 -17    0.80    1.90
  25   1 -17   -2.20    1.90
 -25   1  17    1.50    2.70
  25   1 -17    0.40    1.50
 -25  -1  17    1.30    2.30
 -25  -1  17   -0.60    2.40
  25  -1 -17   -0.50    2.00
  25  -1 -17    2.70    2.60
 -25  -1  17    1.00    1.90
  23   1 -15   51.79    4.70
  23   1 -15   46.90    4.60
  23   1 -15   48.20    4.90
 -23   1  15   54.29    4.90
  23   1 -15   55.49    4.90
 -23   1  15   52.79    5.00
 -23   1  15   44.40    5.10
 -23   1  15   56.79    5.60
  23  -1 -15   54.69    5.30
  23  -1 -15   54.29    5.40
  23  -1 -15   38.80    5.00
 -23  -1  15   56.69    5.30
  23  -1 -15   53.99    5.00
 -23  -1  15   39.30    5.20
 -23  -1  15   52.39    5.30
 -23  -1  15   51.99    4.70
  21   1 -13  157.28   10.40
  21   1 -13  154.58   10.50
 -21   1  13  157.88   11.00
  21   1 -13  159.08   10.50
 -21   1  13  154.28   10.60
 -21   1  13  148.99   10.60
  21   1 -13  145.19   10.30
 -21   1  13  155.18   10.50
 -21  -1  13  166.08   10.90
 -21  -1  13  145.59   10.40
  21  -1 -13  169.48   11.20
 -21  -1  13  136.59   10.70
 -21  -1  13  126.59   10.50
  21  -1 -13  150.58   11.00
  21  -1 -13  136.69   10.60
  19   1 -11  109.79    7.80
  19   1 -11  113.99    7.80
 -19   1  11  109.49    7.70
  19   1 -11  102.79    7.60
 -19   1  11  111.49    7.90
 -19   1  11  115.69    7.90
  19   1 -11  114.59    8.20
 -19   1  11  114.19    8.30
  19  -1 -11  104.49    8.30
 -19  -1  11   90.39    7.80
  19  -1 -11  115.09    8.00
 -19  -1  11   99.29    8.00
  19  -1 -11  114.49    8.20
  19  -1 -11   89.89    7.80
 -19  -1  11  115.59    8.00
 -19  -1  11  116.59    8.10
  17   1  -9   26.80    2.80
  17   1  -9   25.20    2.80
 -17   1   9   25.80    3.20
  17   1  -9   24.60    3.10
 -17   1   9   25.80    3.10
  17   1  -9   22.20    3.10
 -17   1   9   21.60    2.90
 -17   1   9   22.80    3.40
  17  -1  -9   18.90    3.10
 -17  -1   9   24.80    3.10
  17  -1  -9   23.30    3.50
 -17  -1   9   25.80    3.20
  17  -1  -9   26.20    3.40
 -17  -1   9   20.10    2.90
  17  -1  -9   24.00    3.20
 -17  -1   9   18.60    2.90
  15   1  -7   -0.10    1.20
  15   1  -7    0.20    1.50
 -15   1   7    0.50    1.30
  15   1  -7   -1.40    1.20
 -15   1   7   -1.60    1.60
  15   1  -7   -1.40    0.90
 -15   1   7    1.00    1.30
  15  -1  -7   -3.30    1.70
 -15  -1   7    0.90    1.20
 -15  -1   7    1.90    1.50
 -15  -1   7   -0.70    1.50
  15  -1  -7   -2.00    1.70
  15  -1  -7   -0.90    1.30
 -15  -1   7   -0.20    1.30
  15  -1  -7   -0.40    1.30
  13   1  -5  347.27   22.20
 -13   1   5  350.16   22.40
  13   1  -5  357.96   21.90
  13   1  -5  356.56   22.10
  13   1  -5  347.97   22.00
 -13   1   5  344.77   22.10
 -13   1   5  364.36   22.10
 -13  -1   5  382.76   22.30
  13  -1  -5  382.46   22.30
  13  -1  -5  332.27   22.40
  13  -1  -5  295.27   22.10
 -11   1   3  136.79    8.50
 -11   1   3  141.79    8.90
  11   1  -3  134.49    9.00
  11   1  -3  129.29    8.50
 -11   1   3  140.89    9.10
 -11   1   3  131.29    9.20
  11   1  -3  127.09    8.70
  11   1  -3  142.99    8.80
 -11  -1   3  138.39    9.20
 -11  -1   3  126.59    9.40
  11  -1  -3  115.99    8.90
 -11  -1   3  142.29    9.10
  11  -1  -3  124.29    9.20
 -11  -1   3  125.59    8.90
  11  -1  -3  149.88    9.10
   9   1  -1  836.12   52.49
  -9   1   1  872.51   53.19
   9   1  -1  828.52   52.79
   9   1  -1  857.61   52.49
  -9   1   1  851.01   52.59
  -9   1   1  927.31   52.69
  -9   1   1  844.72   52.29
  -9  -1   1  866.31   52.79
  -9  -1   1  914.51   52.69
   9  -1  -1  825.32   52.69
  -9  -1   1  764.82   52.59
   9  -1  -1  935.31   52.79
   9  -1  -1  789.42   52.89
   7   1   1 3636.54  230.28
   7   1   1 3818.12  230.28
  -7   1  -1 4010.50  230.48
  -7   1  -1 3751.92  230.38
  -7   1  -1 3824.12  230.18
  -7   1  -1 3786.62  230.58
   7   1   1 3915.81  231.18
  -7  -1  -1 3790.82  231.08
   7  -1   1 3462.35  230.48
  -7  -1  -1 3388.16  230.38
   7  -1   1 3485.05  230.68
  -7  -1  -1 4090.49  230.48
   7  -1   1 4261.97  230.58
  -7  -1  -1 3606.64  230.88
   7  -1   1 3829.52  230.28
  -5   1  -3 2326.97  140.09
  -5   1  -3 2343.47  140.29
   5   1   3 2339.67  140.89
   5   1   3 2317.27  139.99
   5   1   3 2218.78  139.99
  -5   1  -3 2326.97  139.99
  -5   1  -3 2359.66  140.09
   5  -1   3 2122.79  140.19
   5  -1   3 2141.39  140.29
   5  -1   3 2269.17  140.39
   5  -1   3 2424.36  140.09
   5  -1   3 2530.25  140.29
  -5  -1  -3 2166.28  140.49
  -5  -1  -3 2066.09  140.09
  -5  -1  -3 2447.56  140.19
  -3   1  -5 1590.14   96.69
  -3   1  -5 1648.83   96.39
   3   1   5 1582.04   96.19
   3   1   5 1558.94   96.79
   3   1   5 1589.34   96.29
  -3   1  -5 1588.64   96.39
   3   1   5 1611.34   96.29
  -3   1  -5 1613.44   96.39
  -3   1  -5 1534.25   96.39
   3  -1   5 1421.26   96.39
   3  -1   5 1638.04   96.49
  -3  -1  -5 1507.25   96.79
   3  -1   5 1642.04   96.49
  -3  -1  -5 1473.65   96.39
   3  -1   5 1499.55   96.69
  -3  -1  -5 1626.24   96.19
  -3  -1  -5 1736.33   96.49
   3  -1   5 1478.55   96.49
   1   1   7  439.16   26.30
  -1   1  -7  426.56   26.40
  -1   1  -7  432.76   26.30
   1   1   7  431.36   26.70
  -1   1  -7  427.66   26.30
  -1   1  -7  426.36   26.30
   1   1   7  441.56   26.30
  -1   1  -7  430.36   26.60
   1   1   7  415.96   26.20
  -1  -1  -7  435.26   26.20
  -1  -1  -7  390.96   26.70
   1  -1   7  432.56   26.60
  -1  -1  -7  402.86   26.40
   1  -1   7  391.56   26.40
   1  -1   7  391.06   26.60
   1  -1   7  427.46   26.50
   1   1  -9   16.70    2.20
   1   1  -9   15.20    2.50
   1   1  -9   16.60    2.40
   1   1  -9   16.80    2.10
  -1   1   9   14.70    2.10
  -1   1   9   14.40    2.50
   1   1  -9   14.40    1.90
  -1   1   9   19.00    2.30
  -1  -1   9   22.30    2.80
   1  -1  -9   19.20    2.40
   1  -1  -9   13.90    2.20
  -1  -1   9   18.10    2.30
  -1  -1   9   14.50    2.60
   1  -1  -9   16.30    2.70
   1  -1  -9   19.40    2.40
  -1  -1   9   13.50    2.10
   3   1 -11   61.19    4.90
   3   1 -11   62.79    4.30
  -3   1  11   65.19    5.30
  -3   1  11   58.49    4.70
   3   1 -11   59.59    4.90
  -3   1  11   61.39    4.70
   3   1 -11   60.29    4.80
  -3   1  11   54.39    4.70
   3   1 -11   58.19    4.60
  -3  -1  11   62.89    5.10
  -3  -1  11   44.20    4.80
  -3  -1  11   56.79    4.90
   3  -1 -11   58.99    4.70
   3  -1 -11   65.29    5.00
  -3  -1  11   57.49    5.00
   3  -1 -11   48.20    4.80
   3  -1 -11   56.89    5.20
  -5   1  13 1362.86   83.59
   5   1 -13 1398.56   83.69
   5   1 -13 1269.57   84.29
  -5   1  13 1378.56   83.59
   5   1 -13 1385.16   83.59
  -5   1  13 1320.87   83.59
   5   1 -13 1303.77   83.19
   5   1 -13 1313.77   83.89
  -5   1  13 1300.87   83.99
   5  -1 -13 1417.56   83.79
  -5  -1  13 1397.36   83.99
  -5  -1  13 1425.46   83.69
  -5  -1  13 1281.17   83.89
   5  -1 -13 1466.55   83.79
   7   1 -15  686.83   41.80
  -7   1  15  683.33   41.80
   7   1 -15  717.33   41.90
   7   1 -15  654.63   41.30
   7   1 -15  674.63   42.10
  -7   1  15  682.13   42.20
   7   1 -15  643.64   42.10
  -7   1  15  718.63   41.90
   7  -1 -15  741.23   42.00
  -7  -1  15  562.94   41.80
  -7  -1  15  655.93   42.20
  -7  -1  15  747.63   42.00
  -7  -1  15  707.33   42.30
   7  -1 -15  563.94   42.10
   7  -1 -15  680.63   42.00
   7  -1 -15  585.24   41.80
  -9   1  17   95.39    7.30
   9   1 -17   95.89    7.70
  -9   1  17   94.89    7.40
   9   1 -17   93.59    6.60
   9   1 -17   95.89    6.50
  -9   1  17   98.69    8.20
  -9   1  17   90.99    7.10
   9   1 -17   91.19    7.90
   9   1 -17   90.79    7.00
   9  -1 -17   86.69    7.30
  -9  -1  17   78.99    7.20
   9  -1 -17   81.89    7.60
  -9  -1  17  104.39    8.10
  -9  -1  17   91.69    8.40
  -9  -1  17   96.29    7.80
   9  -1 -17  100.69    7.40
   9  -1 -17  104.79    7.70
 -11   1  19  270.27   17.90
 -11   1  19  275.77   18.20
 -11   1  19  284.77   18.10
 -11   1  19  264.47   18.30
  11   1 -19  258.97   18.20
  11   1 -19  259.47   18.40
  11   1 -19  282.87   17.40
  11   1 -19  287.47   18.00
  11  -1 -19  252.07   18.10
 -11  -1  19  285.17   18.60
  11  -1 -19  291.67   18.20
 -11  -1  19  292.07   18.20
 -11  -1  19  261.27   18.40
  11  -1 -19  284.17   18.30
  11  -1 -19  292.27   18.50
 -11  -1  19  229.78   18.00
  11  -1 -19  222.68   18.30
 -13   1  21   38.20    4.80
 -13   1  21   49.10    5.20
 -13   1  21   39.60    5.20
  13   1 -21   43.20    4.10
  13   1 -21   44.50    5.00
  13   1 -21   32.30    4.40
  13   1 -21   44.00    5.50
  13  -1 -21   48.80    5.70
  13  -1 -21   50.19    5.90
  13  -1 -21   42.00    5.70
 -13  -1  21   32.70    4.70
 -13  -1  21   44.20    5.80
  13  -1 -21   40.40    5.10
 -15   1  23   -0.50    2.90
  15   1 -23   -1.90    1.60
  15   1 -23   -3.40    2.20
 -15   1  23   -2.70    2.40
  15   1 -23    1.90    2.70
 -15  -1  23   -4.30    2.60
 -15  -1  23    0.50    2.90
  15  -1 -23    2.90    3.00
  15  -1 -23   -1.70    2.80
  17   1 -25   36.80    7.00
  17   1 -25   36.40    4.80
  17   1 -25   30.80    3.70
 -17   1  25   35.40    4.90
 -17   1  25   34.40    5.30
  17  -1 -25   22.00    4.90
  17  -1 -25   42.20    6.00
  17  -1 -25   38.90    5.40
 -17  -1  25   28.20    5.70
  19   1 -27   44.00    6.00
  19   1 -27   41.60    4.10
 -19   1  27   44.60    5.60
 -19   1  27   35.90    5.30
 -19  -1  27   31.40    5.00
 -19  -1  27   39.40    6.00
  19  -1 -27   37.20    5.40
  19  -1 -27   42.90    6.10
  19  -1 -27   43.10    5.80
  21   1 -29   46.90    5.90
 -21   1  29   50.19    6.40
 -21   1  29   49.00    6.30
  21   1 -29   54.79    6.70
  21  -1 -29   60.39    8.70
 -21  -1  29   44.70    6.40
  21  -1 -29   53.39    6.70
  21  -1 -29   63.59    7.40
 -21  -1  29   53.99    6.90
  23   1 -31    0.30    2.60
  23   1 -31    0.40    1.80
 -23   1  31    2.50    3.30
 -23   1  31    2.60    3.20
  23  -1 -31   -1.80    3.30
  23  -1 -31    1.90    3.30
  23  -1 -31   -3.00    2.60
 -23  -1  31    2.20    3.20
 -23  -1  31    1.20    3.90
 -25   1  33   12.20    4.40
  25   1 -33   17.30    3.80
  25   1 -33   14.40    2.80
 -25   1  33   16.80    4.90
  25  -1 -33   18.20    5.70
  25  -1 -33   14.50    4.30
  36   2 -28    3.20    2.50
  36   2 -28   -0.10    2.60
 -36   2  28    0.80    3.00
 -36  -2  28   -0.20    4.10
  36  -2 -28    5.80    4.10
  36  -2 -28   11.50    3.80
  34   2 -26   -0.70    2.00
  34   2 -26   -3.60    2.00
 -34   2  26   -0.80    2.70
 -34  -2  26    4.10    4.10
  34  -2 -26   -2.30    2.60
 -34  -2  26   -1.70    2.50
  34  -2 -26    2.00    3.60
 -34  -2  26   -2.80    3.40
  32   2 -24   -2.10    2.00
  32   2 -24   -3.60    2.40
 -32   2  24    1.10    2.50
 -32  -2  24    5.60    3.50
 -32  -2  24    2.80    2.30
  32  -2 -24   -3.00    2.50
  32  -2 -24    1.30    3.20
 -32  -2  24   -1.40    3.00
 -30   2  22   46.80    5.90
 -30   2  22   40.60    5.30
  30   2 -22   40.20    4.90
  30   2 -22   46.40    4.90
 -30  -2  22   49.60    6.10
  30  -2 -22   41.60    6.30
 -30  -2  22   37.80    4.40
  30  -2 -22   40.10    5.50
 -30  -2  22   48.20    6.50
  28   2 -20   66.19    5.80
  28   2 -20   68.49    5.40
  28   2 -20   65.49    5.50
 -28   2  20   64.99    6.40
  28  -2 -20   59.59    6.80
  28  -2 -20   61.39    7.10
 -28  -2  20   64.19    7.90
 -28  -2  20   67.19    6.80
 -28  -2  20   57.69    5.50
  26   2 -18    9.20    2.10
 -26   2  18   12.30    2.60
  26   2 -18    6.20    2.20
  26   2 -18    8.80    2.20
  26   2 -18   10.20    2.70
 -26   2  18   11.90    2.80
  26  -2 -18   11.90    3.60
 -26  -2  18    3.40    2.00
 -26  -2  18   16.00    3.40
  26  -2 -18    4.80    2.60
 -26  -2  18    4.70    3.10
 -24   2  16    2.60    2.00
  24   2 -16    3.30    1.80
 -24   2  16   -0.70    2.00
 -24   2  16   -5.60    2.00
  24  -2 -16   -4.80    2.20
 -24  -2  16   -6.80    2.60
 -24  -2  16    2.20    2.40
 -24  -2  16    1.10    1.80
  24  -2 -16    2.50    2.90
 -22   2  14   50.89    4.20
  22   2 -14   38.10    4.60
  22   2 -14   41.60    3.90
 -22   2  14   46.70    4.30
  22   2 -14   44.90    4.00
  22   2 -14   50.49    4.50
 -22   2  14   32.50    4.50
 -22  -2  14   38.30    4.80
  22  -2 -14   36.10    4.70
  22  -2 -14   41.90    4.70
  22  -2 -14   46.80    5.60
 -22  -2  14   34.60    4.60
 -22  -2  14   40.80    4.10
 -22  -2  14   48.80    4.90
  20   2 -12    3.30    1.80
  20   2 -12   -1.20    1.30
 -20   2  12    0.90    1.40
  20   2 -12   -0.70    1.50
  20   2 -12    1.20    1.50
 -20   2  12   -2.50    1.50
 -20   2  12    0.80    2.00
 -20   2  12    5.50    1.60
 -20  -2  12   -1.50    1.70
  20  -2 -12   -2.60    1.70
 -20  -2  12    2.00    1.50
 -20  -2  12   -3.10    2.00
 -20  -2  12    3.70    2.10
  20  -2 -12   -2.50    1.70
  20  -2 -12   -3.00    1.80
  20  -2 -12   -1.80    2.10
 -18   2  10    8.30    2.10
  18   2 -10    6.30    1.70
 -18   2  10   12.70    2.80
 -18   2  10   13.40    1.90
  18   2 -10    9.70    2.10
 -18  -2  10    9.10    2.20
 -18  -2  10   12.50    2.30
 -18  -2  10   10.30    2.30
  18  -2 -10    7.60    2.80
  18  -2 -10    8.60    2.30
 -18  -2  10    7.20    2.40
  18  -2 -10    9.10    2.70
  16   2  -8 1914.31  112.69
 -16   2   8 1836.82  113.59
 -16   2   8 1923.11  112.99
  16   2  -8 1861.31  112.59
 -16  -2   8 1735.23  112.99
 -16  -2   8 1971.50  113.19
  16  -2  -8 1835.72  113.29
  16  -2  -8 1710.93  113.69
 -16  -2   8 1957.00  113.19
  16  -2  -8 1811.22  113.79
 -16  -2   8 1709.13  113.09
  14   2  -6 8610.14  511.95
  14   2  -6 8403.06  511.95
 -14   2   6 8527.55  512.25
 -14   2   6 8362.26  512.85
  14   2  -6 8391.66  512.15
 -14  -2   6 9153.08  512.65
 -14  -2   6 7750.82  512.15
 -14  -2   6 7785.32  512.35
  14  -2  -6 7793.92  512.55
  14  -2  -6 9333.57  512.65
 -14  -2   6 9405.76  512.55
  14  -2  -6 7350.26  512.95
 -12   2   4    9.90    1.70
 -12   2   4   11.50    1.70
 -12   2   4   13.20    2.70
  12   2  -4    8.20    1.70
 -12  -2   4   15.10    2.60
  12  -2  -4    8.90    2.10
 -12  -2   4   17.20    3.20
  12  -2  -4    6.60    2.20
  12  -2  -4   10.30    3.30
 -12  -2   4    9.10    1.80
 -12  -2   4    9.10    2.00
 -10   2   2 2524.65  153.38
 -10   2   2 2412.56  153.98
 -10   2   2 2504.95  153.38
  10  -2  -2 2847.42  153.88
 -10  -2   2 2835.52  153.68
  10  -2  -2 2398.76  153.78
  10  -2  -2 2156.58  154.08
 -10  -2   2 2821.32  154.08
 -10  -2   2 2447.35  153.28
 -10  -2   2 2192.38  153.48
  -8   2   0   28.80    3.20
  -8   2   0   22.70    2.20
  -8   2   0   21.80    2.20
  -8  -2   0   26.30    2.60
  -8  -2   0   24.70    4.00
  -8  -2   0   21.80    2.50
  -8  -2   0   35.30    3.30
   8  -2   0   25.00    3.20
   8  -2   0   19.00    2.70
  -6   2  -2  866.11   54.59
  -6   2  -2  937.81   54.09
  -6   2  -2  896.01   54.09
   6   2   2  907.51   55.09
   6  -2   2  755.52   54.39
   6  -2   2 1003.20   54.59
  -6  -2  -2  988.40   54.39
   6  -2   2  867.91   54.79
   6  -2   2  864.51   54.99
  -6  -2  -2  830.02   55.19
  -6  -2  -2  799.22   54.29
  -4   2  -4 2727.63  153.98
  -4   2  -4 2661.83  153.98
  -4   2  -4 2524.95  154.78
   4   2   4 2610.74  154.98
   4  -2   4 2438.36  154.98
  -4  -2  -4 2267.37  154.18
  -4  -2  -4 2827.92  154.28
   4  -2   4 2230.88  154.48
  -4  -2  -4 2347.77  154.98
   4  -2   4 2718.03  154.28
  -4  -2  -4 2524.45  154.08
   4  -2   4 2760.32  154.48
   4  -2   4 2185.08  154.28
  -2   2  -6   15.50    2.00
  -2   2  -6   13.50    1.50
  -2   2  -6   12.00    1.50
   2   2   6   11.80    2.70
  -2   2  -6   13.50    2.70
  -2  -2  -6   15.60    2.10
   2  -2   6   10.60    1.90
  -2  -2  -6   10.60    1.80
  -2  -2  -6   14.30    2.00
   2  -2   6   18.20    2.30
   2  -2   6   15.90    2.20
  -2  -2  -6    8.60    2.60
   2  -2   6   14.60    2.40
   0   2  -8  220.48   13.90
   0   2   8  216.08   13.70
   0   2  -8  211.68   13.90
   0   2   8  235.38   14.80
   0   2   8  218.08   13.70
   0   2  -8  217.78   14.70
   0  -2  -8  250.27   14.30
   0  -2   8  209.78   14.00
   0  -2   8  185.38   14.20
   0  -2   8  204.08   14.80
   0  -2   8  246.88   14.50
   0  -2  -8  240.78   14.20
   0  -2  -8  200.88   15.20
   0  -2   8  225.78   14.30
   0  -2  -8  207.88   14.20
  -2   2  10  471.15   28.90
   2   2 -10  453.85   28.80
   2   2 -10  480.65   29.00
  -2   2  10  450.65   29.70
   2   2 -10  464.75   29.70
   2   2 -10  480.65   29.00
  -2   2  10  464.85   28.90
   2  -2 -10  513.05   29.40
  -2  -2  10  511.55   29.70
  -2  -2  10  413.56   29.80
   2  -2 -10  517.75   29.40
  -2  -2  10  496.95   29.40
   2  -2 -10  442.16   29.30
  -2  -2  10  424.86   29.30
   2  -2 -10  424.46   30.00
  -2  -2  10  453.85   28.90
   4   2 -12  402.26   24.80
  -4   2  12  417.56   25.20
   4   2 -12  396.66   25.50
  -4   2  12  393.46   24.80
  -4   2  12  398.06   25.60
  -4  -2  12  383.06   25.30
  -4  -2  12  414.46   25.60
  -4  -2  12  411.76   25.30
   4  -2 -12  412.56   25.30
  -4  -2  12  356.16   25.70
   4  -2 -12  375.16   25.80
   4  -2 -12  383.36   25.30
   4  -2 -12  409.26   25.20
  -6   2  14  349.07   21.10
  -6   2  14  348.47   21.10
   6   2 -14  334.97   22.40
  -6   2  14  335.77   21.80
   6   2 -14  338.67   21.10
   6   2 -14  344.97   21.10
  -6  -2  14  309.87   21.50
  -6  -2  14  311.97   21.90
   6  -2 -14  327.67   21.60
   6  -2 -14  307.77   22.00
  -6  -2  14  343.17   21.50
   6  -2 -14  328.87   21.50
  -6  -2  14  336.57   22.10
   6  -2 -14  338.57   21.50
  -8   2  16   20.20    4.00
   8   2 -16   20.50    2.70
   8   2 -16   22.70    2.80
  -8   2  16   27.20    3.60
   8   2 -16   27.80    3.80
  -8   2  16   17.90    2.70
  -8  -2  16   16.20    3.20
   8  -2 -16   23.60    3.50
   8  -2 -16   19.30    3.30
  -8  -2  16   18.00    3.30
   8  -2 -16   21.40    4.00
  -8  -2  16   25.30    4.20
   8  -2 -16   24.20    4.00
 -10   2  18  853.91   52.39
  10   2 -18  825.72   52.19
 -10   2  18  847.42   52.79
  10   2 -18  852.71   52.29
 -10   2  18  807.92   52.99
 -10   2  18  860.31   52.39
  10  -2 -18  871.81   53.49
  10  -2 -18  885.41   52.79
 -10  -2  18  752.72   52.69
  10  -2 -18  829.92   52.99
  10  -2 -18  824.02   52.89
 -10  -2  18  922.61   53.49
  10  -2 -18  820.22   53.39
 -10  -2  18  884.61   52.79
 -10  -2  18  794.62   53.29
 -12   2  20  581.34   36.30
  12   2 -20  539.05   35.60
 -12   2  20  568.04   36.70
 -12   2  20  577.84   35.80
  12   2 -20  591.94   35.70
  12  -2 -20  608.14   36.50
  12  -2 -20  600.54   37.00
 -12  -2  20  532.05   36.30
  12  -2 -20  529.55   36.90
 -12  -2  20  558.64   36.90
  12  -2 -20  548.85   36.40
 -14   2  22    4.00    2.70
 -14   2  22    1.40    2.10
  14   2 -22   -0.40    1.60
 -14   2  22   -1.60    1.90
  14   2 -22    2.60    2.00
 -14  -2  22   -1.40    3.00
 -14  -2  22    1.50    2.80
  14  -2 -22   -2.90    2.20
  14  -2 -22   -1.60    2.80
  14  -2 -22    2.70    3.20
  16   2 -24   17.80    3.20
 -16   2  24   18.50    3.30
 -16   2  24   19.40    4.10
  16   2 -24   17.40    3.20
 -16  -2  24   18.50    4.60
  16  -2 -24   20.80    4.80
  16  -2 -24   22.50    7.30
 -18   2  26    3.30    2.50
 -18   2  26    1.60    3.00
  18   2 -26    4.50    2.30
 -18  -2  26    0.00    3.50
 -18  -2  26    4.40    3.40
  18  -2 -26    2.60    3.00
  18  -2 -26    1.60    2.50
  18  -2 -26   -2.50    2.90
 -20   2  28   40.60    6.20
 -20   2  28   45.70    5.70
  20   2 -28   37.20    4.90
  20  -2 -28   37.20    5.60
  20  -2 -28   48.00    6.70
 -20  -2  28   43.30    6.60
 -20  -2  28   43.90    6.10
  20  -2 -28   53.39    7.10
  22   2 -30    1.90    2.60
 -22   2  30    2.50    2.80
 -22   2  30    3.80    3.60
  22  -2 -30    0.80    3.30
  22  -2 -30    3.10    3.00
 -22  -2  30   -0.80    3.40
 -22  -2  30    5.20    3.90
  22  -2 -30    0.40    3.40
 -24   2  32   16.20    4.60
 -24   2  32   11.70    3.70
  24   2 -32    9.00    3.30
  24  -2 -32   17.30    4.80
  24  -2 -32   17.80    5.00
  24  -2 -32   11.40    4.80
 -33   3  25   11.00    3.10
  33   3 -25    9.50    2.30
 -33  -3  25   13.30    4.60
 -33  -3  25    7.70    4.00
  33  -3 -25    5.30    3.80
 -31   3  23    3.00    2.40
  31   3 -23    6.00    2.00
 -31   3  23    8.80    3.40
  31   3 -23    4.50    2.10
  31  -3 -23    7.20    4.50
 -31  -3  23    6.20    3.50
 -31  -3  23    2.80    3.80
  31  -3 -23    6.30    3.50
 -29   3  21    4.40    2.30
 -29   3  21    3.20    2.70
  29   3 -21    1.70    1.50
  29   3 -21    4.80    1.90
 -29  -3  21    0.00    3.10
  29  -3 -21   -0.20    2.80
 -29  -3  21    4.00    3.20
  29  -3 -21    3.90    3.30
 -27   3  19   52.99    5.10
 -27   3  19   57.99    5.30
 -27   3  19   53.09    5.30
  27   3 -19   56.69    4.40
  27  -3 -19   59.59    7.30
 -27  -3  19   54.29    6.90
 -27  -3  19   62.49    6.50
  27  -3 -19   58.59    6.60
 -25   3  17    8.10    1.90
 -25   3  17    1.00    1.70
 -25   3  17    2.10    1.90
  25   3 -17    3.20    2.30
  25  -3 -17    7.40    3.70
 -25  -3  17    3.60    2.60
  25  -3 -17    2.60    2.40
 -25  -3  17    0.90    2.70
 -23   3  15   30.50    4.00
 -23   3  15   34.70    4.10
  23  -3 -15   51.79    6.30
 -23  -3  15   48.40    5.30
 -23  -3  15   53.79    5.70
  23  -3 -15   45.60    5.30
 -23  -3  15   41.70    5.00
 -21   3  13   11.90    2.30
  21   3 -13   18.70    2.90
  21  -3 -13   11.10    3.50
 -21  -3  13    5.30    3.10
 -21  -3  13   18.80    3.40
  21  -3 -13   22.40    4.30
 -21  -3  13   12.10    3.20
 -19   3  11   -2.40    1.50
  19   3 -11    8.40    2.30
  19  -3 -11   -1.10    2.60
 -19  -3  11   -1.00    2.20
  19  -3 -11    2.80    3.30
  19  -3 -11   -2.80    2.30
 -19  -3  11    9.30    2.90
 -19  -3  11   -3.80    2.50
 -19  -3  11    7.50    2.20
 -17   3   9   67.39    5.30
 -17   3   9   69.89    5.30
  17   3  -9   82.49    5.90
 -17  -3   9   65.59    6.20
  17  -3  -9   72.69    6.80
  17  -3  -9   66.99    6.40
 -17  -3   9   90.29    6.50
 -17  -3   9   64.19    6.60
 -17  -3   9   89.89    6.40
  17  -3  -9   95.69    7.80
  15   3  -7    3.60    1.90
 -15   3   7    5.80    2.80
 -15  -3   7    1.20    2.20
  15  -3  -7   -0.10    1.90
  15  -3  -7    4.30    2.30
 -15  -3   7   10.70    2.30
 -15  -3   7    8.00    2.50
 -15  -3   7   -3.60    2.00
  15  -3  -7    9.50    3.40
 -13   3   5   18.80    3.40
 -13  -3   5   22.80    2.70
 -13  -3   5   20.00    4.50
 -13  -3   5   20.30    3.10
  13  -3  -5   17.30    3.80
 -13  -3   5   15.70    2.40
  13  -3  -5   19.70    2.80
  13  -3  -5   16.90    2.90
 -13  -3   5   16.50    2.50
 -11  -3   3    1.20    2.80
  11  -3  -3    3.70    2.50
 -11  -3   3    1.60    1.40
 -11  -3   3    3.10    1.40
 -11  -3   3   -0.60    1.90
 -11  -3   3    1.40    1.30
  11  -3  -3    0.60    1.60
  11  -3  -3    1.60    1.40
  -9   3   1   43.80    4.30
  -9  -3   1   37.50    3.40
   9  -3  -1   41.80    4.80
  -9  -3   1   41.20    3.40
  -9  -3   1   44.00    3.50
   9  -3  -1   45.10    3.80
   9  -3  -1   40.10    3.80
  -9  -3   1   42.90    5.20
  -7   3  -1    0.70    1.80
  -7  -3  -1    0.70    1.20
   7  -3   1   -1.00    1.20
  -7  -3  -1   -2.10    1.00
   7  -3   1    0.40    2.00
  -7  -3  -1   -0.40    1.10
   7  -3   1    1.60    1.30
  -7  -3  -1   -4.10    2.00
   7  -3   1    0.50    2.10
  -5   3  -3   68.39    6.10
   5  -3   3   80.69    5.60
   5  -3   3   88.09    5.80
   5  -3   3   74.69    6.40
  -5  -3  -3   80.29    5.60
  -5  -3  -3   84.09    7.20
   5  -3   3   71.19    6.80
   5  -3   3   72.59    5.70
  -5  -3  -3   80.89    5.60
  -5  -3  -3   82.09    5.60
  -5  -3  -3   79.59    5.50
  -3   3  -5  123.69    8.70
   3   3   5  122.39    9.30
  -3  -3  -5  118.99    9.80
   3  -3   5  134.39    8.70
   3  -3   5  128.39    8.60
  -3  -3  -5  116.79    8.40
  -3  -3  -5  136.19    8.60
   3  -3   5  128.99    9.00
  -3  -3  -5  127.69    8.50
   3  -3   5  129.49    8.60
   3  -3   5  111.39    9.50
   1   3   7   12.10    2.90
  -1   3  -7   15.10    2.60
   1  -3   7   13.90    2.20
  -1  -3  -7   17.60    2.20
   1  -3   7   16.30    3.60
  -1  -3  -7   16.10    3.50
  -1  -3  -7   14.70    2.10
  -1  -3  -7   19.30    2.80
   1  -3   7   15.50    2.50
   1  -3   7   21.70    2.80
   1  -3   7   15.70    2.30
  -1   3   9    1.50    1.80
   1   3  -9    1.00    1.30
   1  -3  -9    2.00    1.60
  -1  -3   9    0.00    1.60
   1  -3  -9    2.90    2.50
   1  -3  -9    1.80    1.70
   1  -3  -9    1.70    1.40
  -1  -3   9    0.80    1.70
  -1  -3   9    1.40    2.50
  -1  -3   9    1.10    1.80
  -1  -3   9    3.20    1.60
  -3   3  11   36.00    4.70
   3   3 -11   33.60    4.20
  -3  -3  11   35.80    4.10
  -3  -3  11   25.90    3.60
   3  -3 -11   35.60    5.10
   3  -3 -11   27.40    3.70
  -3  -3  11   30.00    3.80
   3  -3 -11   39.40    5.10
   3  -3 -11   29.60    3.50
   3  -3 -11   40.50    3.80
  -3  -3  11   32.20    3.00
  -3  -3  11   39.40    5.10
  -5   3  13    5.80    2.60
   5  -3 -13    8.90    3.20
  -5  -3  13    8.00    3.30
  -5  -3  13    8.90    2.70
   5  -3 -13    5.20    2.10
   5  -3 -13    5.90    2.10
   5  -3 -13    3.00    3.00
   5  -3 -13    4.20    1.90
  -5  -3  13    2.90    2.20
  -5  -3  13    2.50    1.90
  -7   3  15  402.06   27.20
   7  -3 -15  414.46   26.80
  -7  -3  15  398.96   27.20
  -7  -3  15  392.66   27.70
   7  -3 -15  371.96   26.70
  -7  -3  15  471.75   27.70
   7  -3 -15  416.06   27.80
   7  -3 -15  430.06   27.80
  -7  -3  15  453.35   27.00
  -9   3  17  119.59    7.90
  -9   3  17  108.59    7.90
   9  -3 -17  130.39    9.10
  -9  -3  17  138.69    9.30
   9  -3 -17  107.49    9.00
  -9  -3  17  116.09   10.30
   9  -3 -17  104.99   10.20
  -9  -3  17  116.79    9.20
   9  -3 -17  112.89   10.10
   9  -3 -17  124.79    9.30
  11   3 -19   41.00    3.40
 -11   3  19   34.10    3.60
  11   3 -19   34.70    3.70
 -11   3  19   40.80    3.70
 -11  -3  19   39.80    4.90
  11  -3 -19   46.10    6.20
  11  -3 -19   40.30    5.00
  11  -3 -19   45.70    7.40
 -11  -3  19   45.90    6.60
  13   3 -21   44.60    3.80
 -13   3  21   35.70    4.00
 -13   3  21   40.20    4.10
  13   3 -21   40.60    3.80
  13  -3 -21   41.60    5.30
 -13  -3  21   40.10    6.60
 -13  -3  21   47.30    5.90
  13  -3 -21   51.99    6.90
  13  -3 -21   45.20    6.30
  15   3 -23  170.58   11.70
 -15   3  23  174.68   11.90
 -15   3  23  183.78   12.10
  15  -3 -23  160.38   13.10
 -15  -3  23  189.28   14.60
  15  -3 -23  182.78   14.20
 -17   3  25   44.20    4.50
 -17   3  25   33.90    4.30
  17   3 -25   32.20    3.90
  17   3 -25   35.50    3.90
  17  -3 -25   35.00    5.10
 -17  -3  25   35.80    5.10
  17  -3 -25   42.90    6.40
 -17  -3  25   37.00    6.60
  17  -3 -25   42.80    6.30
  19   3 -27   38.90    4.20
 -19   3  27   45.70    4.90
 -19  -3  27   37.20    7.00
 -19  -3  27   31.00    5.20
  19  -3 -27   39.00    6.70
  19  -3 -27   36.70    5.40
  19  -3 -27   32.40    6.20
  21   3 -29    2.60    2.20
 -21   3  29    2.50    2.60
  21  -3 -29    6.90    3.90
 -21  -3  29   11.00    5.60
 -21  -3  29    4.10    3.40
  21  -3 -29    1.30    3.10
  21  -3 -29    2.50    4.00
 -30  -4  22   19.50    4.60
  30  -4 -22   26.90    6.30
  30  -4 -22   23.20    4.90
 -30  -4  22   25.70    5.30
 -28  -4  20   -1.80    3.10
  28  -4 -20   -2.10    2.90
  28  -4 -20   -1.10    4.90
  26  -4 -18    5.00    3.70
  26  -4 -18    3.00    3.00
 -26  -4  18   -0.80    3.00
 -24  -4  16    1.90    2.70
  24  -4 -16    7.00    3.20
  24  -4 -16    5.80    3.90
 -24  -4  16    7.90    3.30
  22   4 -14   20.20    3.40
 -22  -4  14   17.20    3.60
  22  -4 -14   24.80    5.50
  22  -4 -14   25.20    4.30
 -22  -4  14   24.80    4.00
  20   4 -12    0.10    2.00
  20  -4 -12    3.50    3.60
 -20  -4  12    3.60    2.60
 -20  -4  12    3.30    2.20
 -20  -4  12    0.70    2.30
  20  -4 -12    0.70    2.50
 -20  -4  12    1.10    2.10
  18  -4 -10   40.00    6.30
 -18  -4  10   33.30    4.00
 -18  -4  10   35.30    4.50
 -18  -4  10   23.80    5.40
 -18  -4  10   34.20    4.30
 -18  -4  10   36.20    4.20
  18  -4 -10   37.40    4.60
  18  -4 -10   36.70    4.40
  16  -4  -8   53.09    7.00
 -16  -4   8   37.60    4.30
 -16  -4   8   40.70    4.70
 -16  -4   8   42.60    4.10
  16  -4  -8   37.10    4.70
 -16  -4   8   35.00    6.00
  16  -4  -8   46.40    5.20
 -16  -4   8   37.00    4.60
  14  -4  -6  382.56   24.90
  14  -4  -6  375.46   23.30
 -14  -4   6  367.06   23.60
 -14  -4   6  355.56   23.20
 -14  -4   6  361.96   22.90
  14  -4  -6  352.16   23.30
 -14  -4   6  318.27   22.70
 -14  -4   6  368.86   25.00
  12  -4  -4   32.30    3.90
  12  -4  -4   49.40    6.20
 -12  -4   4   34.60    4.80
 -12  -4   4   32.60    3.80
 -12  -4   4   33.10    4.20
 -12  -4   4   34.20    3.60
 -12  -4   4   36.60    6.20
 -10   4   2  286.87   19.60
  10  -4  -2  268.27   20.10
 -10  -4   2  305.37   20.80
 -10  -4   2  292.17   18.60
  10  -4  -2  303.17   19.00
  10  -4  -2  324.47   20.40
 -10  -4   2  316.57   18.60
  10  -4  -2  272.17   18.80
 -10  -4   2  263.07   18.80
  -8   4   0  134.29   10.40
  -8  -4   0  135.49    9.30
   8  -4   0  131.69   11.30
   8  -4   0  167.58   11.40
   8  -4   0  148.59    9.80
  -8  -4   0  128.49    9.70
  -8  -4   0  155.18   11.90
   8  -4   0  129.69    9.60
  -6   4  -2   12.40    2.80
   6  -4   2   13.50    2.10
  -6  -4  -2   13.00    2.00
   6  -4   2    8.30    3.90
   6  -4   2    9.30    2.10
  -6  -4  -2    7.40    3.90
  -6  -4  -2   14.10    2.70
   6  -4   2   13.60    3.40
  -6  -4  -2   10.70    1.80
  -6  -4  -2   11.50    3.30
   4  -4   4  156.88   10.80
  -4  -4  -4  158.98   10.40
   4  -4   4  151.78   12.40
  -4  -4  -4  157.58   12.00
  -4  -4  -4  166.78   10.90
  -4  -4  -4  147.99   10.50
   4  -4   4  156.28   10.60
   4  -4   4  155.38   10.60
   4  -4   4  164.08   11.40
  -4  -4  -4  149.49   10.80
   4  -4   4  171.08   11.60
  -4  -4  -4  159.98   12.50
   2  -4   6    9.10    1.90
  -2  -4  -6    9.00    2.40
   2  -4   6    7.50    2.00
   2  -4   6   11.90    2.50
  -2  -4  -6    8.70    3.40
  -2  -4  -6   10.60    1.90
  -2  -4  -6    9.90    3.80
  -2  -4  -6    8.20    2.40
   2  -4   6    5.70    3.90
  -2  -4  -6    9.80    1.80
   0  -4   8   39.20    4.50
   0  -4  -8   41.70    5.80
   0  -4   8   42.70    4.20
   0  -4  -8   37.20    5.50
   0  -4   8   45.30    6.10
   0  -4   8   41.90    4.40
   0  -4   8   39.90    3.80
   0  -4  -8   31.50    4.10
   0  -4  -8   41.80    4.00
   0  -4  -8   35.50    3.60
  -2   4  10    2.30    2.70
   2  -4 -10    2.50    1.70
  -2  -4  10    1.50    2.60
   2  -4 -10    3.10    2.00
   2  -4 -10   -1.90    2.80
  -2  -4  10    4.10    1.60
  -2  -4  10   -1.80    2.90
  -2  -4  10    3.40    2.90
   2  -4 -10    0.00    2.80
  -2  -4  10    3.70    1.80
   2  -4 -10    0.80    1.50
  -4  -4  12   21.90    3.20
   4  -4 -12   22.80    3.00
  -4  -4  12   24.40    5.00
   4  -4 -12   22.30    3.10
  -4  -4  12   26.90    4.40
   4  -4 -12   23.30    4.80
  -4  -4  12   30.30    3.70
   4  -4 -12   27.10    4.00
  -6  -4  14  203.98   13.70
   6  -4 -14  189.58   14.40
   6  -4 -14  176.48   13.00
   6  -4 -14  163.08   14.50
   6  -4 -14  196.98   12.90
  -6  -4  14  183.38   13.20
   6  -4 -14  196.68   13.40
  -8  -4  16    2.40    3.70
  -8  -4  16    4.00    2.40
  -8  -4  16    2.30    2.20
   8  -4 -16    2.80    3.60
   8  -4 -16    0.30    2.20
   8  -4 -16   -1.10    3.30
 -10  -4  18  337.27   22.00
  10  -4 -18  287.87   21.30
  10  -4 -18  292.17   20.30
  10  -4 -18  280.57   21.50
 -10  -4  18  304.57   20.40
 -12  -4  20    6.00    4.60
  12  -4 -20    0.20    3.30
  12  -4 -20    5.50    4.20
 -12  -4  20    4.10    2.90
 -14  -4  22   11.20    5.40
 -14  -4  22    8.60    3.60
  14  -4 -22    8.20    4.30
  14  -4 -22   11.30    4.40
  16  -4 -24   55.79    9.30
  16  -4 -24   39.40    5.70
  16  -4 -24   56.99    7.50
 -16  -4  24   44.30    6.20
 -16  -4  24   44.80    7.90
  18  -4 -26    8.80    3.30
  18  -4 -26    3.90    3.90
 -18  -4  26    9.50    4.10
  18  -4 -26    5.70    4.60
  23  -5 -15   20.20    4.40
  23  -5 -15   24.50    7.20
 -23  -5  15   29.00    7.10
 -23  -5  15   28.20    4.40
 -23  -5  15   20.40    3.70
 -21  -5  13    3.70    4.30
  21  -5 -13   -3.50    3.20
  21  -5 -13    1.60    4.20
 -21  -5  13   -0.60    2.30
 -21  -5  13    5.90    3.20
 -19  -5  11    4.10    2.80
 -19  -5  11    4.30    2.70
 -19  -5  11   -4.70    3.70
 -19  -5  11    3.80    2.20
  19  -5 -11   -6.40    2.30
  19  -5 -11    0.20    4.10
 -19  -5  11    1.80    2.50
 -17  -5   9   -1.50    3.70
 -17  -5   9    9.40    3.00
 -17  -5   9   10.50    2.90
  17  -5  -9    1.10    2.40
 -17  -5   9    1.00    2.20
 -17  -5   9    7.90    2.10
 -17  -5   9    6.20    2.50
  17  -5  -9    8.00    4.40
 -15  -5   7    2.70    2.50
 -15  -5   7    2.00    1.70
  15  -5  -7   -1.60    1.90
  15  -5  -7    0.00    3.70
  15  -5  -7   -2.80    2.10
 -15  -5   7    2.90    2.40
  15  -5  -7   -3.80    2.90
 -15  -5   7    5.20    4.00
 -15  -5   7   -2.70    1.80
  13  -5  -5    2.70    3.10
  13  -5  -5   -1.30    2.10
 -13  -5   5   -2.20    1.50
  13  -5  -5   -2.10    3.30
 -13  -5   5    0.70    2.40
 -13  -5   5   -2.20    1.70
  13  -5  -5   -2.40    1.90
 -13  -5   5    0.20    2.20
 -13  -5   5   -0.20    3.60
 -13  -5   5   -0.50    3.00
  11  -5  -3    9.20    2.30
 -11  -5   3   11.20    2.80
  11  -5  -3   11.80    3.80
 -11  -5   3    8.50    3.90
  11  -5  -3    4.80    4.40
 -11  -5   3    9.90    3.00
  11  -5  -3    9.40    2.40
   9  -5  -1    6.90    3.60
  -9  -5   1    5.00    2.50
  -9  -5   1    2.10    3.90
   9  -5  -1   -2.70    3.00
   9  -5  -1    5.20    1.80
  -9  -5   1    2.50    2.80
   7  -5   1   18.30    2.70
   7  -5   1   24.80    4.60
   7  -5   1   22.10    4.70
   7  -5   1   27.00    3.40
  -7  -5  -1   27.60    3.90
  -7  -5  -1   30.00    4.70
  -5  -5  -3    8.60    3.60
   5  -5   3    6.20    3.60
   5  -5   3    2.60    1.90
  -5  -5  -3    3.50    2.20
   5  -5   3    6.50    3.40
  -5  -5  -3    3.40    3.40
   5  -5   3    5.00    1.80
  -5  -5  -3    4.60    2.60
   3  -5   5   -0.50    3.40
   3  -5   5    3.30    2.50
   3  -5   5    2.00    1.70
  -3  -5  -5    2.10    3.70
  -3  -5  -5    3.00    1.50
   3  -5   5    0.50    2.90
   3  -5   5    4.80    2.20
  -3  -5  -5    0.80    3.10
  -3  -5  -5    1.30    1.50
   3  -5   5    4.10    1.90
  -3  -5  -5    4.20    2.50
  -1  -5  -7    4.50    3.40
   1  -5   7    4.90    2.40
   1  -5   7    5.00    3.20
  -1  -5  -7    6.90    1.90
  -1  -5  -7    7.60    3.10
   1  -5   7    2.90    3.70
   1  -5   7    2.10    2.60
  -1  -5  -7    3.60    2.40
  -1  -5  -7    4.70    1.80
   1  -5   7    7.40    1.90
  -1  -5  -7    5.00    3.50
   1  -5   7    6.10    2.90
   1  -5  -9    1.90    2.30
   1  -5  -9   -0.40    2.50
  -1  -5   9   -1.10    2.40
   1  -5  -9   -1.40    3.20
  -1  -5   9    2.30    1.70
  -1  -5   9    0.10    2.10
   1  -5  -9   -5.50    3.00
  -1  -5   9    3.50    3.70
  -1  -5   9    2.40    3.10
   1  -5  -9    0.00    1.60
  -1  -5   9    6.50    3.00
   3  -5 -11    5.10    2.10
   3  -5 -11    4.20    2.60
  -3  -5  11   10.20    4.00
  -3  -5  11    4.60    2.30
   3  -5 -11    4.90    2.60
   3  -5 -11    8.10    3.80
   3  -5 -11    0.50    3.60
  -3  -5  11    4.10    3.70
   5  -5 -13   -3.00    3.20
   5  -5 -13    4.70    2.00
  -5  -5  13    1.40    2.30
  -5  -5  13    6.80    4.10
  -5  -5  13    2.60    2.20
   5  -5 -13   -1.30    2.00
  -7  -5  15    4.40    2.50
   7  -5 -15   -2.50    3.30
  -7  -5  15    4.70    3.90
   7  -5 -15   -0.30    2.40
   7  -5 -15    8.00    4.00
   9  -5 -17   15.60    5.30
   9  -5 -17    9.20    2.90
  -9  -5  17   15.80    5.10
  -9  -5  17   10.70    3.20
   9  -5 -17   13.10    4.30
 -11  -5  19   22.70    6.30
  11  -5 -19   15.10    4.50
  11  -5 -19   14.20    5.60
   8  -6   0    6.30    4.50
  -8  -6   0    2.70    4.00
   8  -6   0    3.20    2.10
  -8  -6   0    4.40    3.30
  -8  -6   0   -1.60    3.20
   8  -6   0    6.90    4.00
   6  -6   2    0.00    4.10
  -6  -6  -2    4.10    3.70
   6  -6   2    3.40    2.20
  -6  -6  -2   -1.70    3.00
  -6  -6  -2   -3.80    3.40
   6  -6   2    1.70    3.60
   4  -6   4    1.50    3.60
  -4  -6  -4    6.40    4.10
  -4  -6  -4    6.40    3.10
   4  -6   4    8.40    4.50
  -4  -6  -4    2.70    3.50
   4  -6   4   10.40    2.60
  38   0 -29    6.20    3.50
  38   0 -29    0.30    3.20
 -36   0  27    2.20    3.70
  36   0 -27    5.10    3.00
  36   0 -27    0.10    2.90
  34   0 -25   -1.80    2.90
  34   0 -25   -1.20    2.40
 -34   0  25    3.00    3.20
 -32   0  23    2.30    3.00
  32   0 -23    2.90    2.50
  32   0 -23    1.50    2.80
 -30   0  21    2.20    3.20
  30   0 -21    1.70    2.80
  30   0 -21    2.20    2.60
 -30   0  21    3.70    3.10
  28   0 -19   -2.60    2.20
  28   0 -19   -2.00    1.90
 -28   0  19   -1.80    2.50
 -28   0  19   -0.50    2.40
 -28   0  19   -2.10    2.50
  26   0 -17    0.10    2.20
 -26   0  17    0.50    2.30
  26   0 -17    0.80    1.90
 -26   0  17    1.00    2.50
  26   0 -17    4.80    2.10
 -26   0  17   -0.50    2.50
 -26   0  17    2.40    2.70
  24   0 -15    2.90    1.60
  24   0 -15   -1.50    1.70
 -24   0  15    3.20    2.20
 -24   0  15    3.30    2.00
 -24   0  15    0.20    2.10
 -24   0  15    1.10    2.30
  24   0 -15   -0.30    2.10
  24   0 -15    1.00    2.20
  22   0 -13    6.50    2.30
 -22   0  13    4.10    2.30
  22   0 -13    1.50    2.10
 -22   0  13    2.20    2.40
  22   0 -13    5.10    2.20
  22   0 -13    1.90    2.10
 -22   0  13    1.60    2.50
 -20   0  11   -0.90    1.80
 -20   0  11   -1.20    1.80
 -20   0  11    0.00    1.70
  20   0 -11   -1.30    1.40
  20   0 -11   -2.10    1.50
  20   0 -11   -0.90    1.60
  18   0  -9   -1.90    1.10
 -18   0   9   -0.90    1.70
 -18   0   9   -1.00    1.50
  18   0  -9   -1.20    1.60
 -18   0   9    0.50    1.60
  18   0  -9   -1.50    2.40
  18   0  -9    0.60    1.60
 -16   0   7    2.10    1.40
 -16   0   7    0.80    1.60
  16   0  -7    0.40    1.60
  16   0  -7   -0.30    1.30
 -16   0   7   -0.40    1.30
  16   0  -7   -0.50    1.20
  16   0  -7    0.90    1.40
  14   0  -5   -1.60    1.10
  14   0  -5   -1.80    1.10
  14   0  -5   -0.20    1.50
 -14   0   5   -0.20    1.20
  14   0  -5   -0.50    1.20
 -14   0   5   -1.60    1.10
 -14   0   5   -0.30    1.50
  12   0  -3   -0.40    1.30
 -12   0   3    0.20    1.30
 -12   0   3    0.70    1.20
  12   0  -3   -0.10    1.10
  12   0  -3    0.10    1.20
 -12   0   3   -0.70    1.00
 -12   0   3    1.00    1.40
 -10   0   1   -0.50    1.10
  10   0  -1    1.80    1.30
  10   0  -1   -0.60    1.10
 -10   0   1    0.90    1.20
  -8   0  -1    0.50    1.20
   8   0   1   -0.90    1.00
   8   0   1   -0.20    1.20
  -8   0  -1    1.10    1.10
   8   0   1    0.90    1.30
   8   0   1   -0.50    1.00
  -8   0  -1    0.20    1.10
  -8   0  -1    0.90    1.10
  -6   0  -3    0.80    1.40
   6   0   3    0.50    1.20
   6   0   3    3.00    1.20
  -6   0  -3    2.20    1.30
  -6   0  -3    0.80    1.10
   6   0   3    1.60    1.10
   6   0   3    2.40    1.40
   6   0   3    1.90    1.20
  -6   0  -3    7.20    1.40
  -4   0  -5    0.50    1.10
   4   0   5    0.40    1.20
   4   0   5    2.30    1.20
  -4   0  -5   -0.20    1.10
   4   0   5    1.80    1.30
   4   0   5    1.20    1.10
  -4   0  -5   -0.70    1.00
   4   0   5    0.70    1.10
  -4   0  -5    1.20    1.40
  -2   0  -7   -1.60    1.10
   2   0   7   -1.50    1.10
   2   0   7   -0.70    1.10
   2   0   7   -1.20    1.10
  -2   0  -7   -0.50    1.10
  -2   0  -7    0.40    1.30
  -2   0  -7    0.50    1.10
   0   0  -9    5.40    1.70
   0   0  -9    3.70    1.30
   0   0  -9    3.20    1.30
   0   0   9    1.40    1.40
   0   0   9    4.00    1.40
   0   0   9    2.90    1.40
  -2   0  11    5.80    2.00
   2   0 -11    1.50    1.80
   2   0 -11    2.60    1.90
  -2   0  11    1.30    1.50
  -2   0  11    1.70    1.90
  -2   0  11    2.00    1.60
   2   0 -11    2.70    1.50
   2   0 -11    3.30    1.60
  -4   0  13   -1.00    1.60
   4   0 -13    1.70    2.30
   4   0 -13   -0.80    1.50
  -4   0  13    2.00    1.70
   4   0 -13    1.80    1.70
   4   0 -13   -0.30    1.60
  -4   0  13    0.30    1.70
  -4   0  13    0.10    1.60
   6   0 -15   -3.10    1.30
  -6   0  15   -2.20    1.50
  -6   0  15   -3.50    1.40
   6   0 -15    2.40    1.80
  -6   0  15    1.60    1.90
  -6   0  15   -0.90    1.60
   6   0 -15   -0.70    1.80
   8   0 -17    0.30    1.60
   8   0 -17    0.90    2.00
  -8   0  17    0.20    1.70
   8   0 -17    0.50    1.80
  -8   0  17   -1.90    1.80
   8   0 -17    3.90    1.90
  -8   0  17    1.50    1.80
  -8   0  17    4.80    2.20
 -10   0  19   -0.30    1.70
  10   0 -19   -1.30    2.20
 -10   0  19    2.50    2.40
  10   0 -19   -0.90    1.70
  10   0 -19   -0.70    1.40
 -10   0  19    2.90    2.00
  10   0 -19   -2.00    1.80
 -10   0  19   -0.30    2.00
  10   0 -19    0.40    2.00
  12   0 -21   -2.50    2.30
  12   0 -21   -1.60    2.00
  12   0 -21   -1.70    1.80
 -12   0  21   -3.10    2.30
 -12   0  21    0.30    2.60
  12   0 -21    0.50    3.20
 -14   0  23   -6.60    2.20
  14   0 -23    2.30    2.20
  14   0 -23    0.40    2.70
 -14   0  23    1.40    3.00
 -16   0  25   -3.80    2.70
  16   0 -25    0.20    2.30
 -16   0  25   -0.70    3.00
  16   0 -25    1.90    3.40
  18   0 -27    4.10    2.60
 -18   0  27    2.00    3.20
  18   0 -27   -0.30    2.60
  18   0 -27   -0.40    2.70
 -18   0  27    2.10    3.20
 -20   0  29    1.90    3.50
  20   0 -29    1.50    3.40
  20   0 -29    3.40    2.70
  20   0 -29    0.50    2.40
 -20   0  29    1.80    3.00
 -22   0  31    1.00    3.10
 -22   0  31    5.00    3.70
  22   0 -31   -2.10    3.00
  22   0 -31    2.10    2.80
  22   0 -31    1.70    2.80
  24   0 -33    0.10    3.10
  24   0 -33   -1.00    2.80
 -24   0  33    3.10    4.00
 -24   0  33   -0.40    3.10
  26   0 -35   -3.90    3.00
 -26   0  35    4.20    3.90
 -26   0  35   -1.50    4.30
  39   1 -30   18.10    4.00
 -39   1  30    4.40    3.80
  39   1 -30   11.40    3.50
 -39  -1  30   12.50    4.60
  39  -1 -30   12.40    4.20
  39  -1 -30   14.30    4.50
  37   1 -28   39.60    5.50
  37   1 -28   34.60    5.00
 -37   1  28   37.60    5.80
  37  -1 -28   49.00    6.60
  37  -1 -28   34.10    5.70
 -37  -1  28   43.50    6.80
 -37  -1  28   39.70    6.40
 -35   1  26   75.69    8.30
  35   1 -26   77.39    7.30
  35   1 -26   81.19    7.70
 -35  -1  26   83.69    8.70
  35  -1 -26   73.29    7.90
  35  -1 -26   88.69    8.70
 -35  -1  26   85.69    8.80
 -33   1  24   33.40    5.20
  33   1 -24   35.20    4.90
  33   1 -24   45.60    5.50
 -33  -1  24   42.80    5.30
 -33  -1  24   35.70    5.60
  33  -1 -24   38.00    5.80
 -33  -1  24   43.40    6.20
  33  -1 -24   37.90    5.50
 -31   1  22    1.80    2.60
  31   1 -22    4.60    2.60
  31   1 -22    5.70    2.70
 -31  -1  22    4.10    3.20
  31  -1 -22    5.70    3.40
 -31  -1  22    8.40    2.90
 -31  -1  22    7.50    3.60
  31  -1 -22    4.30    2.70
 -29   1  20    2.80    2.80
 -29   1  20    8.40    2.90
  29   1 -20    3.10    2.30
  29   1 -20    5.00    2.50
 -29  -1  20    4.90    3.40
 -29  -1  20    6.30    3.30
  29  -1 -20   12.70    3.70
 -29  -1  20    3.80    2.70
  27   1 -18   76.49    6.00
  27   1 -18   67.59    6.20
 -27   1  18   64.69    6.60
  27   1 -18   68.19    6.20
  27  -1 -18   66.89    6.60
 -27  -1  18   67.49    6.90
 -27  -1  18   64.39    6.60
 -27  -1  18   59.69    5.80
  27  -1 -18   80.19    6.90
  25   1 -16  291.27   18.70
 -25   1  16  298.07   19.30
  25   1 -16  293.07   18.80
 -25   1  16  293.87   18.80
 -25   1  16  303.47   19.00
 -25   1  16  297.47   19.00
  25   1 -16  273.47   18.60
  25   1 -16  299.27   19.90
  25  -1 -16  287.97   19.30
 -25  -1  16  257.67   19.00
 -25  -1  16  248.58   18.50
 -25  -1  16  264.27   18.90
  25  -1 -16  281.07   19.10
  23   1 -14    7.90    2.10
 -23   1  14    1.00    2.40
 -23   1  14    3.50    2.10
  23   1 -14    0.80    1.80
  23   1 -14    1.90    1.80
 -23   1  14   -0.50    1.90
 -23   1  14    1.50    1.90
  23   1 -14   -2.20    1.40
  23  -1 -14    5.20    2.00
  23  -1 -14    1.80    1.90
  23  -1 -14    2.00    1.70
 -23  -1  14    0.80    2.10
 -23  -1  14    2.30    2.20
 -23  -1  14    2.00    2.40
 -23  -1  14    1.40    2.00
  23  -1 -14    3.20    2.40
  21   1 -12   -1.50    1.60
  21   1 -12   -1.20    1.60
  21   1 -12    0.50    1.70
 -21   1  12   -1.40    1.50
 -21   1  12    0.30    2.10
  21   1 -12   -1.50    1.40
 -21   1  12   -2.30    1.50
 -21   1  12   -1.60    1.40
 -21  -1  12    0.60    1.80
  21  -1 -12   -0.30    1.70
 -21  -1  12   -1.10    1.70
  21  -1 -12   -1.20    2.00
  21  -1 -12   -0.10    2.10
 -21  -1  12    0.80    1.80
 -21  -1  12    1.30    1.90
  19   1 -10    6.70    1.70
 -19   1  10    7.40    1.80
  19   1 -10    4.10    1.80
 -19   1  10    5.80    2.20
 -19   1  10    4.20    1.90
  19   1 -10    6.30    1.50
  19   1 -10    4.50    1.70
 -19   1  10    5.90    1.90
  19  -1 -10    6.90    2.00
  19  -1 -10    4.80    2.10
 -19  -1  10    5.60    2.00
 -19  -1  10    3.00    1.70
 -19  -1  10    3.80    1.80
  19  -1 -10    4.20    2.20
 -19  -1  10    5.80    1.90
  19  -1 -10    6.50    1.90
 -17   1   8  769.22   47.00
 -17   1   8  740.53   46.40
 -17   1   8  770.62   46.70
  17   1  -8  768.42   46.70
 -17   1   8  723.13   46.60
  17   1  -8  779.42   46.60
  17   1  -8  748.63   47.40
  17   1  -8  725.83   46.50
 -17  -1   8  777.72   46.80
 -17  -1   8  819.82   46.80
  17  -1  -8  776.02   46.80
  17  -1  -8  783.82   47.00
  17  -1  -8  647.44   47.10
  17  -1  -8  683.53   46.90
  15   1  -6   55.89    4.00
 -15   1   6   53.09    4.40
  15   1  -6   54.19    4.10
  15   1  -6   53.69    4.50
 -15   1   6   51.39    4.70
  15   1  -6   53.29    4.30
 -15   1   6   54.49    4.40
 -15  -1   6   55.09    4.50
 -15  -1   6   58.49    4.60
  15  -1  -6   43.10    4.40
 -15  -1   6   44.40    4.30
  15  -1  -6   48.60    4.70
  15  -1  -6   62.29    4.60
 -13   1   4  703.23   43.20
 -13   1   4  719.03   43.60
  13   1  -4  703.83   42.90
  13   1  -4  713.03   43.20
  13   1  -4  679.63   43.40
 -13   1   4  699.33   42.90
 -13   1   4  725.63   43.30
  13   1  -4  697.93   43.30
  13  -1  -4  605.84   43.30
 -13  -1   4  737.53   43.30
  13  -1  -4  737.23   43.30
 -13  -1   4  701.23   43.40
  13  -1  -4  646.44   43.50
  11   1  -2  186.38   11.50
  11   1  -2  186.08   12.20
  11   1  -2  186.78   11.80
 -11   1   2  191.58   12.00
 -11   1   2  187.48   12.30
 -11   1   2  188.48   12.30
 -11   1   2  180.58   11.60
  11   1  -2  187.18   11.90
 -11  -1   2  178.68   12.50
  11  -1  -2  170.18   12.20
 -11  -1   2  208.48   12.40
 -11  -1   2  196.48   12.20
 -11  -1   2  164.18   11.90
  11  -1  -2  196.38   12.10
  11  -1  -2  158.08   12.00
   9   1   0  717.53   44.90
  -9   1   0  729.03   45.00
   9   1   0  740.83   44.90
  -9   1   0  763.12   45.00
  -9   1   0  734.53   45.20
  -9   1   0  697.13   44.70
   9  -1   0  647.24   45.20
   9  -1   0  739.63   44.80
  -9  -1   0  666.83   45.00
   9  -1   0  831.52   45.20
   9  -1   0  683.33   45.10
  -9  -1   0  732.73   45.50
  -9  -1   0  789.42   45.10
  -9  -1   0  738.03   45.30
   7   1   2   15.70    2.00
  -7   1  -2   16.50    2.00
   7   1   2   16.90    1.90
  -7   1  -2   17.10    2.00
  -7   1  -2   15.00    1.80
   7   1   2   19.90    2.80
  -7   1  -2   19.70    2.70
  -7  -1  -2   17.20    2.80
   7  -1   2   14.60    2.30
   7  -1   2   14.20    2.00
  -7  -1  -2   16.40    2.20
   7  -1   2   14.00    1.90
  -7  -1  -2   14.10    2.00
  -7  -1  -2   20.20    2.60
   7  -1   2   21.50    2.70
   5   1   4  177.38   11.10
  -5   1  -4  177.08   11.10
  -5   1  -4  178.88   11.30
   5   1   4  175.88   11.60
  -5   1  -4  167.18   11.10
   5   1   4  175.88   10.70
[truncated: 633,836 more chars]
