# Supplementary material for: Synthesis, crystal structure, and in silico mol­ecular docking studies of 4-hy­droxy-3,5-di­meth­oxy­benzaldehyde (6-chloro­pyridazin-3-yl)hydrazone monohydrate
Source: Acta Crystallogr E Crystallogr Commun. 2025 Mar 25;81(Pt 4):336–40. doi: 10.1107/S205698902500252X (PMC11974334; doi:10.1107/S205698902500252X)
Supplement: Supplementary file 2 [file e-81-00336-Isup2.hkl]

data_I                                                                          
_shelx_title ' SYPD_a.res in C2/c'                                              
_shelx_refln_list_code          4                                               
_shelx_F_calc_maximum      169.78                                               
_exptl_crystal_F_000      1360.00                                               
_reflns_d_resolution_high  0.7503                                               
                                                                                
loop_                                                                           
 _space_group_symop_operation_xyz                                               
 'x, y, z'                                                                      
 '-x, y, -z+1/2'                                                                
 'x+1/2, y+1/2, z'                                                              
 '-x+1/2, y+1/2, -z+1/2'                                                        
 '-x, -y, -z'                                                                   
 'x, -y, z-1/2'                                                                 
 '-x+1/2, -y+1/2, -z'                                                           
 'x+1/2, -y+1/2, z-1/2'                                                         
                                                                                
_cell_length_a    32.1977                                                       
_cell_length_b     4.6431                                                       
_cell_length_c    26.4005                                                       
_cell_angle_alpha  90.000                                                       
_cell_angle_beta  127.495                                                       
_cell_angle_gamma  90.000                                                       
                                                                                
_shelx_F_squared_multiplier     1.000                                           
                                                                                
loop_                                                                           
 _refln_index_h                                                                 
 _refln_index_k                                                                 
 _refln_index_l                                                                 
 _refln_F_squared_calc                                                          
 _refln_F_squared_meas                                                          
 _refln_F_squared_sigma                                                         
 _refln_observed_status                                                         
   6   0   0          3.79          7.05         1.18 o                         
  10   0   0       5199.59       5560.39       120.13 o                         
  12   0   0       2803.62       2950.58        64.58 o                         
  14   0   0      10826.68      11611.07       355.04 o                         
  16   0   0          9.82         48.25         3.37 o                         
  18   0   0       4537.08       4840.70       105.65 o                         
  20   0   0         52.97         56.89         3.66 o                         
  22   0   0        214.93        183.65         9.94 o                         
  24   0   0         92.16        109.74         7.65 o                         
  26   0   0        594.74        550.26        18.62 o                         
  28   0   0        177.14        171.56         9.28 o                         
  30   0   0        117.88        111.89         8.20 o                         
  32   0   0          6.35          7.13         4.97 o                         
  34   0   0         82.73         84.82         8.24 o                         
   1   1   0       8151.63       7938.17       342.38 o                         
   3   1   0      20396.24      21351.23       962.88 o                         
   5   1   0      17588.68      19327.22       444.13 o                         
   7   1   0        186.16        212.30         5.22 o                         
   9   1   0       2227.96       2433.35        40.03 o                         
  11   1   0        451.60        561.01        10.75 o                         
  13   1   0      22809.65      25006.97       405.09 o                         
  15   1   0        389.30        331.86         6.08 o                         
  17   1   0         91.28        113.09         3.36 o                         
  19   1   0       2112.41       2032.32        31.14 o                         
  21   1   0        144.97        133.89         4.43 o                         
  23   1   0        167.13        160.27         5.28 o                         
  25   1   0         78.22         62.80         3.77 o                         
  27   1   0         20.76         25.51         3.02 o                         
  29   1   0         26.99         35.60         3.31 o                         
  31   1   0         21.46         29.06         4.37 o                         
  33   1   0         26.44         29.85         5.06 o                         
   0   2   0       3144.68       2851.80       110.47 o                         
   2   2   0       1651.62       1638.66        59.85 o                         
   4   2   0        964.70        982.73        24.50 o                         
   6   2   0       2000.67       1531.94        38.98 o                         
   8   2   0         59.13         82.71         3.95 o                         
  10   2   0          2.18          1.50         1.77 o                         
  12   2   0         38.69         35.47         1.89 o                         
  14   2   0        288.21        257.04         6.24 o                         
  16   2   0        732.81        748.42        14.01 o                         
  18   2   0        637.89        588.31        12.39 o                         
  20   2   0        946.09        847.49        18.04 o                         
  22   2   0          3.10          1.05         2.66 o                         
  24   2   0       1021.01        911.39        22.17 o                         
  26   2   0        126.13        156.09         6.83 o                         
  28   2   0        174.87        185.59         7.77 o                         
  30   2   0         52.22         52.87         5.35 o                         
  32   2   0         92.52        136.02         7.49 o                         
   1   3   0        231.00        200.21         6.96 o                         
   3   3   0        140.75        123.53         5.28 o                         
   5   3   0        777.97        737.05        17.09 o                         
   7   3   0        481.35        442.71        10.86 o                         
   9   3   0        219.73        243.84         6.43 o                         
  11   3   0        124.54        111.02         4.51 o                         
  13   3   0       2072.23       1838.19        39.09 o                         
  15   3   0         47.88         35.49         2.61 o                         
  17   3   0          9.20         -1.15         3.28 o                         
  19   3   0         42.83         41.02         3.79 o                         
  21   3   0        640.98        590.37        16.95 o                         
  23   3   0         20.42         13.06         2.76 o                         
  25   3   0         99.42         79.07         6.94 o                         
  27   3   0          0.11          4.80         3.88 o                         
  29   3   0          0.83         10.22         4.93 o                         
   0   4   0        295.39        241.12        12.65 o                         
   2   4   0         54.94         51.28         4.36 o                         
   4   4   0        240.66        218.35         8.47 o                         
   6   4   0         67.14         57.29         3.33 o                         
   8   4   0        511.42        469.24        14.77 o                         
  10   4   0         47.79         45.69         3.39 o                         
  12   4   0         15.43         13.63         2.97 o                         
  14   4   0          7.88          5.33         4.09 o                         
  16   4   0         22.22         27.45         4.25 o                         
  18   4   0         30.01         26.42         5.15 o                         
  20   4   0        215.18        204.28        10.77 o                         
  22   4   0         48.59         50.71         6.63 o                         
  24   4   0          2.46          0.32         5.80 o                         
   1   5   0        138.92        152.52         7.81 o                         
   3   5   0        344.25        344.19        12.12 o                         
   5   5   0         38.48         43.05         3.22 o                         
   7   5   0         33.96         41.07         3.78 o                         
   9   5   0         14.51         19.04         3.95 o                         
  11   5   0         24.75         32.85         3.28 o                         
  13   5   0        214.31        202.27         8.25 o                         
  15   5   0          3.43          2.63         3.77 o                         
  17   5   0          0.10          5.37         4.83 o                         
  19   5   0          8.58          1.36         5.04 o                         
   0   6   0        489.36        448.04        21.34 o                         
   2   6   0          7.09         13.30         4.76 o                         
   4   6   0        123.46        130.11         7.72 o                         
   6   6   0         10.19         20.66         5.54 o                         
   8   6   0          6.72         11.28         4.32 o                         
 -33   1   1          2.70          5.13         3.63 o                         
 -31   1   1         42.00         37.42         3.70 o                         
 -29   1   1         39.47         43.51         4.35 o                         
 -27   1   1        198.60        167.68         5.90 o                         
 -25   1   1          0.06         -2.83         2.83 o                         
 -23   1   1        225.15        221.87         6.43 o                         
 -21   1   1         29.81         22.53         2.36 o                         
 -19   1   1         22.85         20.76         1.85 o                         
 -17   1   1         56.81         50.49         2.09 o                         
 -15   1   1       2464.12       2919.02        48.19 o                         
 -13   1   1        251.18        242.49         5.94 o                         
 -11   1   1       2326.64       2877.31        49.15 o                         
  -9   1   1       2833.93       2850.01        48.57 o                         
  -7   1   1       1999.31       2143.11        39.70 o                         
  -5   1   1        526.21        606.61        10.53 o                         
  -3   1   1       5329.20       5468.96       135.76 o                         
  -1   1   1         26.92         35.69         2.15 o                         
   1   1   1       5385.64       5628.64       186.87 o                         
   3   1   1        534.02        587.22        11.11 o                         
   5   1   1      22214.90      23318.49       535.11 o                         
   7   1   1      12325.62      12600.31       197.84 o                         
   9   1   1       2611.26       2927.93        48.06 o                         
  11   1   1       2958.66       3576.57        53.26 o                         
  13   1   1          0.40         -1.31         1.31 o                         
  15   1   1          1.42          1.40         1.27 o                         
  17   1   1        581.79        605.26        10.81 o                         
  19   1   1         16.72         14.25         2.01 o                         
  21   1   1        254.04        254.01         6.87 o                         
  23   1   1          2.95          0.21         3.11 o                         
  25   1   1         44.57         40.35         3.18 o                         
  27   1   1         16.85         11.06         2.80 o                         
  29   1   1          3.76          3.33         2.88 o                         
  31   1   1          6.50         18.04         4.21 o                         
 -32   2   1          0.69          5.44         4.41 o                         
 -30   2   1         24.36         30.19         4.35 o                         
 -28   2   1         29.76         21.69         3.73 o                         
 -26   2   1          0.10         -2.95         2.98 o                         
 -24   2   1        456.39        403.24        10.63 o                         
 -22   2   1         56.78         66.25         3.94 o                         
 -20   2   1        206.62        164.62         5.48 o                         
 -18   2   1        937.63        945.58        18.10 o                         
 -16   2   1         47.73         47.53         2.63 o                         
 -14   2   1       1513.67       1452.68        26.57 o                         
 -12   2   1          9.66         18.32         1.55 o                         
 -10   2   1         14.43         13.02         1.72 o                         
  -8   2   1       2556.21       2548.74        70.37 o                         
  -6   2   1        205.52        216.49         6.58 o                         
  -4   2   1        349.65        299.72         9.29 o                         
  -2   2   1        785.59        743.05        21.40 o                         
   0   2   1       2233.71       1947.62        60.28 o                         
   2   2   1         52.57         52.38         3.33 o                         
   4   2   1      10399.41       9545.59       206.93 o                         
   6   2   1        917.18        930.04        24.87 o                         
   8   2   1        326.74        359.90        11.54 o                         
  10   2   1          0.01         -0.34         1.08 o                         
  12   2   1        825.39        829.99        15.06 o                         
  14   2   1       1727.34       1726.23        30.22 o                         
  16   2   1          2.72         -1.75         1.75 o                         
  18   2   1        179.58        180.35         5.54 o                         
  20   2   1         60.23         50.86         3.09 o                         
  22   2   1        153.06        137.37         5.90 o                         
  24   2   1         71.22         80.51         5.62 o                         
  26   2   1          1.34          5.68         3.74 o                         
  28   2   1        295.63        302.42        13.43 o                         
  30   2   1         57.73         83.58         6.13 o                         
 -29   3   1          4.94         10.59         4.02 o                         
 -27   3   1          9.03          7.10         3.14 o                         
 -25   3   1          4.81          5.82         2.59 o                         
 -23   3   1         26.84         40.34         4.04 o                         
 -21   3   1        131.17        146.73         7.14 o                         
 -19   3   1         45.48         35.05         4.04 o                         
 -17   3   1         13.82         17.97         3.72 o                         
 -15   3   1        123.73        107.87         4.70 o                         
 -13   3   1       1029.95        983.12        21.83 o                         
 -11   3   1         79.08         78.98         3.68 o                         
  -9   3   1        164.82        139.51         4.58 o                         
  -7   3   1        998.94        985.64        24.03 o                         
  -5   3   1         68.90         81.04         3.56 o                         
  -3   3   1         16.73          8.40         2.49 o                         
  -1   3   1         14.88          9.63         2.48 o                         
   1   3   1         15.34         24.37         3.04 o                         
   3   3   1        362.65        283.22         8.14 o                         
   5   3   1        645.35        635.64        14.05 o                         
   7   3   1          0.09         -1.41         1.56 o                         
   9   3   1        629.10        613.63        14.84 o                         
  11   3   1        123.37        132.99         5.42 o                         
  13   3   1        298.79        269.15        11.82 o                         
  15   3   1         70.93         47.31         2.94 o                         
  17   3   1        204.90        188.13         6.83 o                         
  19   3   1          0.06          5.26         2.86 o                         
  21   3   1          1.51         -1.06         3.72 o                         
  23   3   1         27.50         22.76         3.32 o                         
  25   3   1         12.45         19.27         4.08 o                         
  27   3   1         13.49         14.78         3.95 o                         
  29   3   1          6.39         15.24        13.13 o                         
 -26   4   1         31.25         57.44         7.30 o                         
 -24   4   1        173.43        164.71        14.03 o                         
 -22   4   1          0.40          0.28         5.01 o                         
 -20   4   1          1.45         -4.62         4.62 o                         
 -18   4   1        110.50        117.25         7.14 o                         
 -16   4   1         14.26         13.80         4.22 o                         
 -14   4   1         18.94         10.51         3.11 o                         
 -12   4   1          1.34         -0.22         2.40 o                         
 -10   4   1         61.55         65.42         4.18 o                         
  -8   4   1        229.06        265.19         9.09 o                         
  -6   4   1         50.08         46.04         3.25 o                         
  -4   4   1        125.21        130.27         6.31 o                         
  -2   4   1        292.07        345.95        11.21 o                         
   0   4   1         54.56         48.00         4.67 o                         
   2   4   1        141.87        123.65         6.26 o                         
   4   4   1         61.25         67.31         4.26 o                         
   6   4   1       1885.95       1935.68        40.67 o                         
   8   4   1       1066.51       1023.28        23.89 o                         
  10   4   1          0.03          2.81         3.08 o                         
  12   4   1         92.49         81.48         4.97 o                         
  14   4   1         57.00         73.86         4.89 o                         
  16   4   1          6.53         19.64         3.98 o                         
  18   4   1         91.49        103.78         8.43 o                         
  20   4   1        119.18        115.42         8.34 o                         
  22   4   1          3.12         -0.04         5.15 o                         
  24   4   1         13.87         20.22         5.85 o                         
 -19   5   1          2.98         -2.25         5.00 o                         
 -17   5   1          6.43         -2.46         4.61 o                         
 -15   5   1         11.17         14.93         3.99 o                         
 -13   5   1          7.94         25.99         3.68 o                         
 -11   5   1        145.41        146.86         6.59 o                         
  -9   5   1         12.99         11.18         3.77 o                         
  -7   5   1         20.96         40.82         3.86 o                         
  -5   5   1        345.45        345.04        12.49 o                         
  -3   5   1        174.13        173.02         8.42 o                         
  -1   5   1          2.45         -3.66         3.66 o                         
   1   5   1        109.36        118.12         7.04 o                         
   3   5   1        109.44        135.09         8.54 o                         
   5   5   1          2.50          8.46         3.12 o                         
   7   5   1         92.16         81.86         5.08 o                         
   9   5   1          5.82          6.07         2.43 o                         
  11   5   1          1.94         11.26         3.64 o                         
  13   5   1          5.21          9.79         4.09 o                         
  15   5   1         51.28         51.85         6.02 o                         
  17   5   1          0.40          8.12         5.93 o                         
  19   5   1          3.65          5.26         6.63 o                         
  -8   6   1         14.34         27.44         4.64 o                         
  -6   6   1         46.08         68.64         7.39 o                         
  -4   6   1         17.08         29.64         5.13 o                         
  -2   6   1          9.38         27.15         5.02 o                         
   0   6   1         53.36         97.19         8.99 o                         
   2   6   1         29.74         55.39         6.95 o                         
   4   6   1          8.04         11.80         5.46 o                         
   6   6   1          3.71          4.74         4.47 o                         
 -34   0   2         13.91         22.16         6.87 o                         
 -32   0   2        393.74        386.42        15.21 o                         
 -30   0   2          0.59          4.15         3.81 o                         
 -28   0   2        489.24        495.68        15.48 o                         
 -26   0   2        567.26        623.20        26.14 o                         
 -24   0   2          3.53          1.28         5.79 o                         
 -22   0   2       1442.51       1460.10        42.38 o                         
 -20   0   2        716.79        712.67        18.50 o                         
 -18   0   2       4644.28       5046.13       117.53 o                         
 -16   0   2       4851.36       5394.17       125.30 o                         
 -14   0   2         42.58         61.81         4.46 o                         
 -12   0   2        289.16        342.83        10.53 o                         
 -10   0   2        400.56        358.27        10.97 o                         
  -8   0   2       1842.45       2018.25        71.89 o                         
  -6   0   2        396.54        424.04        15.61 o                         
   2   0   2       5995.71       4779.00       206.19 o                         
   4   0   2       1097.56       1188.94        26.11 o                         
   6   0   2       5859.12       6249.07       127.03 o                         
   8   0   2      16589.31      17678.03       358.15 o                         
  10   0   2       9001.76       9197.09       186.97 o                         
  12   0   2      13774.31      15450.89       313.92 o                         
  14   0   2       2095.04       2252.20        47.01 o                         
  16   0   2       2430.47       2467.01        58.53 o                         
  18   0   2       1798.82       1723.17        38.91 o                         
  20   0   2        492.59        522.36        17.20 o                         
  22   0   2        878.78        837.54        35.76 o                         
  24   0   2        317.71        309.41        12.22 o                         
  26   0   2        148.18        153.19         8.77 o                         
  28   0   2        122.07        112.40         9.74 o                         
  30   0   2          0.04         -2.10         4.68 o                         
  32   0   2        100.26        109.75         8.46 o                         
 -35   1   2         78.97        102.49        13.10 o                         
 -33   1   2          1.43          5.97         3.37 o                         
 -31   1   2         60.03         68.61         4.44 o                         
 -29   1   2        534.33        503.16        14.17 o                         
 -27   1   2        122.47        124.95         4.87 o                         
 -25   1   2         22.43         15.50         2.61 o                         
 -23   1   2        865.57        792.92        16.31 o                         
 -21   1   2       4584.67       4755.43        84.91 o                         
 -19   1   2        770.88        826.53        14.29 o                         
 -17   1   2        187.18        165.24         3.90 o                         
 -15   1   2        603.27        521.88         9.58 o                         
 -13   1   2       1506.77       1802.44        30.04 o                         
 -11   1   2        553.21        615.40        10.34 o                         
  -9   1   2      10866.04      11162.92       188.35 o                         
  -7   1   2       5780.21       6294.46       106.23 o                         
  -3   1   2        748.70        863.65        18.90 o                         
  -1   1   2      16938.62      15859.04       556.59 o                         
   1   1   2       4269.89       4150.17        76.30 o                         
   3   1   2      10216.42      10989.12       178.75 o                         
   5   1   2      13380.43      14051.78       213.63 o                         
   7   1   2         50.44         55.29         1.86 o                         
   9   1   2          4.69          7.78         1.99 o                         
  11   1   2         41.01         14.51         1.52 o                         
  13   1   2          0.05          3.26         1.22 o                         
  15   1   2        178.50        160.50         3.66 o                         
  17   1   2       2191.09       2277.64        35.02 o                         
  19   1   2         24.72         20.39         2.38 o                         
  21   1   2        704.01        644.01        14.53 o                         
  23   1   2       1419.16       1333.98        27.71 o                         
  25   1   2         93.92        110.82         6.23 o                         
  27   1   2        133.27        129.54         5.23 o                         
  29   1   2        351.31        363.16        10.07 o                         
  31   1   2          1.79         10.02         4.19 o                         
 -32   2   2          6.14          7.76         4.87 o                         
 -30   2   2         46.84         31.29         4.42 o                         
 -28   2   2        122.27        125.46         6.12 o                         
 -26   2   2         42.95         46.80         4.06 o                         
 -24   2   2        198.83        183.09         8.33 o                         
 -22   2   2         26.26         10.98         3.39 o                         
 -20   2   2        200.04        212.88         7.76 o                         
 -18   2   2       2289.56       2168.29        41.08 o                         
 -16   2   2       4283.04       4222.46        82.35 o                         
 -14   2   2       2063.34       2050.18        36.99 o                         
 -12   2   2          0.79          6.15         2.17 o                         
 -10   2   2       8258.75       8430.29       223.05 o                         
  -8   2   2      27488.82      27151.69       622.83 o                         
  -6   2   2        385.48        393.76        12.19 o                         
  -4   2   2        445.39        356.62        12.28 o                         
  -2   2   2      15878.93      14978.40       455.76 o                         
   0   2   2        811.73        699.82        22.80 o                         
   2   2   2          0.36          2.14         1.27 o                         
   4   2   2       3963.07       3927.57        94.33 o                         
   6   2   2       3067.94       2955.30        61.04 o                         
   8   2   2       3009.03       3571.71        89.45 o                         
  10   2   2        458.46        434.39         9.75 o                         
  12   2   2       1628.16       1640.90        28.78 o                         
  14   2   2        228.59        256.28         6.16 o                         
  16   2   2        699.99        673.43        12.81 o                         
  18   2   2         20.24         20.40         2.39 o                         
  20   2   2        561.86        456.73        11.54 o                         
  22   2   2          8.07         12.83         3.01 o                         
  24   2   2        241.90        224.31         8.90 o                         
  26   2   2         70.75         74.53         5.70 o                         
  28   2   2        157.20        180.35         9.60 o                         
  30   2   2         73.11         77.36         6.60 o                         
 -31   3   2          5.02          8.67         4.20 o                         
 -29   3   2        161.29        162.14         7.84 o                         
 -27   3   2          7.45          4.66         3.25 o                         
 -25   3   2        113.94        107.72         5.13 o                         
 -23   3   2         48.44         53.80         4.84 o                         
 -21   3   2        169.81        174.51         7.22 o                         
 -19   3   2        461.62        453.78        12.19 o                         
 -17   3   2        365.01        363.19        14.81 o                         
 -15   3   2       1994.63       1797.69        46.95 o                         
 -13   3   2        195.47        162.88         5.94 o                         
 -11   3   2        571.26        530.46        13.02 o                         
  -9   3   2         34.68         50.66         2.68 o                         
  -7   3   2       1072.14        983.30        25.90 o                         
  -5   3   2       1838.96       1750.67        62.49 o                         
  -3   3   2        428.18        341.42        11.48 o                         
  -1   3   2       3075.39       2752.29        70.00 o                         
   1   3   2         52.83         51.83         3.73 o                         
   3   3   2       3016.37       2922.80        68.16 o                         
   5   3   2       2079.54       2131.64        39.89 o                         
   7   3   2        347.51        305.42         7.13 o                         
   9   3   2        166.88        166.44         5.76 o                         
  11   3   2       3405.65       3258.17        67.67 o                         
  13   3   2         78.08         64.32         3.08 o                         
  15   3   2        232.94        220.84         7.20 o                         
  17   3   2        863.05        720.95        20.79 o                         
  19   3   2        125.15        128.50         6.27 o                         
  21   3   2         67.25         42.91         3.44 o                         
  23   3   2        115.69        103.70         5.25 o                         
  25   3   2        220.41        232.56        11.93 o                         
  27   3   2          0.10          4.02         3.90 o                         
 -26   4   2         45.83         42.57         6.57 o                         
 -24   4   2         30.23         25.67         5.81 o                         
 -22   4   2          0.04          3.06         4.53 o                         
 -20   4   2          8.77          8.75         5.16 o                         
 -18   4   2         38.53         40.41         4.86 o                         
 -16   4   2          2.91          3.08         2.88 o                         
 -14   4   2        493.38        514.02        18.63 o                         
 -12   4   2         13.39         20.80         4.04 o                         
 -10   4   2       1116.45        975.37        21.45 o                         
  -8   4   2        559.49        518.74        14.14 o                         
  -6   4   2        346.79        339.76         9.34 o                         
  -4   4   2         40.69         47.67         4.28 o                         
  -2   4   2          8.00          2.89         2.99 o                         
   0   4   2          5.25         -0.69         2.96 o                         
   2   4   2        177.82        164.29         7.18 o                         
   4   4   2        367.96        371.98         9.50 o                         
   6   4   2         32.21         39.45         2.64 o                         
   8   4   2       1662.83       1500.09        30.27 o                         
  10   4   2         58.99         62.43         3.92 o                         
  12   4   2         52.75         52.00         4.10 o                         
  14   4   2          7.24         11.02         3.59 o                         
  16   4   2        172.44        184.75        10.09 o                         
  18   4   2         15.98         30.51         5.57 o                         
  20   4   2        150.28        151.37        11.13 o                         
  22   4   2          5.44          7.69         5.87 o                         
  24   4   2         92.80        128.43         9.78 o                         
 -21   5   2          0.61         -0.73         5.37 o                         
 -19   5   2         34.62         48.43         6.71 o                         
 -17   5   2          3.18          5.32         4.48 o                         
 -15   5   2          0.38          4.62         3.61 o                         
 -13   5   2         97.90         94.49         4.98 o                         
 -11   5   2          0.06          5.32         6.11 o                         
  -9   5   2         93.79         96.72         5.85 o                         
  -7   5   2        230.32        233.31         8.48 o                         
  -5   5   2         43.60         45.74         5.31 o                         
  -3   5   2         84.11         96.89         6.49 o                         
  -1   5   2         16.09         13.63         4.25 o                         
   1   5   2        118.28        134.86         7.46 o                         
   3   5   2         27.92         22.33         4.63 o                         
   5   5   2        135.65        134.19         5.80 o                         
   7   5   2          5.56          0.95         2.80 o                         
   9   5   2         45.91         53.36         3.56 o                         
  11   5   2         33.03         36.69         3.96 o                         
  13   5   2          2.10         -2.64         3.61 o                         
  15   5   2         13.71         21.56         5.78 o                         
  17   5   2          0.76          3.41         5.39 o                         
  -8   6   2          0.41         -1.31         5.18 o                         
  -6   6   2         20.32         32.79         6.33 o                         
  -4   6   2         86.60         79.35         6.49 o                         
  -2   6   2         74.02         88.32         6.65 o                         
   0   6   2        145.93        171.84        11.09 o                         
   2   6   2          1.47         11.65         4.88 o                         
   4   6   2          0.79         -0.88         6.14 o                         
   6   6   2          0.04          2.56         4.24 o                         
 -35   1   3          4.36          6.80         3.78 o                         
 -33   1   3          6.80         10.55         3.32 o                         
 -31   1   3         51.57         42.44         3.64 o                         
 -29   1   3          0.18         -0.72         2.50 o                         
 -27   1   3        135.19        116.84         5.28 o                         
 -25   1   3        100.74         97.89         4.74 o                         
 -23   1   3         23.57         21.81         2.67 o                         
 -21   1   3        104.12        115.01         4.82 o                         
 -19   1   3        227.47        245.93         5.32 o                         
 -17   1   3         15.21         13.47         1.50 o                         
 -15   1   3         54.70         56.25         2.17 o                         
 -13   1   3        137.12        133.36         3.10 o                         
 -11   1   3        418.27        446.63         7.69 o                         
  -9   1   3          0.16          1.85         1.41 o                         
  -5   1   3      15525.85      16380.84       300.22 o                         
  -1   1   3      22654.73      22183.10       779.60 o                         
   1   1   3       5999.44       6040.43        89.29 o                         
   3   1   3        357.26        345.20         5.51 o                         
   5   1   3       6904.05       7644.67       120.33 o                         
   7   1   3       3319.04       3628.42        59.42 o                         
   9   1   3          7.52         30.16         1.49 o                         
  11   1   3       3994.80       4551.91        74.87 o                         
  13   1   3         76.90        125.29         3.16 o                         
  15   1   3        614.49        556.42        10.02 o                         
  17   1   3       1841.36       1758.45        29.06 o                         
  19   1   3        584.12        555.57        12.64 o                         
  21   1   3         21.34         19.05         2.98 o                         
  23   1   3        164.87        159.34         7.18 o                         
  25   1   3        271.40        250.76         7.53 o                         
  27   1   3         62.82         83.78         4.68 o                         
  29   1   3        212.62        220.31         8.27 o                         
  31   1   3         14.40         26.21         4.58 o                         
 -34   2   3          0.46         -1.42         4.55 o                         
 -32   2   3         72.89         66.36         8.64 o                         
 -30   2   3          6.55          6.50         3.88 o                         
 -28   2   3        131.71        116.97         6.65 o                         
 -26   2   3        238.46        254.75         8.09 o                         
 -24   2   3          2.38          0.34         2.83 o                         
 -22   2   3         52.02         40.18         3.18 o                         
 -20   2   3        275.35        277.61         8.12 o                         
 -18   2   3          9.97         10.50         1.88 o                         
 -16   2   3         62.70         71.37         3.00 o                         
 -14   2   3       1874.27       2003.62        38.42 o                         
 -12   2   3       6482.58       6300.39       164.11 o                         
 -10   2   3       4062.00       4040.66        90.44 o                         
  -8   2   3       3664.59       3994.48       137.83 o                         
  -6   2   3        840.89        845.04        24.71 o                         
  -4   2   3        164.09        144.80         6.56 o                         
  -2   2   3       3874.46       3626.37       123.04 o                         
   0   2   3       4946.71       4563.15       203.86 o                         
   2   2   3       6650.69       6936.05       200.30 o                         
   4   2   3       1981.66       1828.56        45.39 o                         
   6   2   3       6330.15       6789.89       154.91 o                         
   8   2   3         10.87         20.81         1.60 o                         
  10   2   3        574.40        506.79         9.23 o                         
  12   2   3        276.38        287.88         5.77 o                         
  14   2   3        171.78        160.47         4.04 o                         
  16   2   3        155.46        141.48         4.40 o                         
  18   2   3        216.05        177.30         5.62 o                         
  20   2   3          0.27          1.79         2.45 o                         
  22   2   3         78.61         72.33         4.32 o                         
  24   2   3         81.82         68.94         5.44 o                         
  26   2   3        123.82        131.06         8.32 o                         
  28   2   3        202.27        196.92         8.57 o                         
 -31   3   3          8.54         16.26         4.56 o                         
 -29   3   3          0.41         -3.12         3.81 o                         
 -27   3   3         17.38         26.23         3.24 o                         
 -25   3   3         59.56         53.32         4.76 o                         
 -23   3   3          1.86         -3.11         3.11 o                         
 -21   3   3         52.61         54.24         5.14 o                         
 -19   3   3          9.59          9.28         3.28 o                         
 -17   3   3        134.37        125.07         5.96 o                         
 -15   3   3        249.46        234.51         7.76 o                         
 -13   3   3       1527.09       1443.07        35.83 o                         
 -11   3   3          1.26          5.20         1.89 o                         
  -9   3   3        202.88        217.62         6.08 o                         
  -7   3   3        384.74        405.87        10.79 o                         
  -5   3   3          7.36          3.39         2.19 o                         
  -3   3   3         25.45         23.22         3.09 o                         
  -1   3   3       1011.31        938.08        35.77 o                         
   1   3   3         48.95         56.08         4.90 o                         
   3   3   3        235.58        254.46         8.24 o                         
   5   3   3        271.78        262.62         5.94 o                         
   7   3   3          0.71          3.57         2.45 o                         
   9   3   3        173.65        164.69         6.28 o                         
  11   3   3         13.78         20.54         3.86 o                         
  13   3   3        183.76        155.59         5.50 o                         
  15   3   3         91.53        110.65         5.02 o                         
  17   3   3        166.10        139.00         6.37 o                         
  19   3   3         33.65         45.12         5.24 o                         
  21   3   3          1.44          4.90         2.21 o                         
  23   3   3         29.27         34.79         4.03 o                         
  25   3   3         10.99         25.19         6.35 o                         
  27   3   3          4.00          4.10         6.02 o                         
 -28   4   3         18.90         16.87         6.48 o                         
 -26   4   3          4.49         12.30        13.19 o                         
 -24   4   3         54.92         61.12         7.03 o                         
 -22   4   3          6.28          1.60         4.65 o                         
 -20   4   3         11.57         13.29         9.80 o                         
 -18   4   3         12.17         19.34         4.06 o                         
 -16   4   3        128.31        167.32         8.41 o                         
 -14   4   3        214.98        241.52        12.45 o                         
 -12   4   3         40.88         35.06         3.05 o                         
 -10   4   3        745.39        608.74        14.05 o                         
  -8   4   3        243.61        239.32         7.44 o                         
  -6   4   3        314.55        278.15         7.93 o                         
  -4   4   3          3.38          5.26         3.44 o                         
  -2   4   3          5.84          8.90         3.27 o                         
   0   4   3          5.13          9.85         3.19 o                         
   2   4   3        451.61        393.88        10.33 o                         
   4   4   3         51.07         75.82         3.81 o                         
   6   4   3         55.73         69.99         3.43 o                         
   8   4   3         13.76          4.65         2.41 o                         
  10   4   3         24.54         38.15         3.67 o                         
  12   4   3         60.25         53.51         4.25 o                         
  14   4   3        123.74        132.08         7.42 o                         
  16   4   3         33.27         40.45         6.30 o                         
  18   4   3        124.95        100.45         7.90 o                         
  20   4   3          0.00          5.33         5.19 o                         
  22   4   3          8.10         14.72         5.76 o                         
 -21   5   3         11.87         24.14         8.19 o                         
 -19   5   3         22.02         23.27         5.54 o                         
 -17   5   3          5.25          5.63         3.89 o                         
 -15   5   3        116.95        129.66         6.53 o                         
 -13   5   3         60.43         67.04         3.80 o                         
 -11   5   3         32.26         31.61         3.74 o                         
  -9   5   3        121.94        154.57         6.93 o                         
  -7   5   3        391.05        362.38        10.77 o                         
  -5   5   3         14.23         35.62         4.96 o                         
  -3   5   3        422.15        484.32        15.39 o                         
  -1   5   3          0.23         -2.03         3.80 o                         
   1   5   3        147.14        173.15         7.71 o                         
   3   5   3         36.03         24.69         3.31 o                         
   5   5   3         12.20         15.76         2.95 o                         
   7   5   3          0.31          1.15         2.16 o                         
   9   5   3         25.01         31.44         3.91 o                         
  11   5   3          3.27         11.42         3.88 o                         
  13   5   3         43.10         56.21         5.45 o                         
  15   5   3         41.35         56.13         8.87 o                         
  17   5   3         15.35         15.95         5.85 o                         
 -10   6   3          3.72          8.98         7.68 o                         
  -8   6   3         24.59         26.42         5.79 o                         
  -6   6   3         18.49         14.53         5.82 o                         
  -4   6   3         13.11         12.87         5.81 o                         
  -2   6   3          2.64         12.88         4.76 o                         
   0   6   3         42.27         74.67         6.32 o                         
   2   6   3          2.57          8.76         4.61 o                         
   4   6   3          0.72          1.88         5.66 o                         
 -36   0   4         32.96         33.85         6.76 o                         
 -34   0   4        531.82        559.30        19.87 o                         
 -32   0   4          8.66          8.25         5.92 o                         
 -30   0   4        162.62        165.97         9.08 o                         
 -28   0   4          4.51          2.15         5.04 o                         
 -26   0   4       3440.81       3361.84        94.21 o                         
 -24   0   4        181.98        158.96         7.80 o                         
 -22   0   4       4790.05       5164.38       112.83 o                         
 -20   0   4       6283.20       6624.12       166.60 o                         
 -18   0   4      16815.02      17433.89       401.75 o                         
 -16   0   4       2891.42       2671.66        62.57 o                         
 -14   0   4       5276.95       5469.82       126.54 o                         
 -12   0   4      10367.47      10636.59       264.62 o                         
  -8   0   4      13034.10      13633.31       293.47 o                         
  -4   0   4      14991.80       8841.53       539.00 o                         
   2   0   4        901.04        969.02        21.40 o                         
   4   0   4      16249.22      16828.29       323.62 o                         
   6   0   4       1330.66       1294.50        28.29 o                         
   8   0   4        608.91        500.33        11.88 o                         
  10   0   4       8606.53       9328.61       189.56 o                         
  12   0   4       1392.05       1590.98        35.62 o                         
  14   0   4       1356.39       1268.96        29.05 o                         
  16   0   4       2159.94       2207.70        46.40 o                         
  18   0   4       1122.90       1174.64        31.79 o                         
  20   0   4        187.08        176.35         7.95 o                         
  22   0   4         19.19         18.04         5.90 o                         
  24   0   4        113.65        123.54         9.56 o                         
  26   0   4          2.06          2.66         4.29 o                         
  28   0   4        150.61        162.76         9.72 o                         
  30   0   4          4.96          2.56         5.50 o                         
 -35   1   4          0.53          4.77         3.62 o                         
 -33   1   4         14.39         23.25         3.30 o                         
 -31   1   4         32.27         36.88         3.33 o                         
 -29   1   4         96.03         88.28         4.70 o                         
 -27   1   4        217.46        175.33         6.91 o                         
 -25   1   4        554.16        550.37        14.38 o                         
 -23   1   4        175.45        180.12         5.38 o                         
 -21   1   4        330.40        310.28         7.42 o                         
 -19   1   4       1117.50       1107.01        19.12 o                         
 -17   1   4       1281.80       1338.73        23.56 o                         
 -15   1   4        970.01       1096.88        18.64 o                         
 -13   1   4       2377.59       2324.74        39.89 o                         
 -11   1   4        180.63        112.97         2.78 o                         
  -5   1   4      15916.34      16512.60       268.47 o                         
  -3   1   4      16605.59      16793.08       308.00 o                         
  -1   1   4        181.53        179.38         3.23 o                         
   1   1   4       3494.31       3613.53        52.02 o                         
   3   1   4        583.52        555.65         8.42 o                         
   5   1   4        573.86        573.63         9.04 o                         
   7   1   4       5424.56       6007.69        91.63 o                         
   9   1   4       3843.37       3718.45        55.36 o                         
  11   1   4         88.63        131.04         3.45 o                         
  13   1   4       1907.14       1958.19        29.84 o                         
  15   1   4       2780.22       2725.54        41.26 o                         
  17   1   4        203.76        209.68         5.70 o                         
  19   1   4          9.11          0.54         2.47 o                         
  21   1   4         13.33         10.09         3.19 o                         
  23   1   4         27.22         29.15         3.84 o                         
  25   1   4        803.59        723.13        16.39 o                         
  27   1   4        566.68        575.36        13.81 o                         
  29   1   4          3.37         14.69         4.47 o                         
 -34   2   4          1.93          6.82         4.67 o                         
 -32   2   4          0.14          1.29         3.50 o                         
 -30   2   4         63.93         70.03         5.41 o                         
 -28   2   4          0.12          7.83         4.31 o                         
 -26   2   4        287.17        268.58         9.31 o                         
 -24   2   4        145.49        134.82         6.19 o                         
 -22   2   4       1026.84       1081.45        22.64 o                         
 -20   2   4       1164.04       1126.50        22.14 o                         
 -18   2   4         86.42         90.41         3.51 o                         
 -16   2   4         96.69         84.88         3.08 o                         
 -14   2   4        281.39        336.29         6.62 o                         
 -12   2   4         20.62         35.68         2.59 o                         
 -10   2   4       3243.29       3419.70        79.95 o                         
  -8   2   4         73.45         59.76         3.59 o                         
  -6   2   4       7841.91       7005.90       187.89 o                         
  -4   2   4       1339.35       1283.11        42.55 o                         
  -2   2   4       6589.71       6678.92       230.64 o                         
   0   2   4       2771.13       2869.25        92.51 o                         
   2   2   4       1844.07       1647.37        34.00 o                         
   4   2   4       8254.83       8449.20       171.95 o                         
   6   2   4       5457.07       5460.93       134.94 o                         
   8   2   4       3356.04       3341.45        54.53 o                         
  10   2   4        365.82        352.47         6.66 o                         
  12   2   4        304.67        328.61         6.35 o                         
  14   2   4       1172.86       1070.67        22.46 o                         
  16   2   4        241.68        235.34         6.52 o                         
  18   2   4         83.62         79.03         3.83 o                         
  20   2   4        113.24        114.38         5.06 o                         
  22   2   4        124.20        135.32         6.62 o                         
  24   2   4         27.55         31.17         4.39 o                         
  26   2   4        331.04        367.24        11.61 o                         
  28   2   4        266.54        279.20        13.86 o                         
 -31   3   4         66.92         70.66         5.98 o                         
 -29   3   4         91.78        109.02         5.96 o                         
 -27   3   4         41.88         34.31         3.25 o                         
 -25   3   4          3.65          2.79         3.09 o                         
 -23   3   4         11.62          3.95         3.03 o                         
 -21   3   4         12.26         -0.23         4.79 o                         
 -19   3   4        567.50        593.32        15.29 o                         
 -17   3   4        197.98        210.13         6.96 o                         
 -15   3   4        696.39        653.34        16.21 o                         
 -13   3   4       2802.04       2695.59        56.05 o                         
 -11   3   4          7.73         10.47         1.81 o                         
  -9   3   4        417.65        393.29        10.24 o                         
  -7   3   4         47.75         47.39         2.90 o                         
  -5   3   4         18.08         26.17         2.23 o                         
  -3   3   4          1.78          3.52         2.96 o                         
  -1   3   4        887.82        897.00        29.61 o                         
   1   3   4       1029.38       1098.65        28.60 o                         
   3   3   4        323.35        354.03         7.97 o                         
   5   3   4        730.90        698.04        13.87 o                         
   7   3   4       2343.00       2243.04        49.81 o                         
   9   3   4          4.32          5.74         2.69 o                         
  11   3   4        467.37        457.75        11.31 o                         
  13   3   4        679.55        614.63        13.66 o                         
  15   3   4        880.10        810.48        24.90 o                         
  17   3   4         86.63         83.58         5.13 o                         
  19   3   4        292.66        281.03         8.73 o                         
  21   3   4        166.25        177.74         6.88 o                         
  23   3   4         90.66        114.63         5.79 o                         
  25   3   4        113.64        132.92         9.91 o                         
 -28   4   4          9.37          7.91         9.31 o                         
 -26   4   4         11.00         11.82         5.61 o                         
 -24   4   4         55.46         46.24         7.28 o                         
 -22   4   4         45.76         44.67         6.53 o                         
 -20   4   4         84.50         81.75         6.08 o                         
 -18   4   4        159.21        150.55        11.23 o                         
 -16   4   4        193.13        196.69         7.60 o                         
 -14   4   4         13.51         22.17         2.99 o                         
 -12   4   4        107.87        117.01         5.51 o                         
 -10   4   4        100.22         97.09         4.70 o                         
  -8   4   4        418.78        373.50        10.74 o                         
  -6   4   4        171.16        155.18         5.93 o                         
  -4   4   4        160.75        147.52         6.69 o                         
  -2   4   4         51.66         54.71         4.40 o                         
   0   4   4          7.69          8.63         3.48 o                         
   2   4   4        319.12        299.69         8.62 o                         
   4   4   4        582.33        525.46        10.69 o                         
   6   4   4        331.51        317.42         8.00 o                         
   8   4   4          2.27         -2.78         3.23 o                         
  10   4   4         32.15         22.53         3.17 o                         
  12   4   4        106.22         95.76         6.30 o                         
  14   4   4        189.01        173.41         9.63 o                         
  16   4   4         17.49         19.56         6.38 o                         
  18   4   4          1.28          1.17         5.56 o                         
  20   4   4         57.54         63.73         7.38 o                         
  22   4   4         19.58         38.62         6.57 o                         
 -21   5   4         14.05         11.00         8.05 o                         
 -19   5   4         30.44         32.85         8.15 o                         
 -17   5   4         53.62         82.28         6.44 o                         
 -15   5   4         80.76         84.29         5.31 o                         
 -13   5   4         66.57         64.24         3.83 o                         
 -11   5   4          1.04         -0.30         2.90 o                         
  -9   5   4        252.22        228.82         8.77 o                         
  -7   5   4        152.35        151.26         6.78 o                         
  -5   5   4        611.86        565.54        18.16 o                         
  -3   5   4          0.39         -0.31         3.73 o                         
  -1   5   4         24.60         31.61         4.91 o                         
   1   5   4        252.69        267.08         9.60 o                         
   3   5   4          2.20         -0.40         2.33 o                         
   5   5   4         20.78         19.74         3.07 o                         
   7   5   4          4.95          3.40         2.42 o                         
   9   5   4         96.71        110.92         5.57 o                         
  11   5   4         10.13         15.63         4.56 o                         
  13   5   4         32.22         35.86         5.66 o                         
  15   5   4         18.21         16.34         6.71 o                         
 -10   6   4         23.25         26.44         4.71 o                         
  -8   6   4          0.02          0.70         8.18 o                         
  -6   6   4         47.35         46.82         5.51 o                         
  -4   6   4         15.56         21.60         6.64 o                         
  -2   6   4         53.24         45.92         5.42 o                         
   0   6   4        116.92        124.26         8.42 o                         
   2   6   4          4.49          5.67         4.37 o                         
   4   6   4         13.71         21.41         4.61 o                         
 -35   1   5         16.47         19.73         3.69 o                         
 -33   1   5         54.56         44.22         3.93 o                         
 -31   1   5         81.38         88.81         4.59 o                         
 -29   1   5        469.39        417.50        11.16 o                         
 -27   1   5         94.44         97.13         5.09 o                         
 -25   1   5         18.18         27.16         2.86 o                         
 -23   1   5       1654.56       1633.09        29.06 o                         
 -21   1   5        115.88        113.01         3.77 o                         
 -19   1   5       1557.58       1708.91        27.81 o                         
 -17   1   5         19.40         15.42         1.58 o                         
 -15   1   5         83.66        105.19         2.99 o                         
 -13   1   5       1123.53       1171.61        22.22 o                         
 -11   1   5       7209.95       7344.82       119.47 o                         
  -9   1   5        286.95        281.96         5.13 o                         
  -7   1   5       5100.45       5137.81        78.29 o                         
  -5   1   5      10178.89      10819.14       170.11 o                         
  -3   1   5       4222.78       4218.69        68.88 o                         
  -1   1   5       9107.07       9461.69       135.76 o                         
   1   1   5        683.08        716.44        10.70 o                         
   3   1   5       4657.10       5244.68        75.56 o                         
   5   1   5       1457.40       1605.08        23.56 o                         
   7   1   5        506.80        571.25         8.92 o                         
   9   1   5         51.03        104.01         2.93 o                         
  11   1   5          0.14         -1.20         1.20 o                         
  13   1   5        486.42        419.55         7.68 o                         
  15   1   5        766.34        697.53        12.50 o                         
  17   1   5          5.11          5.17         2.23 o                         
  19   1   5        174.29        154.55         5.55 o                         
  21   1   5         32.96         34.95         3.58 o                         
  23   1   5       1417.20       1377.87        36.70 o                         
  25   1   5         12.77         26.66         3.68 o                         
  27   1   5         25.93         16.86         3.79 o                         
  29   1   5        142.17        155.52         7.89 o                         
 -34   2   5         58.73         69.59         8.84 o                         
 -32   2   5         97.50        103.24         7.43 o                         
 -30   2   5          3.04          1.47         3.19 o                         
 -28   2   5         38.90         35.10         4.01 o                         
 -26   2   5        374.41        355.91        12.24 o                         
 -24   2   5        112.47        120.44         5.26 o                         
 -22   2   5       1615.83       1577.00        32.15 o                         
 -20   2   5        252.83        235.98         6.22 o                         
 -18   2   5         19.15         23.15         1.96 o                         
 -16   2   5        208.90        232.91         4.93 o                         
 -14   2   5         11.92         24.37         2.65 o                         
 -12   2   5       8700.39       8625.23       201.01 o                         
 -10   2   5       5517.29       5470.55       128.34 o                         
  -8   2   5       4164.73       4626.29       107.36 o                         
  -6   2   5         67.37         63.92         3.00 o                         
  -4   2   5        474.84        440.54        13.51 o                         
  -2   2   5         11.29          8.59         1.39 o                         
   0   2   5          1.29         -0.97         0.97 o                         
   2   2   5        107.92        134.67         3.84 o                         
   4   2   5       1093.87       1079.52        28.56 o                         
   6   2   5         32.62         34.21         1.63 o                         
   8   2   5        547.26        632.25        10.90 o                         
  10   2   5       5800.39       5725.18        90.66 o                         
  12   2   5         22.13         43.07         2.17 o                         
  14   2   5        749.67        720.74        13.62 o                         
  16   2   5         62.42         59.09         3.58 o                         
  18   2   5         65.20         49.61         3.30 o                         
  20   2   5         15.47         14.18         3.08 o                         
  22   2   5          6.74         13.80         3.46 o                         
  24   2   5        106.80        111.06         6.23 o                         
  26   2   5         72.29         80.86         5.62 o                         
  28   2   5         25.17         23.96         4.53 o                         
 -33   3   5         38.08         40.15         5.07 o                         
 -31   3   5          0.56          0.33         3.50 o                         
 -29   3   5          8.43          5.32         3.26 o                         
 -27   3   5          0.04         -1.73         2.46 o                         
 -25   3   5         15.89         11.25         3.46 o                         
 -23   3   5          3.82         -0.82         2.95 o                         
 -21   3   5         10.02          8.99         3.80 o                         
 -19   3   5        475.06        477.03        14.29 o                         
 -17   3   5        326.69        332.79         9.26 o                         
 -15   3   5        459.63        456.45        11.20 o                         
 -13   3   5         67.78         62.30         3.28 o                         
 -11   3   5         13.43         11.66         1.81 o                         
  -9   3   5        110.56        117.51         4.03 o                         
  -7   3   5         62.96         60.47         3.30 o                         
  -5   3   5        706.56        636.40        17.15 o                         
  -3   3   5         16.94          8.30         1.92 o                         
  -1   3   5       2691.32       2639.28        54.46 o                         
   1   3   5         97.87         78.48         7.19 o                         
   3   3   5        418.82        418.91         8.87 o                         
   5   3   5       1111.98       1079.39        20.11 o                         
   7   3   5         43.45         54.86         3.15 o                         
   9   3   5         22.17         24.55         2.89 o                         
  11   3   5        170.45        164.83         5.29 o                         
  13   3   5        343.79        308.73         9.36 o                         
  15   3   5        103.34        117.31         5.73 o                         
  17   3   5         10.44         20.75         4.55 o                         
  19   3   5         64.84         58.12         3.45 o                         
  21   3   5         26.82         38.52         4.10 o                         
  23   3   5          0.12          8.63         3.92 o                         
  25   3   5          6.38          8.99         4.33 o                         
 -28   4   5         28.55         50.94        10.78 o                         
 -26   4   5         50.66         75.55         7.59 o                         
 -24   4   5          2.09          4.39         4.84 o                         
 -22   4   5          6.42         10.73         7.10 o                         
 -20   4   5         55.06         64.24         6.44 o                         
 -18   4   5        181.04        197.14        10.74 o                         
 -16   4   5         79.18         74.99         4.62 o                         
 -14   4   5       1822.54       2004.44        52.73 o                         
 -12   4   5         21.50         31.75         3.09 o                         
 -10   4   5        518.12        497.47        21.83 o                         
  -8   4   5        680.32        698.69        17.99 o                         
  -6   4   5        223.57        233.56         7.49 o                         
  -4   4   5         23.12         33.07         4.94 o                         
  -2   4   5        100.10        122.94         6.14 o                         
   0   4   5        257.98        271.13         7.43 o                         
   2   4   5         29.93         22.86         2.23 o                         
   4   4   5        406.92        392.29         8.04 o                         
   6   4   5        145.30        113.97         3.88 o                         
   8   4   5         31.81         30.26         3.60 o                         
  10   4   5        203.78        177.33         6.69 o                         
  12   4   5          0.07          7.56         3.68 o                         
  14   4   5        245.45        222.16        10.83 o                         
  16   4   5        141.24        142.93         9.08 o                         
  18   4   5         14.81         20.70         5.47 o                         
  20   4   5          0.18         -0.60         5.48 o                         
 -23   5   5         56.06         74.51         9.03 o                         
 -21   5   5         20.36         33.38         6.10 o                         
 -19   5   5          9.36          2.61         4.40 o                         
 -17   5   5          2.49          7.51         3.81 o                         
 -15   5   5         19.47         27.23         3.84 o                         
 -13   5   5          0.09         -2.32         2.32 o                         
 -11   5   5         12.82         -1.07         2.87 o                         
  -9   5   5          0.33         -0.25         3.54 o                         
  -7   5   5         74.71         50.31         3.94 o                         
  -5   5   5         11.79          9.07         4.07 o                         
  -3   5   5         32.31         33.05         4.65 o                         
  -1   5   5        175.82        216.09         9.80 o                         
   1   5   5         52.28         41.47         3.12 o                         
   3   5   5          4.37          8.24         2.14 o                         
   5   5   5         31.60         25.40         2.61 o                         
   7   5   5         17.24          5.29         2.85 o                         
   9   5   5         12.80         22.80         4.28 o                         
  11   5   5          2.05          1.97         5.68 o                         
  13   5   5         21.92         37.15         7.07 o                         
  15   5   5          5.91          3.44         5.97 o                         
 -10   6   5          0.63          7.27         4.25 o                         
  -8   6   5         16.71         17.30         6.25 o                         
  -6   6   5          1.13         12.45         6.27 o                         
  -4   6   5          1.46         12.48         4.73 o                         
  -2   6   5          7.10         24.81         4.89 o                         
   0   6   5          1.71          5.47         4.24 o                         
   2   6   5          0.01          0.18         4.30 o                         
 -36   0   6          2.60          0.20         4.78 o                         
 -34   0   6        185.17        190.01        11.13 o                         
 -32   0   6        416.02        361.30        16.01 o                         
 -30   0   6        116.93        126.03         7.86 o                         
 -28   0   6        294.79        323.34        12.61 o                         
 -26   0   6         92.29        104.57         6.43 o                         
 -24   0   6         35.55         38.08         3.50 o                         
 -22   0   6        249.90        201.77         6.60 o                         
 -20   0   6        742.75        806.10        19.00 o                         
 -18   0   6         42.70         25.81         2.73 o                         
 -16   0   6         65.36         45.43         2.78 o                         
 -14   0   6       8440.57       8860.02       204.39 o                         
 -12   0   6       3872.61       4085.77       102.33 o                         
 -10   0   6        459.49        632.07        16.51 o                         
  -6   0   6        525.54        470.37        12.39 o                         
  -4   0   6       1971.94       2400.99        60.17 o                         
  -2   0   6       4145.78       4423.32       110.45 o                         
   0   0   6      20616.88      22155.20       602.19 o                         
   2   0   6       2493.90       2706.98        55.58 o                         
   4   0   6         47.47         58.86         2.66 o                         
   6   0   6       5632.33       6081.18       124.21 o                         
   8   0   6          1.27          4.92         1.68 o                         
  10   0   6      12162.87      12959.67       279.93 o                         
  12   0   6        535.72        567.86        14.01 o                         
  14   0   6       2577.39       2445.90        54.39 o                         
  16   0   6        505.88        528.77        15.91 o                         
  18   0   6       5016.58       4783.74       136.84 o                         
  20   0   6       2238.17       2131.98        82.64 o                         
  22   0   6       2429.62       2187.80        72.49 o                         
  24   0   6         15.35         13.93         5.29 o                         
  26   0   6         85.61         98.41         8.22 o                         
  28   0   6          5.03          8.93         6.80 o                         
 -37   1   6         41.06         44.42         4.42 o                         
 -35   1   6        106.11        121.33         5.86 o                         
 -33   1   6         11.87         15.49         3.06 o                         
 -31   1   6         16.25         11.01         3.18 o                         
 -29   1   6         15.32         19.57         3.38 o                         
 -27   1   6       3434.23       3332.79        69.52 o                         
 -25   1   6        255.88        275.82         7.56 o                         
 -23   1   6        388.75        374.96         7.95 o                         
 -21   1   6       1873.36       1959.37        31.94 o                         
 -19   1   6         35.43         51.06         2.22 o                         
 -17   1   6        234.91        228.89         5.11 o                         
 -15   1   6        242.23        177.38         4.06 o                         
 -13   1   6       1533.81       1551.90        26.79 o                         
 -11   1   6         33.45         24.69         1.39 o                         
  -9   1   6      13115.08      13815.62       232.86 o                         
  -7   1   6      16911.13      17399.41       256.70 o                         
  -5   1   6        706.53        797.60        13.40 o                         
  -3   1   6        402.82        351.65         6.02 o                         
  -1   1   6       6152.85       6686.42        98.98 o                         
   1   1   6         96.43         76.00         2.03 o                         
   3   1   6       1714.59       1693.92        24.78 o                         
   5   1   6      23158.65      25043.61       358.88 o                         
   7   1   6       2239.52       2408.07        39.88 o                         
   9   1   6       1753.32       1929.47        30.18 o                         
  11   1   6         59.82         70.40         2.54 o                         
  13   1   6        562.47        538.82         9.27 o                         
  15   1   6          0.32         -2.27         2.27 o                         
  17   1   6       1189.74       1110.89        23.25 o                         
  19   1   6        854.70        867.70        22.55 o                         
  21   1   6        943.80        873.87        19.34 o                         
  23   1   6        167.03        182.62         7.08 o                         
  25   1   6          1.05          1.74         3.23 o                         
  27   1   6         66.31         84.10        12.23 o                         
 -36   2   6         25.96         25.69         5.18 o                         
 -34   2   6        115.05        142.17        11.00 o                         
 -32   2   6        117.92        113.03         6.32 o                         
 -30   2   6          0.80         -3.67         3.67 o                         
 -28   2   6        589.85        543.52        15.44 o                         
 -26   2   6        322.04        336.64        12.50 o                         
 -24   2   6        211.23        199.04         6.03 o                         
 -22   2   6        581.15        558.40        12.75 o                         
 -20   2   6          1.04         -1.52         1.52 o                         
 -18   2   6        705.64        709.67        13.19 o                         
 -16   2   6         47.29         81.65         3.92 o                         
 -14   2   6      28824.34      28093.25       509.28 o                         
 -12   2   6       1946.96       1987.33        42.91 o                         
 -10   2   6        155.36        108.98         3.41 o                         
  -8   2   6        356.58        313.61         8.54 o                         
  -6   2   6       4180.32       3993.08        96.62 o                         
  -4   2   6       2709.46       2946.68        70.59 o                         
  -2   2   6       1171.53       1192.63        26.88 o                         
   0   2   6        553.34        559.59        12.58 o                         
   2   2   6         27.25         45.64         2.01 o                         
   4   2   6       3790.21       3831.65        62.55 o                         
   6   2   6         38.48         13.13         1.35 o                         
   8   2   6       2237.84       2385.41        41.37 o                         
  10   2   6         85.66        107.86         3.38 o                         
  12   2   6        886.44        858.61        15.83 o                         
  14   2   6        151.78        134.44         4.39 o                         
  16   2   6        301.89        287.28         7.31 o                         
  18   2   6        368.74        369.78         9.45 o                         
  20   2   6        395.02        372.94        11.10 o                         
  22   2   6        101.07        116.70         6.17 o                         
  24   2   6        181.41        183.87         8.03 o                         
  26   2   6         59.21         74.67         5.96 o                         
 -33   3   6         61.70         57.18         5.39 o                         
 -31   3   6          8.31         11.60         3.83 o                         
 -29   3   6          6.14          7.68         3.05 o                         
 -27   3   6         41.67         53.32         4.18 o                         
 -25   3   6         24.28         14.21         4.32 o                         
 -23   3   6         63.12         60.47         4.66 o                         
 -21   3   6        129.34        152.98         7.15 o                         
 -19   3   6       2618.53       2437.66        54.21 o                         
 -17   3   6       2199.13       2075.69        43.58 o                         
 -15   3   6       5995.00       5651.93       109.88 o                         
 -13   3   6       1121.06       1047.63        21.48 o                         
 -11   3   6        394.08        424.86        10.38 o                         
  -9   3   6         79.10         59.42         2.54 o                         
  -7   3   6       1556.49       1468.23        37.53 o                         
  -5   3   6       2222.54       2316.14        50.98 o                         
  -3   3   6       1917.97       1970.85        40.95 o                         
  -1   3   6      12302.55      12266.48       236.11 o                         
   1   3   6          7.54         -0.16         1.73 o                         
   3   3   6         14.35         27.56         2.09 o                         
   5   3   6        408.85        386.33         8.52 o                         
   7   3   6        874.82        770.57        16.46 o                         
   9   3   6          3.22         -1.58         2.42 o                         
  11   3   6        185.06        132.39         4.88 o                         
  13   3   6        273.07        276.11        16.01 o                         
  15   3   6        386.05        346.68        10.87 o                         
  17   3   6         12.37          7.27         2.37 o                         
  19   3   6         23.65         21.87         3.38 o                         
  21   3   6          0.03          7.82         2.94 o                         
  23   3   6         11.49         13.44         4.06 o                         
 -28   4   6         49.10         55.85         7.41 o                         
 -26   4   6          3.60          3.48         5.02 o                         
 -24   4   6          2.95          8.61         5.34 o                         
 -22   4   6         20.06         34.98         6.15 o                         
 -20   4   6          6.41         18.19         4.01 o                         
 -18   4   6         38.98         38.13         4.21 o                         
 -16   4   6        174.77        200.15         7.00 o                         
 -14   4   6       1183.70       1197.77        27.70 o                         
 -12   4   6        620.56        558.07        15.01 o                         
 -10   4   6       1005.55        863.29        23.29 o                         
  -8   4   6          0.14         -2.70         2.70 o                         
  -6   4   6        239.29        200.67         8.70 o                         
  -4   4   6        280.90        287.95         8.63 o                         
  -2   4   6        274.30        255.04         6.78 o                         
   0   4   6        428.32        393.55         8.79 o                         
   2   4   6         26.18         31.20         2.45 o                         
   4   4   6        130.96        131.87         4.54 o                         
   6   4   6          5.09          3.17         1.98 o                         
   8   4   6         72.18         73.21         4.41 o                         
  10   4   6          1.33          3.30         3.14 o                         
  12   4   6         77.30         89.24         7.02 o                         
  14   4   6         22.12         18.38         5.87 o                         
  16   4   6          1.61         -8.25         9.26 o                         
  18   4   6         36.05         49.80        11.23 o                         
  20   4   6          0.37         -0.14         5.43 o                         
 -23   5   6          0.79          4.58         5.29 o                         
 -21   5   6          1.02          5.11         5.11 o                         
 -19   5   6         15.63         21.49         4.77 o                         
 -17   5   6          1.22          5.63         3.27 o                         
 -15   5   6          4.00          2.17         2.53 o                         
 -13   5   6          8.18          6.66         2.57 o                         
 -11   5   6         12.26         15.32         3.08 o                         
  -9   5   6         25.20         28.47         3.38 o                         
  -7   5   6         69.27         79.77         4.51 o                         
  -5   5   6         25.25         25.31         3.74 o                         
  -3   5   6         40.47         51.08         4.19 o                         
  -1   5   6        189.90        195.82         7.08 o                         
   1   5   6        190.62        179.76         6.37 o                         
   3   5   6          0.67          0.21         2.03 o                         
   5   5   6         55.56         67.41         4.21 o                         
   7   5   6        123.55        128.22         6.29 o                         
   9   5   6         83.88         79.65         5.22 o                         
  11   5   6          0.10          3.06         4.53 o                         
  13   5   6          0.52          0.45         4.89 o                         
 -10   6   6         10.05         19.35         4.62 o                         
  -8   6   6          0.31         -2.64         6.78 o                         
  -6   6   6         40.04         33.23         5.02 o                         
  -4   6   6          9.67         14.93         4.70 o                         
  -2   6   6          0.13          7.64         4.52 o                         
   0   6   6          0.06         -1.78         4.34 o                         
 -37   1   7          5.34         11.13         3.69 o                         
 -35   1   7         63.32         64.06         4.89 o                         
 -33   1   7         40.44         41.20         3.95 o                         
 -31   1   7         61.04         74.56         6.88 o                         
 -29   1   7          9.17         18.49         3.46 o                         
 -27   1   7         78.97         91.32         4.76 o                         
 -25   1   7        453.14        439.94         9.57 o                         
 -23   1   7        814.62        860.23        15.46 o                         
 -21   1   7        856.96        911.85        16.08 o                         
 -19   1   7        114.21        108.91         3.67 o                         
 -17   1   7       1722.91       1774.55        30.71 o                         
 -15   1   7          0.03         -1.13         1.13 o                         
 -13   1   7       4248.33       4697.50        79.84 o                         
 -11   1   7         30.84          9.90         1.33 o                         
  -9   1   7        477.22        484.20         8.13 o                         
  -7   1   7       6920.97       6876.47       108.25 o                         
  -5   1   7       1772.03       1954.96        30.18 o                         
  -3   1   7       6011.97       5809.26        88.69 o                         
  -1   1   7      10113.69      10281.00       156.48 o                         
   1   1   7       1348.15       1403.22        21.95 o                         
   3   1   7      11064.97      12341.53       188.10 o                         
   5   1   7        691.76        891.82        13.54 o                         
   7   1   7       2793.23       3113.53        49.67 o                         
   9   1   7       1517.56       1660.51        26.17 o                         
  11   1   7        286.04        318.57         6.06 o                         
  13   1   7       1506.52       1489.96        24.07 o                         
  15   1   7        199.08        196.35         6.03 o                         
  17   1   7          0.15          3.18         2.62 o                         
  19   1   7        742.82        725.84        22.01 o                         
  21   1   7        346.83        340.24         9.94 o                         
  23   1   7          0.05          4.72         3.19 o                         
  25   1   7         52.23         54.26         5.12 o                         
  27   1   7         17.94         32.39         5.01 o                         
 -36   2   7          4.85          1.45         4.52 o                         
 -34   2   7          7.78         11.79         4.56 o                         
 -32   2   7          1.09         -2.50         3.66 o                         
 -30   2   7         64.34         69.23         5.64 o                         
 -28   2   7          0.21         -1.91         2.94 o                         
 -26   2   7         21.06         30.09         3.10 o                         
 -24   2   7        191.36        188.33         5.86 o                         
 -22   2   7       1490.59       1426.83        26.62 o                         
 -20   2   7        265.40        237.03         5.55 o                         
 -18   2   7        217.38        201.56         4.94 o                         
 -16   2   7      10161.94      10344.55       175.04 o                         
 -14   2   7       4673.58       4633.11        82.61 o                         
 -12   2   7       2840.21       2677.69        49.79 o                         
 -10   2   7        157.54        210.44         6.08 o                         
  -8   2   7       1621.69       1592.13        29.80 o                         
  -6   2   7       1041.74       1278.71        35.70 o                         
  -4   2   7        474.60        493.67        13.45 o                         
  -2   2   7        113.83        123.96         3.28 o                         
   0   2   7         85.77        156.29         3.65 o                         
   2   2   7        564.04        535.56         9.11 o                         
   4   2   7         11.95         30.07         2.18 o                         
   6   2   7         15.78         14.45         1.39 o                         
   8   2   7         21.65         31.51         1.88 o                         
  10   2   7        892.42        875.14        15.00 o                         
  12   2   7        174.37        177.22         4.74 o                         
  14   2   7        172.05        142.74         5.14 o                         
  16   2   7         72.08         68.66         3.88 o                         
  18   2   7        113.63         90.80         4.51 o                         
  20   2   7          0.29         11.70         3.27 o                         
  22   2   7        396.10        376.80        11.81 o                         
  24   2   7         76.67        100.54         6.02 o                         
  26   2   7          0.58          9.65         4.35 o                         
 -33   3   7         47.08         50.93         7.04 o                         
 -31   3   7          0.97          1.11         3.93 o                         
 -29   3   7          3.19         11.50         3.05 o                         
 -27   3   7         31.62         37.85         3.45 o                         
 -25   3   7         16.62         10.48         3.60 o                         
 -23   3   7         48.18         37.01         4.81 o                         
 -21   3   7        417.82        429.54        19.42 o                         
 -19   3   7        441.13        466.73        14.42 o                         
 -17   3   7        315.41        288.36         9.97 o                         
 -15   3   7          9.73         14.22         4.30 o                         
 -13   3   7         62.46         56.00         2.91 o                         
 -11   3   7         24.02         15.79         1.76 o                         
  -9   3   7         80.86         82.07         2.80 o                         
  -7   3   7        142.47        133.83         4.03 o                         
  -5   3   7        447.34        446.42        11.65 o                         
  -3   3   7        184.51        209.96         6.33 o                         
  -1   3   7        382.57        386.36         9.59 o                         
   1   3   7         46.32         54.43         2.57 o                         
   3   3   7          2.46          0.91         1.60 o                         
   5   3   7        320.83        261.58         6.73 o                         
   7   3   7          3.90          5.12         2.17 o                         
   9   3   7        217.31        202.90         5.68 o                         
  11   3   7        373.89        321.51         8.12 o                         
  13   3   7         32.55         37.61         3.23 o                         
  15   3   7        128.09        147.11         6.19 o                         
  17   3   7          4.10          8.58         2.36 o                         
  19   3   7         57.33         59.35         4.18 o                         
  21   3   7         13.72         20.15         3.93 o                         
  23   3   7          8.31          8.07         4.47 o                         
 -30   4   7         15.02         26.75         7.24 o                         
 -28   4   7         16.30         14.42         7.05 o                         
 -26   4   7         11.38          7.40         6.04 o                         
 -24   4   7         46.06         59.26         9.02 o                         
 -22   4   7         39.11         65.19         7.28 o                         
 -20   4   7        254.20        251.92         9.98 o                         
 -18   4   7         85.65         83.97         4.74 o                         
 -16   4   7        115.74         94.35         4.67 o                         
 -14   4   7         82.03         89.02         4.93 o                         
 -12   4   7       1053.74        937.86        20.61 o                         
 -10   4   7          0.55         -3.03         4.71 o                         
  -8   4   7          9.05          9.58         2.15 o                         
  -6   4   7         16.63         21.06         2.90 o                         
  -4   4   7          0.01          0.63         1.84 o                         
  -2   4   7        149.10        188.21         5.43 o                         
   0   4   7        340.63        291.03         7.35 o                         
   2   4   7          8.30          5.40         2.12 o                         
   4   4   7         28.28         38.69         2.60 o                         
   6   4   7        117.70        126.58         5.89 o                         
   8   4   7        407.17        389.70        11.81 o                         
  10   4   7         45.20         30.03         4.73 o                         
  12   4   7          3.49          1.90         4.37 o                         
  14   4   7         46.70         40.73         5.75 o                         
  16   4   7         55.27         75.25         7.34 o                         
  18   4   7         44.94         57.31         7.69 o                         
 -23   5   7          7.05          2.23         5.25 o                         
 -21   5   7         74.55         95.52         9.62 o                         
 -19   5   7         23.77         33.62         4.35 o                         
 -17   5   7          1.69          1.17         2.87 o                         
 -15   5   7          0.00         -0.19         3.10 o                         
 -13   5   7         34.48         44.23         3.52 o                         
 -11   5   7          8.27         21.51         3.42 o                         
  -9   5   7        130.08        172.44         6.70 o                         
  -7   5   7          6.29          9.30         2.93 o                         
  -5   5   7        193.08        200.66         7.84 o                         
  -3   5   7         67.67         93.65         4.73 o                         
  -1   5   7         56.63         53.37         3.14 o                         
   1   5   7         15.57         17.59         2.40 o                         
   3   5   7          7.49         14.00         2.65 o                         
   5   5   7         51.48         81.59         4.52 o                         
   7   5   7          0.00          8.64         3.86 o                         
   9   5   7        174.77        176.96         9.71 o                         
  11   5   7          3.14         12.80         5.26 o                         
  13   5   7         26.10         32.38         7.62 o                         
 -10   6   7          4.89         10.68        23.10 o                         
  -8   6   7         53.37        100.30         9.18 o                         
  -6   6   7          2.72          8.75         4.76 o                         
  -4   6   7          0.20         -4.09         6.54 o                         
  -2   6   7         10.94         12.99         5.28 o                         
 -38   0   8         30.60         18.32         5.78 o                         
 -36   0   8         24.95         17.03         6.34 o                         
 -34   0   8        531.26        478.01        19.70 o                         
 -32   0   8        203.12        202.55        11.61 o                         
 -30   0   8       1527.43       1482.38        58.33 o                         
 -28   0   8         22.51         13.14         4.06 o                         
 -26   0   8        829.02        830.26        25.38 o                         
 -24   0   8        431.85        448.19        11.71 o                         
 -22   0   8       3436.82       3310.75        84.02 o                         
 -20   0   8        261.72        276.40         8.28 o                         
 -18   0   8         74.75         78.16         3.78 o                         
 -16   0   8      11631.85      11847.51       273.01 o                         
 -14   0   8       1981.67       2127.87        49.89 o                         
 -12   0   8       2755.83       2587.57        53.15 o                         
 -10   0   8       3723.96       3565.36        72.86 o                         
  -8   0   8       4941.47       5229.43       100.99 o                         
  -6   0   8         37.01         56.05         2.26 o                         
  -4   0   8      18931.20      19237.18       442.55 o                         
  -2   0   8       7494.14       7689.12       177.57 o                         
   0   0   8      18193.99      20506.47       441.29 o                         
   2   0   8       4957.24       4780.13        97.82 o                         
   4   0   8       1181.60        945.09        20.28 o                         
   6   0   8       2555.46       2783.68        57.72 o                         
   8   0   8       2565.19       2732.11        56.82 o                         
  10   0   8       3609.16       3373.02        79.39 o                         
  12   0   8        265.33        244.18         7.70 o                         
  14   0   8        185.89        189.55         8.82 o                         
  16   0   8       6647.61       6298.14       194.53 o                         
  18   0   8       1447.11       1399.96        53.33 o                         
  20   0   8        109.26        105.12         8.23 o                         
  22   0   8         96.62        114.33         8.30 o                         
  24   0   8         59.94         65.40         8.05 o                         
  26   0   8          0.38          1.14         5.79 o                         
 -37   1   8         24.95         39.45         5.12 o                         
 -35   1   8        170.53        183.87         7.59 o                         
 -33   1   8          3.54          2.39         3.10 o                         
 -31   1   8          5.70          2.74         2.93 o                         
 -29   1   8       2325.76       2310.34        52.25 o                         
 -27   1   8          0.04         -2.86         2.86 o                         
 -25   1   8         15.52         14.96         2.66 o                         
 -23   1   8       1030.62        986.45        16.29 o                         
 -21   1   8        283.25        251.77         5.64 o                         
 -19   1   8       1021.52        980.11        16.98 o                         
 -17   1   8       2575.30       2504.28        41.57 o                         
 -15   1   8      11506.38      11861.30       186.49 o                         
 -13   1   8       5585.56       6076.78        99.31 o                         
 -11   1   8      21818.55      22839.51       358.12 o                         
  -9   1   8       8279.13       8187.65       121.04 o                         
  -7   1   8         57.32         94.49         2.31 o                         
  -5   1   8       2043.85       2143.01        34.13 o                         
  -3   1   8      21228.00      21802.30       331.68 o                         
  -1   1   8       2391.65       2335.83        36.08 o                         
   1   1   8        782.08        790.46        12.67 o                         
   3   1   8       1228.71       1324.97        20.23 o                         
   5   1   8       1340.96       1385.81        20.67 o                         
   7   1   8          1.46          3.53         1.27 o                         
   9   1   8       2379.66       2257.75        34.33 o                         
  11   1   8        340.53        305.98         6.17 o                         
  13   1   8       1737.58       1661.54        29.50 o                         
  15   1   8       1120.81       1023.88        24.06 o                         
  17   1   8         34.39         29.60         3.99 o                         
  19   1   8        637.43        603.70        14.42 o                         
  21   1   8        204.40        199.15         7.30 o                         
  23   1   8        294.07        270.80         9.71 o                         
  25   1   8         20.35         22.32         5.11 o                         
 -36   2   8         13.23         12.38         5.25 o                         
 -34   2   8          2.32          9.41         7.30 o                         
 -32   2   8        105.57        115.14         6.30 o                         
 -30   2   8        108.49         92.20         6.99 o                         
 -28   2   8         48.69         45.17         3.89 o                         
 -26   2   8         77.58         98.69         5.03 o                         
 -24   2   8       2657.62       2658.92        52.90 o                         
 -22   2   8        176.25        164.29         4.77 o                         
 -20   2   8       1411.11       1432.07        25.26 o                         
 -18   2   8         17.90         21.65         1.93 o                         
 -16   2   8       6106.00       6138.41       113.42 o                         
 -14   2   8        112.06        115.49         5.92 o                         
 -12   2   8        144.70        137.28         7.80 o                         
 -10   2   8       5232.08       5503.17        89.87 o                         
  -8   2   8       1435.12       1769.75        41.78 o                         
  -6   2   8       2827.56       3045.61        73.02 o                         
  -4   2   8        183.12        226.32         5.42 o                         
  -2   2   8       6918.69       6721.06       119.81 o                         
   0   2   8        694.52        733.65        12.48 o                         
   2   2   8       4919.05       5121.00        75.91 o                         
   4   2   8        418.29        360.00         6.25 o                         
   6   2   8        461.69        432.37         7.64 o                         
   8   2   8       1214.96       1188.39        19.83 o                         
  10   2   8        658.05        668.17        12.77 o                         
  12   2   8          0.39         -1.25         2.53 o                         
  14   2   8        235.25        202.17         6.40 o                         
  16   2   8        114.62        123.19         5.07 o                         
  18   2   8         84.86         87.69         4.93 o                         
  20   2   8        881.41        901.46        22.57 o                         
  22   2   8         36.95         59.40         4.78 o                         
  24   2   8         24.66         36.02         4.97 o                         
 -33   3   8        136.16        124.58         8.27 o                         
 -31   3   8          0.58         -0.72         3.61 o                         
 -29   3   8         34.35         39.64         3.46 o                         
 -27   3   8          7.17          8.99         3.44 o                         
 -25   3   8         73.30         74.44         5.11 o                         
 -23   3   8        398.91        426.51        16.21 o                         
 -21   3   8        374.20        420.05        15.37 o                         
 -19   3   8       1324.73       1341.88        29.56 o                         
 -17   3   8       4411.77       3884.70        79.92 o                         
 -15   3   8        385.83        348.55        10.39 o                         
 -13   3   8          3.36          3.21         2.16 o                         
 -11   3   8       1042.84       1037.88        20.08 o                         
  -9   3   8         66.12         61.52         2.70 o                         
  -7   3   8        191.59        217.50         5.33 o                         
  -5   3   8         79.69        105.30         3.55 o                         
  -3   3   8        296.54        250.85         7.45 o                         
  -1   3   8          6.39          8.96         1.65 o                         
   1   3   8         99.97        112.87         3.80 o                         
   3   3   8       1026.79        965.06        19.14 o                         
   5   3   8         54.85         53.59         3.16 o                         
   7   3   8       2888.99       2685.47        50.58 o                         
   9   3   8         24.46         16.98         2.43 o                         
  11   3   8         94.05         90.62         4.50 o                         
  13   3   8         42.95         49.79         3.10 o                         
  15   3   8        255.24        227.01         6.58 o                         
  17   3   8        274.05        260.85         9.35 o                         
  19   3   8         73.39         63.42         4.34 o                         
  21   3   8        286.03        289.52        11.31 o                         
 -30   4   8         21.99         33.78         6.66 o                         
 -28   4   8         67.22         86.32        10.79 o                         
 -26   4   8        173.50        170.82        19.95 o                         
 -24   4   8        267.14        306.02        17.46 o                         
 -22   4   8        390.09        406.85        18.82 o                         
 -20   4   8        287.08        230.56         9.08 o                         
 -18   4   8         21.99         29.34         3.22 o                         
 -16   4   8        142.14        136.16         5.75 o                         
 -14   4   8        596.50        512.45        12.48 o                         
 -12   4   8          1.57         -1.64         2.72 o                         
 -10   4   8        185.85        168.68         8.16 o                         
  -8   4   8          5.60          9.62         2.08 o                         
  -6   4   8        639.57        619.68        14.37 o                         
  -4   4   8         65.71         56.70         2.87 o                         
  -2   4   8        214.76        211.42         5.90 o                         
   0   4   8        139.84        131.36         4.63 o                         
   2   4   8        713.88        663.82        14.56 o                         
   4   4   8        192.16        176.78         5.58 o                         
   6   4   8         37.03         35.63         3.23 o                         
   8   4   8        110.25        107.59         5.73 o                         
  10   4   8        483.93        466.72        16.95 o                         
  12   4   8         67.47         59.95         8.30 o                         
  14   4   8         35.66         22.41         7.48 o                         
  16   4   8         77.73        105.02         8.53 o                         
  18   4   8         22.52         33.10         6.30 o                         
 -23   5   8         77.73         99.80        11.77 o                         
 -21   5   8          9.46         17.09         5.11 o                         
 -19   5   8         50.01         52.84         4.33 o                         
 -17   5   8         13.54         16.40         5.10 o                         
 -15   5   8         27.37         37.71         3.11 o                         
 -13   5   8         25.90         27.44         2.88 o                         
 -11   5   8        137.57        126.36         6.01 o                         
  -9   5   8        235.27        232.67         7.87 o                         
  -7   5   8          0.00         -0.79         3.46 o                         
  -5   5   8         51.66         50.06         3.23 o                         
  -3   5   8        195.66        203.19         7.34 o                         
  -1   5   8          0.25          0.89         2.12 o                         
   1   5   8         88.25        104.07         4.72 o                         
   3   5   8         33.24         43.71         3.25 o                         
   5   5   8         91.68         77.15         5.20 o                         
   7   5   8          3.06          5.65         3.72 o                         
   9   5   8          2.82          6.46         4.85 o                         
  11   5   8          9.27         20.26         7.48 o                         
  -8   6   8        113.66        130.28         7.23 o                         
  -6   6   8         62.35         61.80         5.77 o                         
  -4   6   8          1.49         -1.74         5.64 o                         
 -39   1   9         61.65         68.12         5.28 o                         
 -37   1   9         17.84         21.40         4.79 o                         
 -35   1   9         37.44         45.77         4.27 o                         
 -33   1   9         35.23         36.83         3.96 o                         
 -31   1   9         25.39         25.91         3.62 o                         
 -29   1   9        106.66        129.57         8.38 o                         
 -27   1   9         26.60         23.08         3.95 o                         
 -25   1   9         97.04         95.75         3.66 o                         
 -23   1   9        391.17        372.21         7.58 o                         
 -21   1   9          2.83          0.99         1.57 o                         
 -19   1   9        421.82        399.94         7.38 o                         
 -17   1   9         98.90         78.97         2.56 o                         
 -15   1   9         21.87         19.50         1.47 o                         
 -13   1   9       9159.56       9905.71       167.56 o                         
 -11   1   9       6369.11       7091.00       115.73 o                         
  -9   1   9        321.84        355.10         5.90 o                         
  -7   1   9         36.47         55.99         1.87 o                         
  -5   1   9       1678.12       1827.94        30.34 o                         
  -3   1   9        606.25        713.71        11.49 o                         
  -1   1   9         36.40         55.38         1.92 o                         
   1   1   9       1181.22       1372.71        20.94 o                         
   3   1   9      11929.21      13338.71       203.42 o                         
   5   1   9       3007.29       3096.72        43.92 o                         
   7   1   9        952.72        805.33        12.57 o                         
   9   1   9         85.63        117.47         3.44 o                         
  11   1   9       2973.52       2861.54        46.23 o                         
  13   1   9        955.28        933.79        19.97 o                         
  15   1   9        251.95        268.78         7.80 o                         
  17   1   9        173.90        168.72         8.12 o                         
  19   1   9         63.74         66.22         4.43 o                         
  21   1   9          0.28          2.17         3.74 o                         
  23   1   9         87.45         86.90         6.29 o                         
  25   1   9         14.12         17.27         5.42 o                         
 -36   2   9          0.88         -4.74         4.74 o                         
 -34   2   9        103.23        112.60         6.13 o                         
 -32   2   9         67.58         64.04         4.07 o                         
 -30   2   9          4.53         -2.57         2.57 o                         
 -28   2   9        244.57        231.55         7.08 o                         
 -26   2   9        282.80        284.67         6.94 o                         
 -24   2   9        170.75        154.58         4.87 o                         
 -22   2   9       1542.66       1515.05        26.74 o                         
 -20   2   9         90.99         98.55         3.21 o                         
 -18   2   9        199.37        176.67         5.06 o                         
 -16   2   9       1079.96       1272.72        21.55 o                         
 -14   2   9        926.13        903.72        14.49 o                         
 -12   2   9        220.20        276.76         6.33 o                         
 -10   2   9       4870.13       5329.43       102.43 o                         
  -8   2   9         95.34        156.03         5.25 o                         
  -6   2   9       1133.31       1190.17        24.57 o                         
  -4   2   9        313.46        349.87         7.43 o                         
  -2   2   9       3252.67       3378.15        53.48 o                         
   0   2   9        221.80        248.79         4.72 o                         
   2   2   9         59.53         55.02         2.24 o                         
   4   2   9        313.03        287.25         5.62 o                         
   6   2   9          0.05         -1.29         1.29 o                         
   8   2   9         19.92         13.71         2.06 o                         
  10   2   9        361.93        333.21         7.57 o                         
  12   2   9          6.09         -1.62         2.10 o                         
  14   2   9         35.40         29.25         2.89 o                         
  16   2   9          0.62          6.23         2.88 o                         
  18   2   9         10.36         18.56         3.74 o                         
  20   2   9        571.91        526.75        14.04 o                         
  22   2   9         24.07         19.20         4.30 o                         
  24   2   9         81.31        119.24         7.19 o                         
 -35   3   9          3.37          3.44         4.21 o                         
 -33   3   9          0.13         -0.78         3.79 o                         
 -31   3   9          1.23          2.36         3.42 o                         
 -29   3   9          6.04          8.54         3.30 o                         
 -27   3   9         76.30         84.40         5.69 o                         
 -25   3   9         12.84         15.81         3.73 o                         
 -23   3   9         61.65         93.86         4.84 o                         
 -21   3   9       2094.19       2084.93        41.69 o                         
 -19   3   9          1.29         12.76         3.01 o                         
 -17   3   9        293.21        255.37        11.67 o                         
 -15   3   9        160.64        144.51        11.25 o                         
 -13   3   9        431.48        408.64         8.70 o                         
 -11   3   9        134.31        149.30         4.08 o                         
  -9   3   9         15.67         14.05         2.13 o                         
  -7   3   9        272.03        283.24         7.36 o                         
  -5   3   9        364.75        361.24         8.39 o                         
  -3   3   9         41.21         47.37         2.45 o                         
  -1   3   9          5.76          5.12         1.68 o                         
   1   3   9        336.01        312.14         7.23 o                         
   3   3   9         14.28          8.72         2.02 o                         
   5   3   9         36.13         37.41         3.26 o                         
   7   3   9        485.60        470.00        10.92 o                         
   9   3   9        173.68        157.76         5.61 o                         
  11   3   9         32.21         17.07         2.57 o                         
  13   3   9          8.70          5.61         2.17 o                         
  15   3   9          0.66          0.08         2.33 o                         
  17   3   9          5.33          4.83         2.70 o                         
  19   3   9          0.02          2.98         3.59 o                         
  21   3   9          5.89         11.47         4.31 o                         
 -30   4   9          8.42         11.12         6.22 o                         
 -28   4   9          2.06         10.59         6.00 o                         
 -26   4   9        194.23        240.29        14.74 o                         
 -24   4   9        212.38        255.30        14.19 o                         
 -22   4   9        287.90        270.80        10.40 o                         
 -20   4   9         37.67         45.65         4.10 o                         
 -18   4   9         83.64         68.33         4.13 o                         
 -16   4   9          6.16          2.98         2.55 o                         
 -14   4   9        276.41        286.08         8.46 o                         
 -12   4   9         86.81         91.04         4.85 o                         
 -10   4   9        179.59        142.80         4.76 o                         
  -8   4   9        655.58        667.63        16.21 o                         
  -6   4   9         37.48         48.36         2.88 o                         
  -4   4   9          0.32          1.39         2.06 o                         
  -2   4   9         12.18         13.36         2.10 o                         
   0   4   9         41.98         40.80         3.03 o                         
   2   4   9        127.96        158.74         5.10 o                         
   4   4   9         40.53         55.79         3.06 o                         
   6   4   9        105.58        134.64         5.75 o                         
   8   4   9          4.72          2.57         3.59 o                         
  10   4   9         12.01          7.13         4.74 o                         
  12   4   9          9.49          1.67         4.73 o                         
  14   4   9          4.02          9.84         5.20 o                         
  16   4   9         11.01         15.99         6.00 o                         
 -23   5   9         30.91         47.13        14.40 o                         
 -21   5   9         20.10         28.64         5.39 o                         
 -19   5   9          5.13          2.79         3.33 o                         
 -17   5   9          6.85         18.23         4.78 o                         
 -15   5   9         45.50         59.29         3.81 o                         
 -13   5   9         22.82         44.01         3.79 o                         
 -11   5   9        128.37        149.19         5.62 o                         
  -9   5   9          8.40          6.54         2.28 o                         
  -7   5   9         16.68         24.29         2.66 o                         
  -5   5   9         44.48         41.47         2.95 o                         
  -3   5   9         79.95         87.53         3.87 o                         
  -1   5   9          0.04          2.37         2.45 o                         
   1   5   9         18.57         17.64         2.61 o                         
   3   5   9         21.38         35.42         3.84 o                         
   5   5   9         23.60         25.19         3.92 o                         
   7   5   9        113.84        141.70         8.62 o                         
   9   5   9         40.24         44.11         6.74 o                         
  11   5   9         74.58         89.26        10.11 o                         
 -40   0  10          4.47         -5.51         5.51 o                         
 -38   0  10         11.24          6.18         6.52 o                         
 -36   0  10        264.81        260.29        15.70 o                         
 -34   0  10       2045.55       1993.81        90.11 o                         
 -32   0  10         68.03         62.07         6.77 o                         
 -30   0  10        493.84        484.35        18.54 o                         
 -28   0  10        379.07        419.52        14.58 o                         
 -26   0  10        809.56        843.48        25.62 o                         
 -24   0  10         26.22         32.36         3.07 o                         
 -22   0  10         74.04         48.80         3.84 o                         
 -20   0  10       2504.33       2480.73        58.61 o                         
 -18   0  10       4752.23       4856.75       112.99 o                         
 -16   0  10      15169.77      16222.95       349.55 o                         
 -14   0  10        419.53        427.11        13.05 o                         
 -12   0  10       2205.48       1813.40        37.62 o                         
 -10   0  10       4272.50       4440.33        87.63 o                         
  -8   0  10      20249.86      21108.45       484.74 o                         
  -6   0  10        265.80        300.27         8.09 o                         
  -4   0  10         23.17         18.27         1.84 o                         
  -2   0  10       7184.55       8130.64       175.76 o                         
   0   0  10      27213.82      31002.27       628.94 o                         
   2   0  10        785.01        795.85        17.37 o                         
   4   0  10       1685.18       1935.50        42.90 o                         
   6   0  10       2801.40       2989.21        61.95 o                         
   8   0  10          8.98         10.74         2.30 o                         
  10   0  10       1520.54       1484.51        33.95 o                         
  12   0  10       7545.44       7289.82       201.02 o                         
  14   0  10       2125.03       1958.07        62.93 o                         
  16   0  10        720.27        655.32        24.15 o                         
  18   0  10       1780.19       1661.59        54.46 o                         
  20   0  10        164.22        174.47        10.24 o                         
  22   0  10         82.70        105.52         8.56 o                         
  24   0  10         25.23         19.00         6.44 o                         
 -39   1  10         98.07        110.75         7.44 o                         
 -37   1  10         40.57         43.89         4.83 o                         
 -35   1  10         10.81         15.95         3.58 o                         
 -33   1  10         24.78         19.67         3.85 o                         
 -31   1  10         22.97         31.13         3.56 o                         
 -29   1  10       1017.28        997.50        22.63 o                         
 -27   1  10         53.18         55.28         3.53 o                         
 -25   1  10         16.27         13.78         3.42 o                         
 -23   1  10        326.06        291.40         6.05 o                         
 -21   1  10       2046.06       2119.89        35.48 o                         
 -19   1  10         14.56         18.17         1.54 o                         
 -17   1  10       5402.21       5921.68        93.50 o                         
 -15   1  10       3644.75       3502.45        53.80 o                         
 -13   1  10          1.46         24.97         1.48 o                         
 -11   1  10        166.90        129.07         3.45 o                         
  -9   1  10         50.84         26.18         1.94 o                         
  -7   1  10       2589.26       2617.35        40.27 o                         
  -5   1  10        131.98        130.53         3.06 o                         
  -3   1  10        658.56        687.40        11.19 o                         
  -1   1  10       7064.07       7446.56       113.77 o                         
   1   1  10       4842.71       4929.66        77.94 o                         
   3   1  10       2006.76       2213.38        33.48 o                         
   5   1  10       2780.78       2873.63        42.02 o                         
   7   1  10        654.01        655.59        10.29 o                         
   9   1  10       3088.60       3017.45        45.66 o                         
  11   1  10        533.49        536.26        11.29 o                         
  13   1  10       4736.82       4593.41        90.20 o                         
  15   1  10        556.84        500.48        12.24 o                         
  17   1  10        129.27        130.21         6.19 o                         
  19   1  10         66.13         75.61         5.39 o                         
  21   1  10         13.10         17.09         3.61 o                         
  23   1  10          4.96         10.91         4.15 o                         
 -38   2  10          9.32          2.04         4.71 o                         
 -36   2  10        109.44        116.04         8.00 o                         
 -34   2  10        230.64        222.14         8.12 o                         
 -32   2  10        182.45        175.77         5.94 o                         
 -30   2  10         21.02         28.46         2.79 o                         
 -28   2  10        143.52        139.15         5.02 o                         
 -26   2  10        244.34        226.58         5.64 o                         
 -24   2  10       2130.18       2028.54        35.46 o                         
 -22   2  10        807.06        804.89        14.30 o                         
 -20   2  10       2071.82       2008.72        31.51 o                         
 -18   2  10         12.57         33.29         2.14 o                         
 -16   2  10       2520.52       2619.18        41.90 o                         
 -14   2  10        845.18        701.33        11.43 o                         
 -12   2  10        984.48       1028.56        17.68 o                         
 -10   2  10        187.86        190.05         4.36 o                         
  -8   2  10       2721.23       2759.87        48.59 o                         
  -6   2  10       9120.66       9261.54       157.85 o                         
  -4   2  10       3998.74       3819.52        62.53 o                         
  -2   2  10       1392.42       1557.82        24.36 o                         
   0   2  10       2147.69       2119.43        33.05 o                         
   2   2  10        440.05        477.03         8.24 o                         
   4   2  10        884.29        923.24        14.18 o                         
   6   2  10         59.02         59.56         2.30 o                         
   8   2  10         72.40         67.39         2.88 o                         
  10   2  10        269.54        250.84         9.37 o                         
  12   2  10         83.60         92.81         4.09 o                         
  14   2  10        315.51        320.13         9.57 o                         
  16   2  10          3.35          5.60         3.80 o                         
  18   2  10         17.41         24.47         3.64 o                         
  20   2  10         34.80         41.14         4.52 o                         
  22   2  10        111.30        135.86         8.00 o                         
 -35   3  10          6.39         11.42         4.32 o                         
 -33   3  10        204.08        214.62         9.56 o                         
 -31   3  10        175.36        189.72         7.91 o                         
 -29   3  10        103.78         99.61         7.24 o                         
 -27   3  10          8.96          7.20         3.00 o                         
 -25   3  10        255.07        253.92        11.37 o                         
 -23   3  10       2406.25       2309.79        51.83 o                         
 -21   3  10       5371.19       5040.77       103.43 o                         
 -19   3  10       4470.08       4205.64        86.49 o                         
 -17   3  10         11.36         -0.75         8.20 o                         
 -15   3  10        153.33        131.11         6.82 o                         
 -13   3  10         46.57         47.04         2.29 o                         
 -11   3  10       1270.28       1216.32        25.96 o                         
  -9   3  10        781.54        707.00        15.81 o                         
  -7   3  10        483.34        518.58        10.93 o                         
  -5   3  10        436.17        413.79         9.23 o                         
  -3   3  10        642.59        670.59        13.12 o                         
  -1   3  10       1238.10       1194.99        22.37 o                         
   1   3  10         46.80         40.76         2.66 o                         
   3   3  10        261.09        218.63         6.07 o                         
   5   3  10        136.91        132.64         4.75 o                         
   7   3  10        110.06         97.20         4.08 o                         
   9   3  10         50.56         39.36         3.44 o                         
  11   3  10         13.54          4.07         2.17 o                         
  13   3  10        173.86        172.92         7.11 o                         
  15   3  10         22.28         23.50         4.88 o                         
  17   3  10         68.40         82.41         4.57 o                         
  19   3  10         10.25         19.71         4.95 o                         
 -30   4  10         20.18         25.84         9.38 o                         
 -28   4  10         11.35         17.73         6.91 o                         
 -26   4  10          0.18         12.12         6.47 o                         
 -24   4  10         47.40         55.61         8.06 o                         
 -22   4  10         23.50         29.65         4.25 o                         
 -20   4  10         28.17         34.40         4.11 o                         
 -18   4  10        113.62        116.66         5.38 o                         
 -16   4  10         56.27         59.74         5.06 o                         
 -14   4  10         34.27         34.35         2.98 o                         
 -12   4  10         11.21          6.41         2.35 o                         
 -10   4  10        510.37        513.62        14.99 o                         
  -8   4  10        336.17        303.14        12.15 o                         
  -6   4  10        181.54        169.51         5.72 o                         
  -4   4  10        349.87        342.22         8.11 o                         
  -2   4  10          1.57          6.18         2.09 o                         
   0   4  10        156.98        151.92         5.26 o                         
   2   4  10        310.70        323.57         8.31 o                         
   4   4  10          0.02          0.36         3.70 o                         
   6   4  10         68.35         69.30         4.39 o                         
   8   4  10         69.28         64.71         4.71 o                         
  10   4  10         89.90         81.16         7.14 o                         
  12   4  10         47.99         61.51         6.83 o                         
  14   4  10         85.23         93.15         8.44 o                         
  16   4  10         12.89         19.15         6.15 o                         
 -23   5  10          1.08          3.31         5.69 o                         
 -21   5  10          2.09          0.24         6.12 o                         
 -19   5  10          0.06          0.13         3.57 o                         
 -17   5  10          2.49          5.88         3.14 o                         
 -15   5  10         23.23         40.64         3.39 o                         
 -13   5  10         39.57         43.07         3.03 o                         
 -11   5  10         39.03         33.10         5.22 o                         
  -9   5  10         23.52         19.92         2.90 o                         
  -7   5  10        106.46        113.30         5.78 o                         
  -5   5  10          2.94          2.81         2.63 o                         
  -3   5  10          1.12          2.80         2.60 o                         
  -1   5  10         17.39         23.34         2.87 o                         
   1   5  10        317.39        338.35         9.81 o                         
   3   5  10         17.02         20.87         2.83 o                         
   5   5  10        190.50        208.62         9.57 o                         
   7   5  10          4.41          3.51         4.93 o                         
   9   5  10        377.99        473.93        38.17 o                         
 -39   1  11          3.60          7.05         4.42 o                         
 -37   1  11        100.23        116.41         6.69 o                         
 -35   1  11         38.91         41.83         3.98 o                         
 -33   1  11         51.08         55.26         4.31 o                         
 -31   1  11        328.15        303.36         9.15 o                         
 -29   1  11        285.23        292.12         8.87 o                         
 -27   1  11       1342.06       1324.75        27.30 o                         
 -25   1  11          3.46         -0.29         1.83 o                         
 -23   1  11       1093.67       1107.76        18.64 o                         
 -21   1  11          6.29         16.98         1.73 o                         
 -19   1  11        386.88        362.68         6.61 o                         
 -17   1  11        251.12        191.68         4.29 o                         
 -15   1  11      12139.44      13214.64       223.57 o                         
 -13   1  11       4116.53       4047.75        57.00 o                         
 -11   1  11       3626.90       4102.86        59.27 o                         
  -9   1  11       1823.67       1828.32        30.43 o                         
  -7   1  11         63.93         46.18         1.68 o                         
  -5   1  11      13057.65      14190.37       209.50 o                         
  -3   1  11        152.99        195.38         3.89 o                         
  -1   1  11       1061.51       1181.28        18.78 o                         
   1   1  11        353.07        386.45         6.94 o                         
   3   1  11        422.95        500.62         8.23 o                         
   5   1  11        799.14        707.16        12.31 o                         
   7   1  11         54.99         76.69         2.70 o                         
   9   1  11       5316.14       5070.27        86.67 o                         
  11   1  11        122.79        128.72         5.20 o                         
  13   1  11        802.63        844.41        18.58 o                         
  15   1  11       1050.88       1030.56        23.48 o                         
  17   1  11         10.73         14.01         3.68 o                         
  19   1  11          0.15          4.64         3.23 o                         
  21   1  11          5.08         10.46         4.55 o                         
  23   1  11         11.86         15.30         4.19 o                         
 -38   2  11          0.02         -2.78         4.96 o                         
 -36   2  11         36.30         39.82         5.23 o                         
 -34   2  11         14.67         17.99         3.31 o                         
 -32   2  11         27.89         23.79         2.93 o                         
 -30   2  11         17.68         20.44         2.50 o                         
 -28   2  11        387.76        386.79         9.85 o                         
 -26   2  11         92.87         98.49         3.76 o                         
 -24   2  11       1785.00       1778.55        31.28 o                         
 -22   2  11       1012.91        941.02        16.47 o                         
 -20   2  11       1159.93       1227.23        20.32 o                         
 -18   2  11         26.65         28.63         2.03 o                         
 -16   2  11        133.83        120.32         5.37 o                         
 -14   2  11          7.85         10.95         1.77 o                         
 -12   2  11        622.73        657.71        11.24 o                         
 -10   2  11        239.76        234.10         4.70 o                         
  -8   2  11          0.92         31.05         1.60 o                         
  -6   2  11          4.26          6.83         1.28 o                         
  -4   2  11        505.67        499.11         9.10 o                         
  -2   2  11          4.18         12.65         1.44 o                         
   0   2  11       1528.34       1502.38        23.06 o                         
   2   2  11       2932.26       2733.06        40.08 o                         
   4   2  11        150.99        177.96         3.86 o                         
   6   2  11        423.74        414.30         7.91 o                         
   8   2  11          5.27          7.19         2.86 o                         
  10   2  11        244.39        213.65         6.39 o                         
  12   2  11        156.63        154.13         5.84 o                         
  14   2  11        101.94         98.59         5.52 o                         
  16   2  11          0.09          4.34         3.15 o                         
  18   2  11          9.59         14.47         4.26 o                         
  20   2  11         32.66         36.45         4.46 o                         
  22   2  11         68.04         86.50         5.98 o                         
 -35   3  11         10.15         23.31         5.67 o                         
 -33   3  11          0.63          7.87         4.24 o                         
 -31   3  11         47.36         57.74         4.11 o                         
 -29   3  11          0.86          4.53         3.42 o                         
 -27   3  11         30.65         29.71         3.92 o                         
 -25   3  11        144.83        156.03         6.10 o                         
 -23   3  11        162.50        201.00         7.95 o                         
 -21   3  11        603.55        570.51        13.45 o                         
 -19   3  11          7.50          6.05         5.34 o                         
 -17   3  11         99.90        101.68         4.81 o                         
 -15   3  11          4.22          2.67         1.96 o                         
 -13   3  11        131.87        141.52         4.79 o                         
 -11   3  11        588.86        546.93        12.65 o                         
  -9   3  11        824.42        829.70        16.67 o                         
  -7   3  11        355.48        348.63         8.07 o                         
  -5   3  11        126.61        118.01         4.79 o                         
  -3   3  11        132.74        111.44         4.02 o                         
  -1   3  11        514.67        499.07        10.76 o                         
   1   3  11        231.49        220.47         5.86 o                         
   3   3  11        120.88        104.95         3.95 o                         
   5   3  11        115.23        109.32         4.80 o                         
   7   3  11          2.06         -0.43         3.85 o                         
   9   3  11          7.34          7.23         2.94 o                         
  11   3  11        135.73        120.40         4.62 o                         
  13   3  11          7.42          9.47         2.98 o                         
  15   3  11         40.62         46.69         3.35 o                         
  17   3  11          0.79          6.76         3.31 o                         
  19   3  11         52.83         57.71         4.96 o                         
 -30   4  11         32.64         39.47         7.90 o                         
 -28   4  11         37.40         70.99         7.86 o                         
 -26   4  11         83.56         93.14         7.31 o                         
 -24   4  11        206.76        168.63        11.36 o                         
 -22   4  11          4.22          6.51         6.37 o                         
 -20   4  11         19.13         19.73         3.46 o                         
 -18   4  11          0.56          9.85         2.37 o                         
 -16   4  11          0.14         -0.65         2.15 o                         
 -14   4  11        238.90        225.05         7.14 o                         
 -12   4  11        329.59        341.92        10.06 o                         
 -10   4  11         81.62         80.66         4.07 o                         
  -8   4  11         16.47         17.13         2.60 o                         
  -6   4  11         10.16          8.39         2.52 o                         
  -4   4  11         10.28         18.31         2.99 o                         
  -2   4  11         25.43         22.06         2.46 o                         
   0   4  11          0.09          5.04         3.44 o                         
   2   4  11        178.54        181.55         6.17 o                         
   4   4  11          1.78          6.34         2.85 o                         
   6   4  11        307.12        305.75        10.25 o                         
   8   4  11        410.12        382.13        12.24 o                         
  10   4  11        180.67        177.05        11.46 o                         
  12   4  11         29.85         33.32         6.15 o                         
  14   4  11         91.18        105.46        10.38 o                         
 -25   5  11          4.03         25.85         8.23 o                         
 -23   5  11          2.58          7.99         8.51 o                         
 -21   5  11          0.59         -1.51         4.26 o                         
 -19   5  11          1.44          1.97         4.71 o                         
 -17   5  11          3.59          7.43         3.53 o                         
 -15   5  11         15.51         10.42         4.48 o                         
 -13   5  11          1.39         10.28         3.45 o                         
 -11   5  11          9.65          4.67         2.85 o                         
  -9   5  11         82.57        126.78         6.39 o                         
  -7   5  11          5.94         17.51         4.04 o                         
  -5   5  11         73.65         62.63         4.16 o                         
  -3   5  11         12.05         16.80         3.33 o                         
  -1   5  11          0.61          4.70         2.68 o                         
   1   5  11          2.18          9.86         3.01 o                         
   3   5  11          0.64          2.33         3.37 o                         
   5   5  11         62.17         75.29         6.18 o                         
   7   5  11        143.96        145.08         8.49 o                         
 -40   0  12         64.03         65.54        11.40 o                         
 -38   0  12        197.34        225.17        13.65 o                         
 -36   0  12        209.56        251.65        13.41 o                         
 -34   0  12        127.15        138.86         9.82 o                         
 -32   0  12        221.60        200.17        14.23 o                         
 -30   0  12         21.66         24.31         7.32 o                         
 -28   0  12        254.72        266.91        11.77 o                         
 -26   0  12          9.51          9.68         3.40 o                         
 -24   0  12          7.97          7.95         2.37 o                         
 -22   0  12       6461.16       6491.71       162.94 o                         
 -20   0  12       3813.52       3996.14        87.39 o                         
 -18   0  12         27.35         54.25         2.94 o                         
 -16   0  12       8672.08       9104.76       185.05 o                         
 -14   0  12       2973.58       3119.84        64.28 o                         
 -12   0  12        388.84        416.61        11.25 o                         
 -10   0  12       6156.14       6118.04       124.78 o                         
  -8   0  12      11920.92      11762.70       239.10 o                         
  -6   0  12       6640.08       7654.09       165.71 o                         
  -4   0  12       4088.37       5054.95       117.35 o                         
  -2   0  12        261.22        318.31         8.34 o                         
   0   0  12       1778.95       2008.47        42.02 o                         
   2   0  12       1021.37       1164.52        25.06 o                         
   4   0  12       1933.88       1870.48        41.97 o                         
   6   0  12       1276.02       1329.85        30.46 o                         
   8   0  12        468.39        425.99        11.72 o                         
  10   0  12       1602.85       1497.08        43.33 o                         
  12   0  12        545.66        555.45        20.63 o                         
  14   0  12        334.72        322.78        13.95 o                         
  16   0  12        239.26        228.86        13.28 o                         
  18   0  12         35.41         33.42         5.76 o                         
  20   0  12         59.66         68.06         7.27 o                         
  22   0  12         61.51         71.29         9.83 o                         
 -39   1  12          9.44         14.05         4.71 o                         
 -37   1  12         31.15         38.82         4.69 o                         
 -35   1  12        361.63        360.09         9.90 o                         
 -33   1  12        117.96        117.08         5.61 o                         
 -31   1  12          2.88          0.14         3.45 o                         
 -29   1  12       2467.77       2397.73        50.64 o                         
 -27   1  12        609.82        575.32        13.03 o                         
 -25   1  12          6.50         15.41         2.64 o                         
 -23   1  12        438.07        422.36         7.81 o                         
 -21   1  12          0.33         -1.44         1.44 o                         
 -19   1  12       1609.31       1743.92        28.25 o                         
 -17   1  12       3994.55       4417.77        72.45 o                         
 -15   1  12       2563.66       2629.55        39.48 o                         
 -13   1  12        725.93        975.04        14.30 o                         
 -11   1  12       1458.80       1740.97        26.34 o                         
  -9   1  12       4002.87       3970.52        59.05 o                         
  -7   1  12       2794.96       2933.51        42.61 o                         
  -5   1  12       4073.95       4674.00        69.46 o                         
  -3   1  12        142.84        101.40         3.80 o                         
  -1   1  12       2280.96       2479.57        39.87 o                         
   1   1  12         11.78         13.67         1.51 o                         
   3   1  12        232.75        193.42         4.19 o                         
   5   1  12        655.51        674.79        11.53 o                         
   7   1  12       2194.00       2077.29        33.00 o                         
   9   1  12         91.58         84.44         3.81 o                         
  11   1  12         86.75         84.80         4.57 o                         
  13   1  12        913.22        844.23        25.26 o                         
  15   1  12          6.68          1.67         2.96 o                         
  17   1  12        406.16        377.13        12.01 o                         
  19   1  12         79.30         93.76         5.64 o                         
  21   1  12         22.62         16.13         4.16 o                         
 -38   2  12          1.99          6.36         4.56 o                         
 -36   2  12         79.46        102.28         6.53 o                         
 -34   2  12          1.68          2.66         2.59 o                         
 -32   2  12        158.48        149.97         5.52 o                         
 -30   2  12        216.09        231.82         6.53 o                         
 -28   2  12        580.46        562.32        12.87 o                         
 -26   2  12        698.99        694.69        15.27 o                         
 -24   2  12        266.46        224.97         5.76 o                         
 -22   2  12        432.54        407.19         8.32 o                         
 -20   2  12          3.48         -0.10         1.94 o                         
 -18   2  12         12.17         20.54         1.67 o                         
 -16   2  12       1273.01       1315.37        21.57 o                         
 -14   2  12        834.96        811.25        14.12 o                         
 -12   2  12        419.54        393.28         7.18 o                         
 -10   2  12          3.41          0.87         1.23 o                         
  -8   2  12         14.99         16.61         1.44 o                         
  -6   2  12       1041.70       1052.07        17.44 o                         
  -4   2  12       1287.71       1320.56        23.35 o                         
  -2   2  12       1457.79       1370.20        22.55 o                         
   0   2  12       1225.27       1288.39        19.99 o                         
   2   2  12        608.72        583.19        10.06 o                         
   4   2  12       5981.77       5692.46        90.47 o                         
   6   2  12        522.60        472.53         9.98 o                         
   8   2  12       2665.63       2538.61        44.31 o                         
  10   2  12         37.41         51.57         3.00 o                         
  12   2  12        911.79        851.79        18.90 o                         
  14   2  12          1.71          6.04         3.25 o                         
  16   2  12        213.37        224.43         8.56 o                         
  18   2  12        184.57        183.53         8.06 o                         
  20   2  12          1.07          6.09         5.08 o                         
 -35   3  12         78.58         66.00         8.49 o                         
 -33   3  12         14.13         20.75         4.59 o                         
 -31   3  12          0.13         -0.95         2.42 o                         
 -29   3  12         13.64         14.80         4.02 o                         
 -27   3  12          6.90          7.85         3.01 o                         
 -25   3  12        116.87        117.75         5.54 o                         
 -23   3  12        320.48        336.47         9.59 o                         
 -21   3  12        205.12        215.70        13.66 o                         
 -19   3  12         21.65          3.69         5.50 o                         
 -17   3  12        189.58        119.43         5.06 o                         
 -15   3  12        420.65        389.49         9.54 o                         
 -13   3  12        341.49        306.58         7.56 o                         
 -11   3  12        317.16        351.99         9.18 o                         
  -9   3  12       3874.76       3811.04        74.69 o                         
  -7   3  12        659.09        589.30        12.45 o                         
  -5   3  12        772.37        696.62        15.17 o                         
  -3   3  12          3.01          3.35         2.07 o                         
  -1   3  12       1268.21       1052.52        20.78 o                         
   1   3  12       1135.16       1043.08        21.74 o                         
   3   3  12        368.29        345.52        10.74 o                         
   5   3  12       1054.07        943.79        20.73 o                         
   7   3  12         16.46          6.49         2.71 o                         
   9   3  12         24.87         31.21         2.87 o                         
  11   3  12        256.18        246.20         7.65 o                         
  13   3  12        196.52        189.41         6.24 o                         
  15   3  12          0.30          7.20         3.25 o                         
  17   3  12        715.28        767.88        28.89 o                         
 -32   4  12         73.91         92.88         9.74 o                         
 -30   4  12         19.88         43.52         8.60 o                         
 -28   4  12        428.65        459.31        20.22 o                         
 -26   4  12        406.87        373.38        13.19 o                         
 -24   4  12         51.86         51.63        10.45 o                         
 -22   4  12          0.39         -0.27         4.81 o                         
 -20   4  12          1.40          5.69         2.96 o                         
 -18   4  12        127.21         97.42         5.32 o                         
 -16   4  12         75.11         82.45         4.22 o                         
 -14   4  12        233.99        205.23         7.39 o                         
 -12   4  12         22.98         16.75         3.28 o                         
 -10   4  12        191.27        179.73         6.79 o                         
  -8   4  12         19.62         22.19         3.22 o                         
  -6   4  12         45.24         40.65         3.03 o                         
  -4   4  12         55.32         82.42         4.35 o                         
  -2   4  12        432.32        444.94        12.12 o                         
   0   4  12         50.47         51.45         3.48 o                         
   2   4  12          1.88          3.39         2.77 o                         
   4   4  12        800.68        806.23        21.22 o                         
   6   4  12          8.42         17.06         4.09 o                         
   8   4  12        146.47        149.00         7.20 o                         
  10   4  12         17.62         17.26         5.38 o                         
  12   4  12         20.06         31.07         8.58 o                         
  14   4  12          0.08          4.38         5.62 o                         
 -25   5  12          0.56          4.31         7.00 o                         
 -23   5  12         15.29         15.62         5.87 o                         
 -21   5  12          3.95          3.53         4.36 o                         
 -19   5  12         94.30         97.01         6.41 o                         
 -17   5  12          1.84          3.72         3.49 o                         
 -15   5  12        145.39        157.25         8.96 o                         
 -13   5  12         21.50         16.13         3.08 o                         
 -11   5  12         35.93         42.91         3.76 o                         
  -9   5  12        102.86        104.51         6.09 o                         
  -7   5  12         63.99         65.00         4.35 o                         
  -5   5  12          7.65          7.03         3.85 o                         
  -3   5  12         25.18         27.09         3.94 o                         
  -1   5  12         27.25         26.28         3.49 o                         
   1   5  12          1.13          5.52         3.46 o                         
   3   5  12          1.46          5.34         4.23 o                         
   5   5  12          3.67         10.99         4.60 o                         
   7   5  12         49.95         53.42         6.73 o                         
 -39   1  13          1.92         -1.61         5.12 o                         
 -37   1  13          1.40          1.25         3.72 o                         
 -35   1  13          0.24          4.38         3.10 o                         
 -33   1  13        100.95         93.39         5.11 o                         
 -31   1  13       1290.13       1337.18        29.63 o                         
 -29   1  13        323.80        339.04         9.69 o                         
 -27   1  13        175.24        173.91         5.73 o                         
 -25   1  13         33.34         34.49         2.42 o                         
 -23   1  13       1508.54       1592.00        26.20 o                         
 -21   1  13        447.21        503.54         9.13 o                         
 -19   1  13        378.32        458.85         8.33 o                         
 -17   1  13          1.69         -1.32         1.32 o                         
 -15   1  13       1118.68       1006.06        15.71 o                         
 -13   1  13        136.35        238.70         4.64 o                         
 -11   1  13          1.44          0.00         1.13 o                         
  -9   1  13        446.05        408.26         7.63 o                         
  -7   1  13       9159.45       9645.29       156.98 o                         
  -5   1  13       4211.31       4524.18        74.39 o                         
  -3   1  13       1647.53       2054.39        32.04 o                         
  -1   1  13         24.02         37.69         1.84 o                         
   1   1  13        780.20        733.96        12.27 o                         
   3   1  13         48.62         65.15         2.51 o                         
   5   1  13        380.06        421.07         7.50 o                         
   7   1  13          3.56          5.22         2.14 o                         
   9   1  13          2.15          9.29         2.56 o                         
  11   1  13          0.16          9.84         3.92 o                         
  13   1  13         40.09         44.09         4.08 o                         
  15   1  13         26.78         33.25         4.46 o                         
  17   1  13          0.54          4.98         3.72 o                         
  19   1  13         10.48         17.67         3.85 o                         
  21   1  13         24.16         25.61         4.52 o                         
 -38   2  13         15.44         21.04         4.74 o                         
 -36   2  13         39.17         39.44         4.83 o                         
 -34   2  13          9.44         17.81         2.94 o                         
 -32   2  13          9.16          9.51         2.70 o                         
 -30   2  13         39.59         48.11         3.25 o                         
 -28   2  13        145.18        142.91         5.64 o                         
 -26   2  13        777.63        746.75        14.67 o                         
 -24   2  13       1734.19       1667.79        30.65 o                         
 -22   2  13         11.08         11.94         2.38 o                         
 -20   2  13        121.20        110.95         3.28 o                         
 -18   2  13        192.71        235.42         5.11 o                         
 -16   2  13        555.64        542.41        10.41 o                         
 -14   2  13         84.59         70.91         2.59 o                         
 -12   2  13         60.67         71.75         2.68 o                         
 -10   2  13       1464.77       1501.21        24.48 o                         
  -8   2  13         33.91         30.78         1.80 o                         
  -6   2  13       3035.47       2996.25        48.03 o                         
  -4   2  13       1013.09       1060.94        17.65 o                         
  -2   2  13          9.09         16.09         1.55 o                         
   0   2  13        250.21        282.82         5.46 o                         
   2   2  13       1026.52        935.21        15.04 o                         
   4   2  13        266.37        252.51         5.52 o                         
   6   2  13       2827.93       2586.20        43.32 o                         
   8   2  13         26.14         27.94         2.48 o                         
  10   2  13          5.22         12.69         2.61 o                         
  12   2  13         46.44         55.18         4.14 o                         
  14   2  13        614.24        569.60        15.51 o                         
  16   2  13          9.14          0.93         3.91 o                         
  18   2  13         83.08         98.17         7.23 o                         
  20   2  13        105.38        117.98        25.26 o                         
 -35   3  13         15.93         23.90         8.74 o                         
 -33   3  13         19.06         22.24         4.50 o                         
 -31   3  13         71.80         74.28         4.14 o                         
 -29   3  13         15.33         20.65         3.96 o                         
 -27   3  13        230.91        200.11         8.08 o                         
 -25   3  13         22.58         27.47         2.97 o                         
 -23   3  13          4.39          3.56         4.29 o                         
 -21   3  13         84.27         49.87         6.69 o                         
 -19   3  13        319.53        262.28         9.06 o                         
 -17   3  13        114.52         92.34         4.71 o                         
 -15   3  13         98.51         80.13         3.64 o                         
 -13   3  13          3.24          3.20         2.05 o                         
 -11   3  13         35.84         34.82         2.62 o                         
  -9   3  13        173.24        166.85         5.15 o                         
  -7   3  13        494.60        482.69        11.28 o                         
  -5   3  13         17.77         17.56         2.48 o                         
  -3   3  13        109.76         94.28         4.33 o                         
  -1   3  13        248.86        261.99         7.46 o                         
   1   3  13        108.25         99.86         4.86 o                         
   3   3  13        455.14        418.99        10.20 o                         
   5   3  13         38.64         39.25         2.71 o                         
   7   3  13         11.53         17.01         2.17 o                         
   9   3  13          1.48          2.17         2.35 o                         
  11   3  13          1.69          5.07         3.14 o                         
  13   3  13         96.13         95.56         4.90 o                         
  15   3  13          0.04          6.87         3.66 o                         
  17   3  13         12.58         27.32         4.44 o                         
 -32   4  13         30.45         46.36         8.06 o                         
 -30   4  13        239.19        276.24        19.96 o                         
 -28   4  13        524.72        509.50        16.77 o                         
 -26   4  13          0.41         10.29         3.80 o                         
 -24   4  13         31.93         18.08         6.50 o                         
 -22   4  13          9.64         26.66         5.76 o                         
 -20   4  13         33.03         33.74         3.98 o                         
 -18   4  13        295.16        297.70        11.49 o                         
 -16   4  13         20.79         26.53         2.78 o                         
 -14   4  13        372.09        372.04        13.58 o                         
 -12   4  13        113.41        122.56         5.74 o                         
 -10   4  13        168.38        143.55         6.19 o                         
  -8   4  13         62.47         69.56         3.81 o                         
  -6   4  13         13.40         10.56         2.67 o                         
  -4   4  13        247.14        303.96        10.78 o                         
  -2   4  13        430.76        486.92        12.39 o                         
   0   4  13        468.01        457.89        13.12 o                         
   2   4  13        600.31        555.98        14.33 o                         
   4   4  13         58.17         57.38         4.64 o                         
   6   4  13        267.54        261.07        15.85 o                         
   8   4  13          4.99          4.76         4.22 o                         
  10   4  13         11.17         20.51         5.73 o                         
  12   4  13         39.86         62.63        16.40 o                         
 -25   5  13          5.07         10.00         5.05 o                         
 -23   5  13         22.13         30.80         5.80 o                         
 -21   5  13          0.55          3.76         4.72 o                         
 -19   5  13         71.06         85.20         6.72 o                         
 -17   5  13         81.39        111.27         7.25 o                         
 -15   5  13         23.86         21.38         4.06 o                         
 -13   5  13        170.40        169.61         7.92 o                         
 -11   5  13          1.45          6.96         3.06 o                         
  -9   5  13          1.08          2.21         3.45 o                         
  -7   5  13         58.19         65.28         4.49 o                         
  -5   5  13          0.13          5.72         4.21 o                         
  -3   5  13         50.33         62.37         6.14 o                         
  -1   5  13         16.62         18.49         4.00 o                         
   1   5  13         74.70         89.59         7.25 o                         
   3   5  13         10.27         19.64         6.38 o                         
   5   5  13          8.99         12.12         6.17 o                         
 -40   0  14          1.69         11.78         8.03 o                         
 -38   0  14       1015.65       1113.27        39.13 o                         
 -36   0  14         47.13         50.52         6.92 o                         
 -34   0  14       1933.18       1872.55        61.02 o                         
 -32   0  14          0.14         -0.37         5.09 o                         
 -30   0  14         41.38         22.05         8.75 o                         
 -28   0  14        210.26        213.47         9.45 o                         
 -26   0  14          3.64          2.42         3.03 o                         
 -24   0  14       1734.92       1843.26        41.34 o                         
 -22   0  14       4755.45       5248.64       113.98 o                         
 -20   0  14         32.31         25.69         2.56 o                         
 -18   0  14       3647.41       4170.11        85.54 o                         
 -16   0  14        556.28        534.24        13.78 o                         
 -14   0  14       2262.94       2110.78        53.89 o                         
 -12   0  14      18547.69      19015.21       386.31 o                         
 -10   0  14        437.65        480.66        11.81 o                         
  -8   0  14       6055.62       6379.99       147.85 o                         
  -6   0  14       8022.99       8350.64       180.78 o                         
  -4   0  14       3610.19       3720.16        86.93 o                         
  -2   0  14         36.57         53.30         3.17 o                         
   0   0  14       4403.90       4669.49        96.10 o                         
   2   0  14       7979.55       7795.24       168.96 o                         
   4   0  14        748.72        829.06        19.88 o                         
   6   0  14       8656.97       8478.06       212.99 o                         
   8   0  14       1967.90       1810.17        52.31 o                         
  10   0  14       1513.53       1488.09        43.79 o                         
  12   0  14        104.24        103.00         7.80 o                         
  14   0  14        766.08        720.59        26.11 o                         
  16   0  14        141.67        160.89        14.72 o                         
  18   0  14          0.32          0.66         4.96 o                         
  20   0  14        126.41        123.53        14.85 o                         
 -41   1  14         11.04         21.43         5.24 o                         
 -39   1  14          0.04          2.94         4.07 o                         
 -37   1  14        331.82        343.20        11.25 o                         
 -35   1  14         97.97        112.10         5.73 o                         
 -33   1  14          3.91          7.13         2.99 o                         
 -31   1  14        197.32        181.78         9.20 o                         
 -29   1  14        310.69        321.89        10.06 o                         
 -27   1  14          6.37          2.97         2.42 o                         
 -25   1  14       3029.63       3041.31        48.95 o                         
 -23   1  14         12.07          6.56         1.62 o                         
 -21   1  14        977.90       1059.60        17.82 o                         
 -19   1  14        585.65        537.64         9.30 o                         
 -17   1  14       5718.07       5837.63        86.75 o                         
 -15   1  14        206.26        291.76         5.24 o                         
 -13   1  14       2062.31       2077.95        33.17 o                         
 -11   1  14         33.08         25.89         1.67 o                         
  -9   1  14       4890.72       5134.67        78.85 o                         
  -7   1  14       2605.89       2764.07        41.55 o                         
  -5   1  14          7.11         18.67         2.40 o                         
  -3   1  14       2786.41       2952.16        45.74 o                         
  -1   1  14        789.46        858.38        13.81 o                         
   1   1  14       2058.17       1993.83        31.38 o                         
   3   1  14        748.09        744.35        11.99 o                         
   5   1  14          6.49          6.62         2.02 o                         
   7   1  14       2595.22       2441.26        48.96 o                         
   9   1  14       1116.55       1069.74        23.91 o                         
  11   1  14          2.74          0.76         2.93 o                         
  13   1  14         12.74         12.56         3.30 o                         
  15   1  14        156.90        148.33         6.85 o                         
  17   1  14         30.43         43.35         4.70 o                         
  19   1  14         93.89        111.40         6.38 o                         
 -38   2  14         98.19        116.94         7.03 o                         
 -36   2  14          0.63         -4.34         4.34 o                         
 -34   2  14          0.14         -2.81         2.81 o                         
 -32   2  14          4.48          8.10         2.84 o                         
 -30   2  14        765.68        744.27        16.26 o                         
 -28   2  14         12.91         11.81         2.64 o                         
 -26   2  14        140.52        160.03         4.88 o                         
 -24   2  14       2767.08       2771.63        49.96 o                         
 -22   2  14        167.81        143.34         4.67 o                         
 -20   2  14        168.35        161.38         3.85 o                         
 -18   2  14        365.67        387.38         7.09 o                         
 -16   2  14        137.69        107.54         3.06 o                         
 -14   2  14        265.72        263.17         5.78 o                         
 -12   2  14        333.58        336.81         7.05 o                         
 -10   2  14       1157.59       1187.49        20.35 o                         
  -8   2  14        138.61        106.79         3.09 o                         
  -6   2  14       1169.60       1107.96        19.16 o                         
  -4   2  14       1732.52       1595.51        26.14 o                         
  -2   2  14          0.04          0.40         1.37 o                         
   0   2  14        105.09         94.98         3.10 o                         
   2   2  14       1624.63       1510.96        25.03 o                         
   4   2  14       1247.69       1222.04        22.10 o                         
   6   2  14         19.77         18.20         2.25 o                         
   8   2  14         21.26         37.44         2.86 o                         
  10   2  14         16.74         23.31         3.12 o                         
  12   2  14       1018.74        953.21        23.41 o                         
  14   2  14         74.54         89.21         6.76 o                         
  16   2  14          0.16          4.99         4.01 o                         
  18   2  14          0.52          3.46         4.61 o                         
 -35   3  14         16.46         16.28         4.42 o                         
 -33   3  14         10.07         13.18         4.16 o                         
 -31   3  14         45.77         44.85         4.81 o                         
 -29   3  14        227.55        205.71         7.31 o                         
 -27   3  14        105.21        113.82         5.82 o                         
 -25   3  14         89.64         93.51         4.66 o                         
 -23   3  14         32.05         43.12         3.52 o                         
 -21   3  14        138.79        107.00         4.11 o                         
 -19   3  14        481.98        441.24        10.54 o                         
 -17   3  14         76.39         59.89         3.57 o                         
 -15   3  14         46.58         51.71         3.47 o                         
 -13   3  14         19.94         17.10         2.25 o                         
 -11   3  14        812.64        779.66        15.98 o                         
  -9   3  14         93.12         78.45         3.69 o                         
  -7   3  14        467.99        498.89        13.12 o                         
  -5   3  14         21.55         15.31         2.64 o                         
  -3   3  14        296.49        287.50         9.13 o                         
  -1   3  14       3307.41       3282.51        61.38 o                         
   1   3  14        470.64        441.53         9.97 o                         
   3   3  14        141.07        117.21         6.65 o                         
   5   3  14        378.74        347.96         7.84 o                         
   7   3  14        283.76        278.44         7.62 o                         
   9   3  14         44.12         38.85         3.56 o                         
  11   3  14         80.48         96.53         4.50 o                         
  13   3  14         14.29         22.64         3.57 o                         
  15   3  14         23.70         20.67         4.35 o                         
 -32   4  14          2.99         15.55        10.33 o                         
 -30   4  14        270.50        262.13        19.50 o                         
 -28   4  14          5.72         29.29         5.52 o                         
 -26   4  14          2.46          0.23         4.83 o                         
 -24   4  14        118.63        122.20         8.21 o                         
 -22   4  14         86.91         73.84         5.94 o                         
 -20   4  14         34.02         35.41         4.12 o                         
 -18   4  14          3.40          7.18         2.69 o                         
 -16   4  14        114.37         91.89         4.71 o                         
 -14   4  14        299.26        305.36         9.22 o                         
 -12   4  14         20.29          8.28         2.76 o                         
 -10   4  14          0.39          0.31         2.97 o                         
  -8   4  14         74.05         78.46         4.21 o                         
  -6   4  14        592.69        626.08        17.02 o                         
  -4   4  14        519.90        544.75        14.45 o                         
  -2   4  14        180.76        207.82         7.85 o                         
   0   4  14         37.81         43.24         4.17 o                         
   2   4  14          4.29          2.90         2.92 o                         
   4   4  14        632.52        570.81        23.35 o                         
   6   4  14          0.82          0.88         3.73 o                         
   8   4  14        347.96        358.04        15.04 o                         
  10   4  14         33.45         49.60         8.68 o                         
 -25   5  14         84.52        142.80        10.71 o                         
 -23   5  14          1.71          2.33         6.52 o                         
 -21   5  14         42.56         60.02         6.23 o                         
 -19   5  14          1.96          9.02         4.72 o                         
 -17   5  14        154.94        162.21         9.05 o                         
 -15   5  14         19.30         15.63         3.75 o                         
 -13   5  14          0.07         -1.07         3.49 o                         
 -11   5  14         37.11         38.32         5.13 o                         
  -9   5  14        159.27        162.48         9.05 o                         
  -7   5  14          5.31         11.48         3.88 o                         
  -5   5  14        107.16        111.78         7.51 o                         
  -3   5  14         28.98         33.83         5.13 o                         
  -1   5  14         23.75         19.73         4.99 o                         
   1   5  14          0.66          1.77         5.79 o                         
   3   5  14         87.19         97.81         8.42 o                         
 -41   1  15          0.33         13.02         4.34 o                         
 -39   1  15         20.90         24.93         4.48 o                         
 -37   1  15        101.52         97.62         6.05 o                         
 -35   1  15         27.29         35.93         4.06 o                         
 -33   1  15        413.44        413.40        12.06 o                         
 -31   1  15        309.12        274.22        17.95 o                         
 -29   1  15       1175.80       1162.52        25.65 o                         
 -27   1  15        322.34        308.40         8.09 o                         
 -25   1  15         71.28         78.77         3.29 o                         
 -23   1  15        168.23        170.35         4.18 o                         
 -21   1  15         37.03         44.02         2.22 o                         
 -19   1  15          0.07         -1.41         1.41 o                         
 -17   1  15         49.55         81.15         2.46 o                         
 -15   1  15         52.87         48.12         2.11 o                         
 -13   1  15       1169.91       1385.04        21.94 o                         
 -11   1  15          2.11          7.66         1.41 o                         
  -9   1  15       2317.44       2460.43        36.10 o                         
  -7   1  15       2159.20       2238.69        36.42 o                         
  -5   1  15         80.37         90.95         2.87 o                         
  -3   1  15        258.77        208.22         4.73 o                         
  -1   1  15         49.44         51.81         2.37 o                         
   1   1  15        541.87        541.99         9.72 o                         
   3   1  15         45.72         61.23         3.53 o                         
   5   1  15         32.19         36.89         3.06 o                         
   7   1  15        277.59        257.00         7.43 o                         
   9   1  15         48.20         56.77         3.95 o                         
  11   1  15        110.99        118.04         5.90 o                         
  13   1  15          0.71          1.06         3.21 o                         
  15   1  15          9.40         12.19         3.46 o                         
  17   1  15          5.24         10.89         3.83 o                         
  19   1  15          0.12          6.60         4.11 o                         
 -38   2  15          1.27          0.15         3.95 o                         
 -36   2  15          0.24         -3.68         3.68 o                         
 -34   2  15         45.39         38.63         3.72 o                         
 -32   2  15         13.72         13.42         3.13 o                         
 -30   2  15         13.06         22.30         3.05 o                         
 -28   2  15         34.33         35.10         4.14 o                         
 -26   2  15         44.27         35.27         2.70 o                         
 -24   2  15        442.66        390.39         8.35 o                         
 -22   2  15        107.92         93.68         4.27 o                         
 -20   2  15        522.44        426.47         7.95 o                         
 -18   2  15          0.25         -0.19         1.41 o                         
 -16   2  15        119.63        124.76         3.65 o                         
 -14   2  15          0.86          5.99         1.64 o                         
 -12   2  15        236.09        225.72         5.09 o                         
 -10   2  15         30.55         26.82         2.05 o                         
  -8   2  15          4.48         12.48         1.63 o                         
  -6   2  15        314.46        305.07         6.34 o                         
  -4   2  15         48.94         54.42         2.60 o                         
  -2   2  15        419.91        411.16         7.93 o                         
   0   2  15        443.06        445.25         8.58 o                         
   2   2  15        470.29        457.76        10.25 o                         
   4   2  15        611.52        614.04        12.55 o                         
   6   2  15         54.59         55.05         3.09 o                         
   8   2  15          3.74          3.25         2.49 o                         
  10   2  15        202.62        218.65         7.93 o                         
  12   2  15        102.42         94.14         5.17 o                         
  14   2  15          0.36         -3.62         3.62 o                         
  16   2  15          7.15          1.33         5.21 o                         
 -37   3  15          2.40          6.49         4.25 o                         
 -35   3  15         11.33          8.17         4.10 o                         
 -33   3  15          0.01         -0.78         3.47 o                         
 -31   3  15         22.97         23.21         4.04 o                         
 -29   3  15        232.37        215.38         7.63 o                         
 -27   3  15          0.92          4.70         3.00 o                         
 -25   3  15         16.69         11.50         2.76 o                         
 -23   3  15        153.40        142.83         9.63 o                         
 -21   3  15         28.95         21.59         3.60 o                         
 -19   3  15         18.38         23.34         3.10 o                         
 -17   3  15          1.01         -2.25         2.25 o                         
 -15   3  15        368.31        347.60         8.37 o                         
 -13   3  15          2.38         -0.22         2.17 o                         
 -11   3  15         90.08        104.98         4.48 o                         
  -9   3  15          3.44          7.17         2.49 o                         
  -7   3  15       1472.40       1391.02        30.26 o                         
  -5   3  15        128.18        126.69         6.28 o                         
  -3   3  15         50.64         86.02         4.95 o                         
  -1   3  15        654.19        595.23        15.87 o                         
   1   3  15         38.00         45.25         7.04 o                         
   3   3  15          2.38         -2.54         2.54 o                         
   5   3  15         35.65         31.05         2.90 o                         
   7   3  15          0.72         -0.26         2.13 o                         
   9   3  15         56.47         57.71         3.60 o                         
  11   3  15         50.81         46.38         4.09 o                         
  13   3  15         10.09         21.42         4.66 o                         
 -32   4  15         10.99         19.91         8.54 o                         
 -30   4  15         55.64         63.48        10.50 o                         
 -28   4  15          3.39          6.71         5.22 o                         
 -26   4  15          5.58          4.85         7.16 o                         
 -24   4  15         10.51          4.32         4.18 o                         
 -22   4  15          0.02         -3.71         3.90 o                         
 -20   4  15          1.72          6.63         4.04 o                         
 -18   4  15         24.28         31.87         3.50 o                         
 -16   4  15         41.72         54.95         4.58 o                         
 -14   4  15        124.92        122.28         6.02 o                         
 -12   4  15          2.40          0.82         3.37 o                         
 -10   4  15         52.70         32.51         3.80 o                         
  -8   4  15         67.91        104.00         9.32 o                         
  -6   4  15         43.33         58.08         4.58 o                         
  -4   4  15        194.17        228.39        17.36 o                         
  -2   4  15        512.10        497.30        17.26 o                         
   0   4  15          1.94         -3.42         3.42 o                         
   2   4  15        181.41        187.37         7.02 o                         
   4   4  15        631.09        625.89        17.89 o                         
   6   4  15         56.43         74.42         7.08 o                         
   8   4  15         47.48         52.17         7.51 o                         
  10   4  15         50.52         82.34         9.83 o                         
 -23   5  15         59.70         79.70         7.16 o                         
 -21   5  15          0.67         13.01         5.26 o                         
 -19   5  15          3.88          0.57         6.04 o                         
 -17   5  15         11.90         13.62         5.07 o                         
 -15   5  15          4.15         16.47         8.03 o                         
 -13   5  15          1.90          1.26         4.14 o                         
 -11   5  15         30.02         37.69         6.74 o                         
  -9   5  15         54.63         75.69        10.94 o                         
  -7   5  15          8.58          8.34         5.78 o                         
  -5   5  15         91.46         91.67         7.19 o                         
  -3   5  15          7.11          3.48         4.70 o                         
  -1   5  15        115.67        137.56        11.20 o                         
   1   5  15         23.76         21.53         5.45 o                         
 -42   0  16         38.52         61.11         8.27 o                         
 -40   0  16         25.18         26.20         6.79 o                         
 -38   0  16       1278.28       1278.59        43.95 o                         
 -36   0  16         28.31         18.18         8.92 o                         
 -34   0  16       1912.71       1860.39        70.45 o                         
 -32   0  16         68.91         63.84         7.98 o                         
 -30   0  16         43.36         50.33         8.57 o                         
 -28   0  16          4.56         -2.36         3.07 o                         
 -26   0  16       2497.46       2626.95        67.46 o                         
 -24   0  16          2.76          3.84         2.31 o                         
 -22   0  16       3566.86       3598.23        84.36 o                         
 -20   0  16       4583.12       4805.48       112.23 o                         
 -18   0  16       1386.12       1248.19        26.66 o                         
 -16   0  16        179.44        217.25         6.53 o                         
 -14   0  16        421.72        450.43        10.64 o                         
 -12   0  16        501.30        656.55        15.65 o                         
 -10   0  16      10173.80      11135.92       226.85 o                         
  -8   0  16        848.50        865.02        20.21 o                         
  -6   0  16        607.66        560.19        13.80 o                         
  -4   0  16        166.38        224.35         7.15 o                         
  -2   0  16        168.42        119.67         4.74 o                         
   0   0  16          4.71          1.82         2.25 o                         
   2   0  16       1751.44       1510.28        40.11 o                         
   4   0  16       2705.66       2476.78        63.99 o                         
   6   0  16       1028.45       1017.02        30.76 o                         
   8   0  16         51.88         81.52         7.09 o                         
  10   0  16        746.31        667.30        24.76 o                         
  12   0  16        203.39        188.47        10.96 o                         
  14   0  16         13.20         27.91         5.65 o                         
  16   0  16         17.51         39.49         6.67 o                         
  18   0  16        344.65        384.11        17.67 o                         
 -41   1  16         44.47         56.53         5.56 o                         
 -39   1  16          7.80         27.71         5.34 o                         
 -37   1  16         48.12         39.04         4.56 o                         
 -35   1  16        358.21        394.98        12.74 o                         
 -33   1  16        289.99        300.63        10.30 o                         
 -31   1  16         62.66         70.52         5.91 o                         
 -29   1  16        568.87        555.76        14.55 o                         
 -27   1  16          4.14          8.47         2.23 o                         
 -25   1  16        979.42        945.63        17.50 o                         
 -23   1  16        327.05        305.71         6.18 o                         
 -21   1  16        897.80        931.22        15.40 o                         
 -19   1  16        474.55        517.05         8.88 o                         
 -17   1  16       1522.51       1516.64        22.72 o                         
 -15   1  16       2220.33       2135.34        33.11 o                         
 -13   1  16       1888.95       2063.24        33.61 o                         
 -11   1  16         46.89         36.98         2.10 o                         
  -9   1  16       2414.28       2266.59        33.42 o                         
  -7   1  16         45.93         27.84         1.75 o                         
  -5   1  16        461.71        482.33         9.48 o                         
  -3   1  16        781.13        768.13        12.98 o                         
  -1   1  16       1621.72       1648.46        25.60 o                         
   1   1  16        894.00        843.73        14.76 o                         
   3   1  16        801.14        767.52        15.32 o                         
   5   1  16        281.02        301.90         8.14 o                         
   7   1  16        227.95        202.06         7.37 o                         
   9   1  16        107.94        115.47         5.73 o                         
  11   1  16         39.93         36.69         4.15 o                         
  13   1  16          8.61         11.04         3.49 o                         
  15   1  16         13.82         16.72         3.71 o                         
  17   1  16         46.46         60.96         5.36 o                         
 -40   2  16          3.76          8.75         4.57 o                         
 -38   2  16          0.02         -2.10         3.81 o                         
 -36   2  16          1.77         -3.42         3.42 o                         
 -34   2  16          2.24          6.98         2.89 o                         
 -32   2  16        195.35        177.66         7.90 o                         
 -30   2  16        427.90        464.45        11.05 o                         
 -28   2  16         28.99         28.16         2.81 o                         
 -26   2  16        338.88        301.05         7.82 o                         
 -24   2  16          4.41         -1.91         3.94 o                         
 -22   2  16        656.32        619.18        11.91 o                         
 -20   2  16        102.86        100.71         3.11 o                         
 -18   2  16         11.68         22.01         2.02 o                         
 -16   2  16        526.20        591.59        11.39 o                         
 -14   2  16       9392.01       9360.98       152.93 o                         
 -12   2  16        149.18        158.56         4.62 o                         
 -10   2  16        297.46        314.11         6.15 o                         
  -8   2  16         70.41         72.75         3.09 o                         
  -6   2  16        617.21        610.78        11.88 o                         
  -4   2  16        493.88        474.82         9.53 o                         
  -2   2  16       3927.04       3853.79        61.61 o                         
   0   2  16        620.99        577.14        11.92 o                         
   2   2  16         57.33         49.71         3.07 o                         
   4   2  16        694.49        665.67        13.12 o                         
   6   2  16         91.55        105.90         4.65 o                         
   8   2  16        964.78        868.49        20.04 o                         
  10   2  16          7.87          7.90         2.99 o                         
  12   2  16        271.31        270.51         9.18 o                         
  14   2  16          8.50          6.55         4.54 o                         
  16   2  16         12.62         15.57         4.49 o                         
 -37   3  16          4.78          1.83         4.15 o                         
 -35   3  16         42.71         49.03         9.36 o                         
 -33   3  16         48.20         46.61         5.00 o                         
 -31   3  16        110.81        104.47         4.92 o                         
 -29   3  16        309.31        325.57         9.95 o                         
 -27   3  16        268.26        239.34         7.99 o                         
 -25   3  16         43.25         42.89         3.38 o                         
 -23   3  16         76.46         78.79         4.09 o                         
 -21   3  16          0.08         -2.39         2.39 o                         
 -19   3  16        117.45         95.43         4.07 o                         
 -17   3  16       1021.39        849.28        17.97 o                         
 -15   3  16        277.30        274.19         7.23 o                         
 -13   3  16       1215.28       1121.28        23.32 o                         
 -11   3  16        437.49        459.28        10.70 o                         
  -9   3  16       1457.22       1436.53        28.12 o                         
  -7   3  16        107.79        110.69         5.23 o                         
  -5   3  16       3518.18       3489.82        63.52 o                         
  -3   3  16         39.63         44.61         2.90 o                         
  -1   3  16       6075.66       5752.60       112.01 o                         
   1   3  16         21.55         16.83         3.77 o                         
   3   3  16        100.71        111.54         4.50 o                         
   5   3  16         90.62         96.60         5.30 o                         
   7   3  16         20.23         18.65         2.89 o                         
   9   3  16          0.36          3.12         2.99 o                         
  11   3  16        242.42        268.57        11.25 o                         
  13   3  16        111.07        127.52         7.20 o                         
 -32   4  16          0.93         19.19         8.87 o                         
 -30   4  16         74.84         93.92         9.42 o                         
 -28   4  16         13.00         11.42         5.17 o                         
 -26   4  16          3.01          4.74         6.11 o                         
 -24   4  16         12.43         18.12         5.31 o                         
 -22   4  16         60.44         66.35         6.82 o                         
 -20   4  16         30.76         14.29         3.45 o                         
 -18   4  16        345.14        348.05        11.74 o                         
 -16   4  16        125.97        123.14         6.13 o                         
 -14   4  16        338.77        311.05        10.15 o                         
 -12   4  16          3.76          4.86         3.59 o                         
 -10   4  16          4.84          2.78         3.53 o                         
  -8   4  16          0.10          6.02         3.65 o                         
  -6   4  16         49.23         63.50         5.68 o                         
  -4   4  16         35.33         28.73         4.67 o                         
  -2   4  16         52.89         60.80         5.60 o                         
   0   4  16          7.52          9.40         5.11 o                         
   2   4  16        156.34        173.37         7.75 o                         
   4   4  16          7.60         17.06         5.35 o                         
   6   4  16          0.07         14.23         6.94 o                         
   8   4  16         32.53         39.84         7.61 o                         
 -23   5  16         31.18         44.43         6.18 o                         
 -21   5  16         39.52         27.99         6.82 o                         
 -19   5  16          1.33          2.20        13.05 o                         
 -17   5  16         21.30         36.25         8.08 o                         
 -15   5  16          2.26         13.15         4.50 o                         
 -13   5  16          1.76         -1.98         4.16 o                         
 -11   5  16          3.18          3.95         4.41 o                         
  -9   5  16         10.45         14.28         5.07 o                         
  -7   5  16          2.21          3.56         4.48 o                         
  -5   5  16          2.66          7.32         4.60 o                         
  -3   5  16          4.82          8.95         5.96 o                         
  -1   5  16          2.37          6.55         6.72 o                         
 -41   1  17        194.90        220.36        10.45 o                         
 -39   1  17          5.36         14.00         4.27 o                         
 -37   1  17        134.92        120.86         6.54 o                         
 -35   1  17          2.00         -1.33         3.62 o                         
 -33   1  17         59.31         62.90         4.83 o                         
 -31   1  17          3.53         -1.08         3.79 o                         
 -29   1  17        182.41        170.62         8.19 o                         
 -27   1  17         68.37         69.74         4.18 o                         
 -25   1  17          8.63          2.94         1.98 o                         
 -23   1  17        172.16        158.63         4.11 o                         
 -21   1  17          7.17          7.39         1.68 o                         
 -19   1  17        320.18        339.09         6.26 o                         
 -17   1  17         78.26         69.46         2.62 o                         
 -15   1  17        253.43        260.15         6.09 o                         
 -13   1  17        318.12        326.67         6.29 o                         
 -11   1  17        197.21        165.52         3.89 o                         
  -9   1  17        342.83        312.23         5.99 o                         
  -7   1  17        100.16        123.61         3.63 o                         
  -5   1  17        521.37        464.87         8.16 o                         
  -3   1  17         35.41         44.66         2.32 o                         
  -1   1  17       1004.22        995.64        17.78 o                         
   1   1  17       1060.95       1006.92        19.47 o                         
   3   1  17        356.54        318.79         8.40 o                         
   5   1  17        279.28        271.85         9.25 o                         
   7   1  17       1460.67       1317.44        31.02 o                         
   9   1  17         18.19         18.41         3.31 o                         
  11   1  17         76.45         85.30         5.33 o                         
  13   1  17         34.23         47.31         4.56 o                         
  15   1  17          7.25         11.37         4.05 o                         
 -40   2  17          0.82         -3.81         3.81 o                         
 -38   2  17          1.35          1.39         3.69 o                         
 -36   2  17         35.57         24.25         3.84 o                         
 -34   2  17         14.27         24.86         3.69 o                         
 -32   2  17        118.89        145.49         7.34 o                         
 -30   2  17         10.30         12.95         2.68 o                         
 -28   2  17         12.16         12.48         2.94 o                         
 -26   2  17         60.29         58.94         3.16 o                         
 -24   2  17        399.77        401.91         8.66 o                         
 -22   2  17          8.88         12.80         2.77 o                         
 -20   2  17        547.99        518.57        10.22 o                         
 -18   2  17        681.59        766.79        14.38 o                         
 -16   2  17         91.93         92.77         3.87 o                         
 -14   2  17         30.56         41.19         2.55 o                         
 -12   2  17       2889.19       2785.04        44.84 o                         
 -10   2  17       1075.03       1008.17        16.69 o                         
  -8   2  17        287.17        250.85         5.61 o                         
  -6   2  17       5939.94       5538.25        88.18 o                         
  -4   2  17        314.03        260.98         5.95 o                         
  -2   2  17        277.84        283.18         6.63 o                         
   0   2  17         77.23         90.42         3.83 o                         
   2   2  17        547.45        498.99        10.61 o                         
   4   2  17        270.65        253.11         7.19 o                         
   6   2  17        394.95        370.27        10.28 o                         
   8   2  17         71.57         71.31         4.77 o                         
  10   2  17          4.79         12.90         3.51 o                         
  12   2  17         36.49         40.20         4.42 o                         
  14   2  17         16.75         12.71         4.35 o                         
 -37   3  17         21.21         30.87         4.69 o                         
 -35   3  17         26.75         28.02         4.74 o                         
 -33   3  17         33.88         32.90         4.46 o                         
 -31   3  17         11.68          9.34         5.16 o                         
 -29   3  17         14.47         18.53         3.47 o                         
 -27   3  17         18.84         17.63         2.81 o                         
 -25   3  17         12.39         12.39         2.67 o                         
 -23   3  17          4.80          1.43         2.74 o                         
 -21   3  17          3.44          3.56         2.76 o                         
 -19   3  17        187.60        173.53         5.75 o                         
 -17   3  17         40.45         35.35         3.09 o                         
 -15   3  17         65.97         68.48         3.48 o                         
 -13   3  17         19.14         26.80         2.76 o                         
 -11   3  17          0.09          0.90         1.98 o                         
  -9   3  17        391.35        395.14         9.58 o                         
  -7   3  17        526.59        523.51        11.32 o                         
  -5   3  17         78.37        101.53         4.84 o                         
  -3   3  17         37.82         59.16         5.57 o                         
  -1   3  17         63.50         67.43         3.57 o                         
   1   3  17         27.66         21.63         2.57 o                         
   3   3  17         20.15         18.91         2.46 o                         
   5   3  17        109.31        107.33         4.47 o                         
   7   3  17         27.84         22.45         3.33 o                         
   9   3  17          5.07         11.21         3.66 o                         
  11   3  17          1.19          5.32         3.98 o                         
 -32   4  17          3.53         11.06         5.72 o                         
 -30   4  17         23.48         48.83         7.77 o                         
 -28   4  17        105.58        125.24        11.70 o                         
 -26   4  17         24.90         24.82         6.11 o                         
 -24   4  17          0.01          0.69         6.15 o                         
 -22   4  17        102.97        103.54         8.59 o                         
 -20   4  17          0.03          1.15         3.57 o                         
 -18   4  17         93.27         88.16         6.51 o                         
 -16   4  17         86.67         73.80         6.84 o                         
 -14   4  17          7.69          8.91         4.94 o                         
 -12   4  17        136.25        136.71         8.64 o                         
 -10   4  17         78.18         83.38         7.81 o                         
  -8   4  17          1.87         16.77         5.02 o                         
  -6   4  17          2.39          0.39         4.33 o                         
  -4   4  17        172.58        162.75         9.38 o                         
  -2   4  17        178.84        191.04         9.14 o                         
   0   4  17          1.15          1.11         4.49 o                         
   2   4  17         25.81         41.98         5.22 o                         
   4   4  17          7.20         26.64         6.87 o                         
   6   4  17         14.10         21.90         7.82 o                         
 -23   5  17         60.28         61.33         7.61 o                         
 -21   5  17         10.41         17.20         5.50 o                         
 -19   5  17          4.43         17.24         5.05 o                         
 -17   5  17          3.92         18.99         5.43 o                         
 -15   5  17         40.89         53.42         5.94 o                         
 -13   5  17          8.78          1.88         4.76 o                         
 -11   5  17         14.85         23.04         6.25 o                         
  -9   5  17         26.37         40.46         5.66 o                         
  -7   5  17         15.83         24.63         5.54 o                         
  -5   5  17         27.22         38.60        11.16 o                         
  -3   5  17         28.58         25.33         9.00 o                         
 -42   0  18          4.79          9.51         6.53 o                         
 -40   0  18        243.23        273.97        20.48 o                         
 -38   0  18          8.20         13.90         6.68 o                         
 -36   0  18        507.29        465.20        25.20 o                         
 -34   0  18          3.52         -6.60        10.74 o                         
 -32   0  18          1.50         -2.17         4.92 o                         
 -30   0  18       1047.21       1011.94        39.52 o                         
 -28   0  18         16.57         24.32         4.16 o                         
 -26   0  18         64.69         71.35         5.62 o                         
 -24   0  18        726.66        661.14        16.24 o                         
 -22   0  18        291.36        288.82         8.33 o                         
 -20   0  18        347.85        313.05         9.38 o                         
 -18   0  18          3.14          1.72         2.51 o                         
 -16   0  18       6574.84       6371.94       171.50 o                         
 -14   0  18       4042.61       4035.20        94.57 o                         
 -12   0  18         16.73         -1.59         2.58 o                         
 -10   0  18       5057.02       5395.46       117.81 o                         
  -8   0  18       1258.09       1251.05        30.76 o                         
  -6   0  18         20.43         24.01         2.90 o                         
  -4   0  18       1551.42       1620.13        34.72 o                         
  -2   0  18       5726.40       5497.55       138.99 o                         
   0   0  18          2.30          4.37         3.17 o                         
   2   0  18        175.64        189.92         9.12 o                         
   4   0  18        143.60        147.63        10.84 o                         
   6   0  18        429.52        470.24        26.94 o                         
   8   0  18        152.87        154.33        10.34 o                         
  10   0  18        148.80        157.59         9.90 o                         
  12   0  18         43.58         57.73         7.12 o                         
  14   0  18        149.31        157.36        11.99 o                         
 -41   1  18          6.87          6.59         4.89 o                         
 -39   1  18         22.90         30.50         4.62 o                         
 -37   1  18         36.39         43.16         5.24 o                         
 -35   1  18         84.58         73.29         5.68 o                         
 -33   1  18         90.25         85.60         5.58 o                         
 -31   1  18        252.19        265.89        10.36 o                         
 -29   1  18        133.97        131.04         9.19 o                         
 -27   1  18        256.93        228.38         7.08 o                         
 -25   1  18         65.09         82.10         3.70 o                         
 -23   1  18        502.16        477.00         9.65 o                         
 -21   1  18        327.51        284.10         5.70 o                         
 -19   1  18       2046.84       2044.49        30.40 o                         
 -17   1  18        657.65        629.32        10.65 o                         
 -15   1  18       1673.81       1711.00        27.09 o                         
 -13   1  18        328.49        303.83         6.48 o                         
 -11   1  18       1421.19       1437.99        21.76 o                         
  -9   1  18       2491.81       2594.44        40.53 o                         
  -7   1  18        150.96        126.39         3.83 o                         
  -5   1  18        384.87        365.00         6.90 o                         
  -3   1  18       1592.75       1607.75        28.66 o                         
  -1   1  18       1354.23       1200.67        23.86 o                         
   1   1  18         13.60         26.75         3.54 o                         
   3   1  18       2189.05       1984.19        40.90 o                         
   5   1  18        190.21        163.02         7.06 o                         
   7   1  18        150.29        134.08         7.17 o                         
   9   1  18        196.02        199.09         7.25 o                         
  11   1  18        220.89        239.72         8.85 o                         
  13   1  18         43.15         45.95         4.80 o                         
  15   1  18          1.81          1.18         3.97 o                         
 -40   2  18          4.85          4.66         4.00 o                         
 -38   2  18          3.36          2.32         3.80 o                         
 -36   2  18        156.88        173.37         8.46 o                         
 -34   2  18         91.87         87.08         5.94 o                         
 -32   2  18         61.00         61.63         4.31 o                         
 -30   2  18        179.70        171.91         5.74 o                         
 -28   2  18        183.46        191.11         5.99 o                         
 -26   2  18         36.68         30.59         3.29 o                         
 -24   2  18        491.35        421.22         8.99 o                         
 -22   2  18        193.60        153.06         4.44 o                         
 -20   2  18          1.78         -0.77         1.98 o                         
 -18   2  18        355.98        348.42         7.54 o                         
 -16   2  18         15.28         14.56         2.36 o                         
 -14   2  18        409.85        398.23         8.17 o                         
 -12   2  18        453.17        437.08         8.49 o                         
 -10   2  18       2881.82       2805.33        45.35 o                         
  -8   2  18       2099.60       2065.54        35.05 o                         
  -6   2  18       2763.31       2652.74        46.16 o                         
  -4   2  18        275.46        259.09         6.37 o                         
  -2   2  18        236.05        224.62         6.03 o                         
   0   2  18         40.70         37.57         2.84 o                         
   2   2  18        228.04        213.04         6.57 o                         
   4   2  18         43.09         50.41         3.55 o                         
   6   2  18         68.90         74.17         4.41 o                         
   8   2  18        136.47        161.16         7.11 o                         
  10   2  18         10.55         14.98         3.90 o                         
  12   2  18         27.24         32.16         6.02 o                         
 -37   3  18          3.12          4.18         4.20 o                         
 -35   3  18         10.04         14.77         4.25 o                         
 -33   3  18        162.13        158.88         6.71 o                         
 -31   3  18         38.16         55.76         5.27 o                         
 -29   3  18        127.16        118.42         4.47 o                         
 -27   3  18          6.10         -0.98         2.58 o                         
 -25   3  18          0.08          3.67         2.72 o                         
 -23   3  18        511.35        488.74        13.65 o                         
 -21   3  18        288.00        228.43         7.37 o                         
 -19   3  18        206.90        190.62         6.72 o                         
 -17   3  18         35.36         10.53         2.44 o                         
 -15   3  18        257.86        230.85         7.29 o                         
 -13   3  18          2.30          4.19         2.57 o                         
 -11   3  18        407.94        388.70        10.19 o                         
  -9   3  18         20.66         20.07         2.55 o                         
  -7   3  18        175.52        198.83         6.65 o                         
  -5   3  18       1110.56       1014.52        21.43 o                         
  -3   3  18        307.12        291.09         9.32 o                         
  -1   3  18         66.86         60.12         3.55 o                         
   1   3  18        105.05         80.90         3.99 o                         
   3   3  18        345.17        316.69         8.27 o                         
   5   3  18         31.94         32.94         3.21 o                         
   7   3  18          4.39         11.90         3.51 o                         
   9   3  18          0.68          3.25         4.23 o                         
 -32   4  18         46.29         63.78         7.37 o                         
 -30   4  18        139.76        186.47        12.06 o                         
 -28   4  18          4.16         -4.59         8.06 o                         
 -26   4  18          3.97          7.39         6.12 o                         
 -24   4  18          9.20         16.03         4.16 o                         
 -22   4  18        128.51        111.88         8.00 o                         
 -20   4  18          1.01         11.88         8.08 o                         
 -18   4  18         62.24         86.18         6.84 o                         
 -16   4  18         19.97         29.00         4.33 o                         
 -14   4  18        162.08        145.37         8.74 o                         
 -12   4  18          0.38          0.72         5.15 o                         
 -10   4  18        927.69       1001.25        31.32 o                         
  -8   4  18         50.01         58.49         6.91 o                         
  -6   4  18         94.12        104.61         7.31 o                         
  -4   4  18         11.66         12.84         4.57 o                         
  -2   4  18        133.39        137.70        10.11 o                         
   0   4  18         38.38         31.73         5.27 o                         
   2   4  18         30.12         30.88         8.92 o                         
   4   4  18         93.95         98.27        13.61 o                         
 -23   5  18         42.66         40.69         7.11 o                         
 -21   5  18          0.68          5.16         5.24 o                         
 -19   5  18          0.44          4.33         6.61 o                         
 -17   5  18         31.50         35.46         5.73 o                         
 -15   5  18         37.45         51.36        10.62 o                         
 -13   5  18          7.92         14.43         6.67 o                         
 -11   5  18         56.57         51.74         7.92 o                         
  -9   5  18         31.21         26.48         7.09 o                         
  -7   5  18          9.44         11.38         5.28 o                         
  -5   5  18          0.94          9.92         5.37 o                         
 -41   1  19        158.12        162.43         8.94 o                         
 -39   1  19         34.79         42.36         5.49 o                         
 -37   1  19          1.50          8.00         4.16 o                         
 -35   1  19         65.70         63.73         7.25 o                         
 -33   1  19        352.85        320.63        13.70 o                         
 -31   1  19         59.44         71.91         4.70 o                         
 -29   1  19        342.24        323.56         9.77 o                         
 -27   1  19        107.66        110.80         4.95 o                         
 -25   1  19         22.33         18.11         2.42 o                         
 -23   1  19         30.52         30.43         2.44 o                         
 -21   1  19        313.02        321.23         6.91 o                         
 -19   1  19         90.12         84.51         3.15 o                         
 -17   1  19        291.62        283.34         5.82 o                         
 -15   1  19       2577.67       2478.33        37.69 o                         
 -13   1  19         24.25         40.79         2.18 o                         
 -11   1  19        876.89        903.53        14.65 o                         
  -9   1  19        459.76        476.03         8.48 o                         
  -7   1  19         12.84         15.89         2.25 o                         
  -5   1  19         15.24         12.25         2.39 o                         
  -3   1  19         11.69         17.72         2.84 o                         
  -1   1  19        677.77        671.66        15.07 o                         
   1   1  19        185.75        150.72         5.83 o                         
   3   1  19         51.74         63.47         4.26 o                         
   5   1  19        150.72        146.22         7.28 o                         
   7   1  19         12.81         14.05         3.21 o                         
   9   1  19         28.83         35.37         4.19 o                         
  11   1  19        101.65        117.43         6.54 o                         
  13   1  19         20.22         32.06         4.81 o                         
 -40   2  19          7.79         11.31         4.22 o                         
 -38   2  19         31.13         30.11         4.54 o                         
 -36   2  19          0.67          2.79         4.36 o                         
 -34   2  19         32.63         28.92         4.05 o                         
 -32   2  19        405.33        359.85        10.05 o                         
 -30   2  19         84.95         82.11         4.10 o                         
 -28   2  19        197.88        177.64         5.91 o                         
 -26   2  19         16.91         15.11         2.59 o                         
 -24   2  19        516.27        465.89        10.21 o                         
 -22   2  19          1.71         -0.84         2.19 o                         
 -20   2  19        817.41        776.94        16.82 o                         
 -18   2  19        333.27        281.58         7.97 o                         
 -16   2  19        866.27        805.55        16.47 o                         
 -14   2  19        806.52        762.85        13.99 o                         
 -12   2  19        983.84       1028.95        18.29 o                         
 -10   2  19        172.72        178.60         5.52 o                         
  -8   2  19        814.81        852.50        17.53 o                         
  -6   2  19        442.73        405.53        10.60 o                         
  -4   2  19        813.69        766.77        15.89 o                         
  -2   2  19        106.18        109.66         5.25 o                         
   0   2  19         12.25          8.63         2.66 o                         
   2   2  19          9.54         12.90         2.79 o                         
   4   2  19          1.08         -2.08         2.54 o                         
   6   2  19          0.88          4.23         2.94 o                         
   8   2  19         13.25         13.23         3.26 o                         
  10   2  19          4.32          8.10         3.79 o                         
  12   2  19        111.07         84.63         5.82 o                         
 -37   3  19         14.21         18.57         4.47 o                         
 -35   3  19         13.82         25.34         5.95 o                         
 -33   3  19         18.67         39.24         4.37 o                         
 -31   3  19         17.81         18.51         3.16 o                         
 -29   3  19          2.64          2.92         2.16 o                         
 -27   3  19        224.50        188.40         6.68 o                         
 -25   3  19         33.32         27.30         3.07 o                         
 -23   3  19         46.42         44.95         3.75 o                         
 -21   3  19         10.92         15.53         2.85 o                         
 -19   3  19         40.09         34.43         3.61 o                         
 -17   3  19          7.32          2.56         2.37 o                         
 -15   3  19          0.27          1.44         2.58 o                         
 -13   3  19        261.73        225.19         8.38 o                         
 -11   3  19        128.23        132.09         4.91 o                         
  -9   3  19        517.14        527.21        12.17 o                         
  -7   3  19          5.78          9.03         2.21 o                         
  -5   3  19          9.12         18.33         2.65 o                         
  -3   3  19        167.79        172.93         6.91 o                         
  -1   3  19        173.47        175.79         6.29 o                         
   1   3  19          6.68          4.31         2.69 o                         
   3   3  19          2.73          4.08         2.55 o                         
   5   3  19        171.31        177.78         9.07 o                         
   7   3  19          2.54          2.80         3.79 o                         
   9   3  19          0.58          7.18         4.43 o                         
 -32   4  19         33.45         47.81         7.46 o                         
 -30   4  19         29.52         38.15         7.02 o                         
 -28   4  19          0.38         -5.24         5.24 o                         
 -26   4  19          8.79         12.89         5.62 o                         
 -24   4  19         72.67         72.73         6.08 o                         
 -22   4  19        209.71        207.83        11.61 o                         
 -20   4  19        191.36        158.16         9.76 o                         
 -18   4  19         20.00         18.66         4.23 o                         
 -16   4  19         22.05         19.47         5.07 o                         
 -14   4  19        347.24        358.30        14.17 o                         
 -12   4  19        103.91        121.63         8.25 o                         
 -10   4  19         20.34         30.41         8.35 o                         
  -8   4  19       1110.34       1036.04        32.61 o                         
  -6   4  19         39.20         31.67         7.79 o                         
  -4   4  19          8.74         15.43         5.89 o                         
  -2   4  19          9.22          4.55         5.06 o                         
   0   4  19         66.31         63.54         8.07 o                         
   2   4  19          1.81          1.14         6.09 o                         
   4   4  19         27.50         50.56         8.17 o                         
 -21   5  19         29.53         47.87         6.35 o                         
 -19   5  19         25.88         23.89         5.42 o                         
 -17   5  19          3.47          9.78         5.24 o                         
 -15   5  19         19.39         32.61         6.93 o                         
 -13   5  19         26.48         41.18         5.97 o                         
 -11   5  19         38.60         57.11        10.19 o                         
  -9   5  19         27.74         42.47         6.30 o                         
  -7   5  19          9.00         20.01         5.91 o                         
 -42   0  20          2.54          5.65         8.39 o                         
 -40   0  20        290.74        297.83        18.08 o                         
 -38   0  20        146.78        145.87        11.95 o                         
 -36   0  20          2.99         -5.67         5.67 o                         
 -34   0  20         58.98         36.92         9.41 o                         
 -32   0  20          0.08         -4.45         4.45 o                         
 -30   0  20        299.44        283.61        17.86 o                         
 -28   0  20         96.59         96.27         7.17 o                         
 -26   0  20        417.92        433.95        16.33 o                         
 -24   0  20        110.73        106.84         5.94 o                         
 -22   0  20       1510.49       1470.66        44.76 o                         
 -20   0  20        362.82        371.19        10.22 o                         
 -18   0  20        554.14        557.69        15.11 o                         
 -16   0  20       4010.49       3903.38        80.77 o                         
 -14   0  20         27.79         14.08         2.55 o                         
 -12   0  20         14.18          3.83         2.59 o                         
 -10   0  20          7.35         16.58         2.53 o                         
  -8   0  20       2187.08       2030.75        57.99 o                         
  -6   0  20         28.39         28.10         4.42 o                         
  -4   0  20        353.02        248.44        11.31 o                         
  -2   0  20       4944.94       4283.09       119.42 o                         
   0   0  20       1472.04       1161.12        39.13 o                         
   2   0  20        112.53        127.99         8.99 o                         
   4   0  20          1.58          3.82         4.43 o                         
   6   0  20        644.35        598.67        22.87 o                         
   8   0  20         89.29        114.85        10.27 o                         
  10   0  20         52.33         67.98         7.63 o                         
  12   0  20        372.04        434.17        22.00 o                         
 -41   1  20          4.01          7.18         4.26 o                         
 -39   1  20         87.89         92.45         7.59 o                         
 -37   1  20         10.28         10.38         4.61 o                         
 -35   1  20         39.54         41.44         5.03 o                         
 -33   1  20         77.34         98.35         7.41 o                         
 -31   1  20         81.80         90.01         4.94 o                         
 -29   1  20         32.60         18.82         3.35 o                         
 -27   1  20         78.22         68.96         4.09 o                         
 -25   1  20       1027.29       1006.54        21.18 o                         
 -23   1  20        456.80        424.32         9.30 o                         
 -21   1  20       2147.10       2113.93        37.14 o                         
 -19   1  20        950.50        902.90        16.27 o                         
 -17   1  20        173.69        165.48         4.35 o                         
 -15   1  20        780.33        730.48        12.23 o                         
 -13   1  20       1752.63       1704.31        25.84 o                         
 -11   1  20        507.78        535.99         9.76 o                         
  -9   1  20         82.32         89.99         4.34 o                         
  -7   1  20       2681.61       2467.91        44.98 o                         
  -5   1  20        112.41        131.84         5.17 o                         
  -3   1  20       1025.68        892.70        19.27 o                         
  -1   1  20        450.15        391.47        11.39 o                         
   1   1  20        421.97        450.62        11.13 o                         
   3   1  20        113.58        119.27         6.07 o                         
   5   1  20         48.67         51.94         5.28 o                         
   7   1  20          5.50          6.63         3.37 o                         
   9   1  20          8.75         26.91         4.14 o                         
  11   1  20         17.11         17.13         4.14 o                         
 -40   2  20         13.32         22.89         5.75 o                         
 -38   2  20        168.35        164.06        11.61 o                         
 -36   2  20         68.22         75.96         6.48 o                         
 -34   2  20         28.63         41.80         4.22 o                         
 -32   2  20          7.58         17.54         3.53 o                         
 -30   2  20         25.97         15.57         2.90 o                         
 -28   2  20        206.65        213.50         6.88 o                         
 -26   2  20         25.97         53.98         3.33 o                         
 -24   2  20        256.64        258.34         7.88 o                         
 -22   2  20          0.98          1.66         2.16 o                         
 -20   2  20       1085.61       1021.93        21.47 o                         
 -18   2  20        982.16        951.97        20.17 o                         
 -16   2  20        451.07        415.87        10.20 o                         
 -14   2  20        134.12        117.29         4.55 o                         
 -12   2  20       1951.26       1888.08        36.44 o                         
 -10   2  20       2562.73       2505.47        49.97 o                         
  -8   2  20        454.89        449.02        10.03 o                         
  -6   2  20          3.37          2.23         3.03 o                         
  -4   2  20        760.66        745.35        16.17 o                         
  -2   2  20        180.67        165.59         6.26 o                         
   0   2  20          9.29          7.97         2.67 o                         
   2   2  20          4.97          4.97         2.94 o                         
   4   2  20         30.51         21.95         3.64 o                         
   6   2  20        147.11        145.79         6.85 o                         
   8   2  20          3.14          3.39         3.50 o                         
  10   2  20          4.39          5.03         3.56 o                         
 -37   3  20         31.65         29.76         4.98 o                         
 -35   3  20        173.94        184.79         9.35 o                         
 -33   3  20          6.73         11.91         5.40 o                         
 -31   3  20        118.23        118.38         6.15 o                         
 -29   3  20         41.35         42.13         3.30 o                         
 -27   3  20         27.47         33.93         2.85 o                         
 -25   3  20         11.45         14.18         4.10 o                         
 -23   3  20        554.07        458.28        12.54 o                         
 -21   3  20        136.43        119.28         5.40 o                         
 -19   3  20       1087.40        938.32        22.47 o                         
 -17   3  20         97.50         91.75         3.87 o                         
 -15   3  20        539.06        493.27        13.71 o                         
 -13   3  20        107.67        108.98         5.25 o                         
 -11   3  20        140.19        131.83         5.11 o                         
  -9   3  20        531.86        530.85        13.79 o                         
  -7   3  20        440.97        431.36        12.12 o                         
  -5   3  20        412.27        431.25        10.69 o                         
  -3   3  20         28.50         26.12         2.82 o                         
  -1   3  20        518.19        475.73        12.07 o                         
   1   3  20        132.88        130.91         5.43 o                         
   3   3  20         26.61         33.23         4.48 o                         
   5   3  20          2.74         10.74         4.30 o                         
   7   3  20          2.65          1.29         3.97 o                         
 -32   4  20         10.04         18.22         6.72 o                         
 -30   4  20          1.09          3.21        10.17 o                         
 -28   4  20          0.12         -5.83         6.46 o                         
 -26   4  20         24.97         12.12         6.57 o                         
 -24   4  20         17.24         16.15         7.24 o                         
 -22   4  20         11.55         16.09         4.75 o                         
 -20   4  20         29.07         26.92         4.32 o                         
 -18   4  20         14.05         12.78         5.62 o                         
 -16   4  20        119.91        124.87         8.64 o                         
 -14   4  20          0.78         -0.41         5.58 o                         
 -12   4  20          1.75         12.31         5.92 o                         
 -10   4  20        157.09        169.67        11.93 o                         
  -8   4  20         26.15         52.12         8.29 o                         
  -6   4  20         57.57         57.78         6.81 o                         
  -4   4  20         48.00         43.54         5.67 o                         
  -2   4  20          3.73          9.91         5.47 o                         
   0   4  20         37.06         46.87         7.43 o                         
   2   4  20         25.58         41.53        11.66 o                         
 -19   5  20          0.01          2.84         5.80 o                         
 -17   5  20          9.53         20.35         5.24 o                         
 -15   5  20         39.17         72.61         7.18 o                         
 -13   5  20         12.39         14.20         5.44 o                         
 -11   5  20          8.72         20.43         7.42 o                         
 -41   1  21          0.58          3.57         4.72 o                         
 -39   1  21         58.10         67.72         6.91 o                         
 -37   1  21         47.71         41.15         6.13 o                         
 -35   1  21          0.01         -2.98         3.99 o                         
 -33   1  21          1.34         -1.37         3.37 o                         
 -31   1  21         29.46         35.41         3.81 o                         
 -29   1  21          5.61         -1.17         2.96 o                         
 -27   1  21         34.75         52.20         4.15 o                         
 -25   1  21        163.03        174.35         6.13 o                         
 -23   1  21          9.76          4.55         2.49 o                         
 -21   1  21          0.61          2.13         2.30 o                         
 -19   1  21        220.28        209.32         5.77 o                         
 -17   1  21        138.03        123.00         4.44 o                         
 -15   1  21       2354.50       2241.65        40.96 o                         
 -13   1  21        133.84        140.54         4.68 o                         
 -11   1  21       2040.08       1971.51        33.44 o                         
  -9   1  21        525.15        484.73        11.57 o                         
  -7   1  21        181.56        192.85         6.36 o                         
  -5   1  21        110.07        117.08         5.00 o                         
  -3   1  21        539.72        456.92        12.18 o                         
  -1   1  21        224.62        202.01         7.09 o                         
   1   1  21          0.32          3.16         3.23 o                         
   3   1  21        565.93        524.31        14.49 o                         
   5   1  21         69.17         69.40         5.06 o                         
   7   1  21         19.11         28.04         4.35 o                         
   9   1  21         71.32         85.33         6.69 o                         
  11   1  21          7.28         10.85         4.15 o                         
 -40   2  21          5.56         14.76         4.34 o                         
 -38   2  21         57.97         60.42         7.13 o                         
 -36   2  21         29.72         26.84         4.82 o                         
 -34   2  21          0.46          1.51         2.95 o                         
 -32   2  21         43.41         46.78         4.48 o                         
 -30   2  21         15.09         12.21         3.27 o                         
 -28   2  21        250.97        205.20         6.78 o                         
 -26   2  21         32.77         33.56         4.07 o                         
 -24   2  21        569.83        492.95        13.08 o                         
 -22   2  21         28.93         27.09         3.04 o                         
 -20   2  21          0.65          0.25         2.19 o                         
 -18   2  21          9.94         10.35         2.52 o                         
 -16   2  21        890.20        771.34        16.82 o                         
 -14   2  21          3.97          0.19         2.40 o                         
 -12   2  21        952.84        920.73        20.96 o                         
 -10   2  21        989.48        943.06        20.26 o                         
  -8   2  21       1038.15        998.23        18.68 o                         
  -6   2  21         61.15         67.96         3.73 o                         
  -4   2  21         15.05         17.70         2.82 o                         
  -2   2  21        283.52        258.83         7.75 o                         
   0   2  21          0.35          1.23         2.78 o                         
   2   2  21         76.44         85.80         4.55 o                         
   4   2  21          2.65         13.95         3.23 o                         
   6   2  21         73.73         89.10         5.58 o                         
   8   2  21          0.03          1.43         3.62 o                         
 -37   3  21          0.51         14.00         4.79 o                         
 -35   3  21          7.12         16.85         4.27 o                         
 -33   3  21          0.66         -2.95         3.55 o                         
 -31   3  21         58.68         67.21         4.22 o                         
 -29   3  21          5.37          9.20         2.74 o                         
 -27   3  21         87.17         88.42         4.23 o                         
 -25   3  21         48.16         41.42         3.15 o                         
 -23   3  21         78.41         75.33         3.79 o                         
 -21   3  21         12.57         22.51         2.66 o                         
 -19   3  21         14.20         10.35         2.52 o                         
 -17   3  21          0.42          4.57         2.28 o                         
 -15   3  21        313.89        282.29         8.40 o                         
 -13   3  21        166.74        140.62         5.29 o                         
 -11   3  21        282.98        296.53         8.27 o                         
  -9   3  21        128.46        126.71         5.62 o                         
  -7   3  21          5.60          7.33         2.50 o                         
  -5   3  21          0.29          5.03         2.35 o                         
  -3   3  21         29.81         43.32         3.58 o                         
  -1   3  21          0.02          4.13         2.52 o                         
   1   3  21          9.46         13.27         3.48 o                         
   3   3  21         32.67         32.67         5.39 o                         
   5   3  21         62.10         83.82         8.61 o                         
 -30   4  21         18.49         27.93         6.76 o                         
 -28   4  21          0.05         -5.85         5.85 o                         
 -26   4  21          0.51         -1.49         5.47 o                         
 -24   4  21        118.63        115.82         7.98 o                         
 -22   4  21          3.35         11.88         4.63 o                         
 -20   4  21          3.11          6.87         4.59 o                         
 -18   4  21         21.75         35.51         5.57 o                         
 -16   4  21          1.52          4.44         6.09 o                         
 -14   4  21        172.58        221.32        15.77 o                         
 -12   4  21        158.52        151.82        11.29 o                         
 -10   4  21         13.45         13.94         5.33 o                         
  -8   4  21          0.16         12.89         5.31 o                         
  -6   4  21         12.81         10.18         5.39 o                         
  -4   4  21        106.84        128.95         9.74 o                         
  -2   4  21          0.47          4.91         5.44 o                         
   0   4  21          6.10         11.26         6.53 o                         
 -42   0  22         72.19         82.84        12.22 o                         
 -40   0  22         39.39         40.85         8.17 o                         
 -38   0  22          9.94         -5.30         5.81 o                         
 -36   0  22          3.18         -4.84         4.84 o                         
 -34   0  22         12.57          1.24         5.23 o                         
 -32   0  22        139.34        139.06        10.47 o                         
 -30   0  22        321.78        331.83        20.72 o                         
 -28   0  22       2548.96       2523.07        71.58 o                         
 -26   0  22        273.04        246.94        10.58 o                         
 -24   0  22          0.92         -0.59         6.81 o                         
 -22   0  22        298.99        302.12        13.10 o                         
 -20   0  22       2272.39       2399.58        75.81 o                         
 -18   0  22       6138.18       6169.93       190.38 o                         
 -16   0  22       3576.84       3485.16        97.25 o                         
 -14   0  22        394.66        380.68        17.63 o                         
 -12   0  22        126.57        101.00         6.54 o                         
 -10   0  22        174.75        156.89         9.34 o                         
  -8   0  22          2.28         11.00         5.56 o                         
  -6   0  22       2045.47       1842.26        53.30 o                         
  -4   0  22       1747.21       1472.85        44.55 o                         
  -2   0  22        366.72        295.42        13.41 o                         
   0   0  22          7.25          3.52         4.07 o                         
   2   0  22        132.88        109.95         8.65 o                         
   4   0  22          1.27          2.83         4.41 o                         
   6   0  22          3.64         12.74         5.19 o                         
   8   0  22         15.48         33.35         6.67 o                         
  10   0  22          0.91         -6.05         6.05 o                         
 -41   1  22          0.09         -1.76         5.92 o                         
 -39   1  22          0.86          3.94         4.26 o                         
 -37   1  22         18.96          7.81         4.61 o                         
 -35   1  22          4.97          1.61         3.81 o                         
 -33   1  22        111.29        105.84         6.94 o                         
 -31   1  22         24.60         17.11         3.41 o                         
 -29   1  22        394.46        373.80        11.01 o                         
 -27   1  22         44.80         42.46         3.79 o                         
 -25   1  22        133.05        127.57         5.37 o                         
 -23   1  22       1531.13       1441.25        33.11 o                         
 -21   1  22       1360.30       1246.02        27.41 o                         
 -19   1  22       1853.16       1884.49        39.47 o                         
 -17   1  22       2150.59       2015.38        40.51 o                         
 -15   1  22       2871.93       2873.14        56.95 o                         
 -13   1  22         98.44         98.90         5.63 o                         
 -11   1  22        171.74        154.98         5.66 o                         
  -9   1  22        320.93        291.36         8.51 o                         
  -7   1  22         28.85         24.80         3.18 o                         
  -5   1  22        243.21        227.58         8.60 o                         
  -3   1  22        171.44        154.62         6.71 o                         
  -1   1  22         72.73        104.67         5.21 o                         
   1   1  22         64.43         52.00         4.45 o                         
   3   1  22        112.31        134.60         7.97 o                         
   5   1  22         11.49         19.85         3.86 o                         
   7   1  22         62.81         77.97         5.73 o                         
   9   1  22          1.07         16.82         4.58 o                         
 -40   2  22         25.20         24.76         5.05 o                         
 -38   2  22          1.23          2.09         4.45 o                         
 -36   2  22        155.02        150.70         8.24 o                         
 -34   2  22         19.13          6.17         3.26 o                         
 -32   2  22         41.35         42.25         3.97 o                         
 -30   2  22        155.15        143.61         5.99 o                         
 -28   2  22        180.83        163.17         5.57 o                         
 -26   2  22        273.10        246.96         7.57 o                         
 -24   2  22          6.45          3.92         2.62 o                         
 -22   2  22        311.01        298.21         8.69 o                         
 -20   2  22        109.93        107.98         4.91 o                         
 -18   2  22         51.01         56.54         3.61 o                         
 -16   2  22        133.32        141.76         5.60 o                         
 -14   2  22          1.41          1.06         2.38 o                         
 -12   2  22        446.46        454.67        11.17 o                         
 -10   2  22        608.59        614.24        14.27 o                         
  -8   2  22        541.22        519.00        12.67 o                         
  -6   2  22        189.57        211.38         7.61 o                         
  -4   2  22        453.98        448.65        11.83 o                         
  -2   2  22        143.59        149.30         6.27 o                         
   0   2  22        108.58        125.49         5.81 o                         
   2   2  22         29.10         36.22         4.33 o                         
   4   2  22        316.18        339.42        11.07 o                         
   6   2  22          0.57         10.59         4.03 o                         
 -37   3  22          0.15         -1.51         4.58 o                         
 -35   3  22         86.76         88.62         6.39 o                         
 -33   3  22         25.40         36.91         6.81 o                         
 -31   3  22         39.73         50.93         6.33 o                         
 -29   3  22          1.36          4.33         3.18 o                         
 -27   3  22         66.30         45.86         3.36 o                         
 -25   3  22         79.27         68.77         3.83 o                         
 -23   3  22          6.63         21.39         4.17 o                         
 -21   3  22         17.55         18.83         2.47 o                         
 -19   3  22        243.52        234.37         7.40 o                         
 -17   3  22        186.75        194.30         6.38 o                         
 -15   3  22          0.39          4.13         2.38 o                         
 -13   3  22         54.92         57.40         4.08 o                         
 -11   3  22         86.63         74.91         4.11 o                         
  -9   3  22         91.82         86.52         4.36 o                         
  -7   3  22          1.86          3.46         2.72 o                         
  -5   3  22         14.68         13.74         3.09 o                         
  -3   3  22          2.78          3.77         2.99 o                         
  -1   3  22          4.00          5.77         2.92 o                         
   1   3  22         27.93         33.87         5.54 o                         
   3   3  22         31.19         51.98         6.32 o                         
 -30   4  22         64.68         78.43         8.59 o                         
 -28   4  22         19.87         17.77         6.41 o                         
 -26   4  22         61.16         80.43         8.62 o                         
 -24   4  22          0.01         17.11         6.90 o                         
 -22   4  22         94.21        109.07         7.90 o                         
 -20   4  22         27.31         21.53         6.04 o                         
 -18   4  22         23.51         25.41         5.34 o                         
 -16   4  22         23.61         25.31         6.13 o                         
 -14   4  22         34.51         32.19         7.13 o                         
 -12   4  22          5.75         15.05         5.52 o                         
 -10   4  22          3.70          9.51         5.16 o                         
  -8   4  22         72.75         74.58         7.74 o                         
  -6   4  22          0.00          0.73         5.80 o                         
  -4   4  22          2.96          9.75         5.39 o                         
  -2   4  22         29.19         40.51         6.84 o                         
 -41   1  23          3.45          5.15         4.94 o                         
 -39   1  23          9.23         11.64         4.43 o                         
 -37   1  23         44.49         49.27         5.39 o                         
 -35   1  23         30.98         26.53         4.45 o                         
 -33   1  23        454.91        425.04        12.34 o                         
 -31   1  23         82.33         83.65         5.91 o                         
 -29   1  23        414.61        390.26        11.37 o                         
 -27   1  23        283.67        260.83         9.75 o                         
 -25   1  23         19.85         23.75         3.54 o                         
 -23   1  23         82.49         76.34         4.34 o                         
 -21   1  23        159.90        133.02         5.59 o                         
 -19   1  23        747.68        721.25        16.92 o                         
 -17   1  23        363.87        362.86         9.94 o                         
 -15   1  23          0.84         -2.68         2.68 o                         
 -13   1  23       1265.93       1203.89        24.01 o                         
 -11   1  23        412.97        401.93        10.14 o                         
  -9   1  23         53.39         63.27         4.29 o                         
  -7   1  23        266.01        214.59        10.92 o                         
  -5   1  23         25.06         23.37         3.84 o                         
  -3   1  23         77.58         95.88         5.06 o                         
  -1   1  23         17.46         17.29         3.49 o                         
   1   1  23         20.49         35.29         4.12 o                         
   3   1  23          3.95         10.01         3.65 o                         
   5   1  23        200.51        244.28         9.45 o                         
   7   1  23        135.25        150.65         8.26 o                         
 -40   2  23         14.84         24.82         4.98 o                         
 -38   2  23          6.67         15.88         4.99 o                         
 -36   2  23         10.02          6.66         3.91 o                         
 -34   2  23         37.58         29.02         3.99 o                         
 -32   2  23         11.25          3.70         3.06 o                         
 -30   2  23         12.37          6.30         3.54 o                         
 -28   2  23         35.41         47.25         4.24 o                         
 -26   2  23        568.44        503.07        14.49 o                         
 -24   2  23         79.18         62.59         4.63 o                         
 -22   2  23         94.47         80.18         4.98 o                         
 -20   2  23        163.34        143.86         6.20 o                         
 -18   2  23         12.16         10.21         2.84 o                         
 -16   2  23         53.10         51.63         4.15 o                         
 -14   2  23        517.43        471.30        12.24 o                         
 -12   2  23          0.05          0.64         2.75 o                         
 -10   2  23        107.55        123.07         6.93 o                         
  -8   2  23        404.58        384.99        10.56 o                         
  -6   2  23        133.00        128.52         6.05 o                         
  -4   2  23         49.12         36.76         4.26 o                         
  -2   2  23        214.35        187.63         7.94 o                         
   0   2  23          0.26          5.99         3.07 o                         
   2   2  23         20.08         40.30         4.50 o                         
   4   2  23          0.26          6.64         4.29 o                         
   6   2  23          9.29          5.44         3.98 o                         
 -35   3  23          9.45         20.22         4.57 o                         
 -33   3  23         26.99         24.79         4.67 o                         
 -31   3  23         12.74         18.04         3.29 o                         
 -29   3  23          0.60         -0.13         2.79 o                         
 -27   3  23         20.39         33.87         3.74 o                         
 -25   3  23          2.14          1.84         2.63 o                         
 -23   3  23         26.38         18.32         2.60 o                         
 -21   3  23         69.30         77.69         4.18 o                         
 -19   3  23         95.50         88.65         4.68 o                         
 -17   3  23         77.73         70.14         4.43 o                         
 -15   3  23        636.39        587.36        17.35 o                         
 -13   3  23        149.26        143.03         5.55 o                         
 -11   3  23        170.24        161.52         5.97 o                         
  -9   3  23         14.43         16.39         2.88 o                         
  -7   3  23         35.57         36.41         4.10 o                         
  -5   3  23         73.73         76.58         4.37 o                         
  -3   3  23         32.17         28.31         4.54 o                         
  -1   3  23         21.50         32.41         4.54 o                         
   1   3  23         24.93         37.15         6.02 o                         
 -30   4  23         64.98         78.46         8.51 o                         
 -28   4  23         28.07         28.75         6.51 o                         
 -26   4  23         90.37         80.41        13.55 o                         
 -24   4  23          2.29         -1.82         4.78 o                         
 -22   4  23          6.27         21.01         6.07 o                         
 -20   4  23         50.03         54.36         6.42 o                         
 -18   4  23         85.65        102.16         8.16 o                         
 -16   4  23         18.06         18.69         5.67 o                         
 -14   4  23          1.23          3.86         6.56 o                         
 -12   4  23          9.05         18.34         5.83 o                         
 -10   4  23        116.32        148.03        11.08 o                         
  -8   4  23         35.93         37.07         7.09 o                         
  -6   4  23         29.50         27.51         6.29 o                         
  -4   4  23          0.05          5.15         6.03 o                         
 -42   0  24          1.44         -0.27         7.22 o                         
 -40   0  24          8.91         11.44         6.68 o                         
 -38   0  24        131.98        138.44        11.58 o                         
 -36   0  24          0.09         -5.28         5.28 o                         
 -34   0  24          6.72          6.34         5.47 o                         
 -32   0  24        204.91        220.14        12.05 o                         
 -30   0  24        252.70        247.76        12.37 o                         
 -28   0  24       1209.75       1141.84        34.79 o                         
 -26   0  24        238.21        228.34        14.12 o                         
 -24   0  24       1635.30       1636.99        53.13 o                         
 -22   0  24       5568.29       5092.87       157.81 o                         
 -20   0  24        538.49        578.75        19.25 o                         
 -18   0  24        787.82        706.96        22.55 o                         
 -16   0  24        355.68        353.04        22.68 o                         
 -14   0  24          9.11         -0.49         7.00 o                         
 -12   0  24       1080.90       1031.86        31.97 o                         
 -10   0  24         81.43         34.75         6.84 o                         
  -8   0  24         27.09         52.07         5.32 o                         
  -6   0  24          0.57          2.77         4.21 o                         
  -4   0  24         59.74         32.71         6.19 o                         
  -2   0  24          0.79          5.77         4.61 o                         
   0   0  24         87.44         77.46         7.22 o                         
   2   0  24         71.18         91.56         9.52 o                         
   4   0  24         39.81         62.69        10.12 o                         
   6   0  24        499.30        501.67        22.00 o                         
 -41   1  24         13.74         12.83         5.21 o                         
 -39   1  24          3.42         -0.11         4.26 o                         
 -37   1  24        139.62        157.38         8.38 o                         
 -35   1  24          6.05          3.45         3.85 o                         
 -33   1  24        118.41        130.24         6.42 o                         
 -31   1  24         30.21         16.02         3.65 o                         
 -29   1  24        102.24        118.05         5.81 o                         
 -27   1  24         31.90         44.84         5.17 o                         
 -25   1  24       1351.80       1331.09        43.46 o                         
 -23   1  24          6.76          1.20         2.89 o                         
 -21   1  24          8.77         12.81         3.00 o                         
 -19   1  24        142.28        124.80         5.49 o                         
 -17   1  24         68.58         76.08         4.42 o                         
 -15   1  24         87.39        105.44         5.16 o                         
 -13   1  24          1.97          3.19         2.58 o                         
 -11   1  24       1551.62       1463.62        40.25 o                         
  -9   1  24       1832.35       1442.66        39.46 o                         
  -7   1  24         52.40         42.39         4.28 o                         
  -5   1  24         15.42         24.25         3.31 o                         
  -3   1  24         87.71        114.59         6.07 o                         
  -1   1  24         26.59         23.95         3.85 o                         
   1   1  24         84.35         88.97         5.82 o                         
   3   1  24        164.33        224.84         9.43 o                         
   5   1  24          4.38         10.24         4.01 o                         
 -40   2  24          1.24          5.49         5.20 o                         
 -38   2  24         35.95         35.44         5.39 o                         
 -36   2  24         31.44         36.83         4.99 o                         
 -34   2  24         14.15         12.29         3.61 o                         
 -32   2  24          1.03         -0.60         3.28 o                         
 -30   2  24        163.46        141.33         6.68 o                         
 -28   2  24          0.43          1.79         3.48 o                         
 -26   2  24        111.93         97.39         6.23 o                         
 -24   2  24        804.97        764.36        19.26 o                         
 -22   2  24         51.08         41.89         4.23 o                         
 -20   2  24         68.31         72.34         4.87 o                         
 -18   2  24        461.40        462.44        12.52 o                         
 -16   2  24         62.18         62.16         4.92 o                         
 -14   2  24        164.84        139.84         7.44 o                         
 -12   2  24        147.79        159.13         7.01 o                         
 -10   2  24        180.17        195.06         7.27 o                         
  -8   2  24          0.17          5.83         3.12 o                         
  -6   2  24         89.82         81.95         5.03 o                         
  -4   2  24         38.21         56.91         4.51 o                         
  -2   2  24          1.08          4.91         2.99 o                         
   0   2  24         86.70         98.84         6.05 o                         
   2   2  24          2.59          5.55         4.54 o                         
   4   2  24          0.26         -2.07         4.67 o                         
 -35   3  24         11.46         17.89         4.70 o                         
 -33   3  24          4.43          9.54         3.93 o                         
 -31   3  24        196.36        210.81         9.33 o                         
 -29   3  24          2.81          5.37         2.99 o                         
 -27   3  24         39.69         39.98         4.50 o                         
 -25   3  24         65.33         62.07         3.88 o                         
 -23   3  24         57.00         58.09         3.68 o                         
 -21   3  24         30.72         37.24         3.22 o                         
 -19   3  24        283.30        269.68         8.02 o                         
 -17   3  24        154.44        154.66         6.03 o                         
 -15   3  24         87.88         95.20         6.12 o                         
 -13   3  24        207.12        189.56         7.18 o                         
 -11   3  24        114.93        120.10         5.29 o                         
  -9   3  24        101.03         92.58         4.84 o                         
  -7   3  24          0.07          0.18         2.88 o                         
  -5   3  24        194.65        207.74        11.42 o                         
  -3   3  24         39.44         50.50         5.77 o                         
  -1   3  24        188.32        213.47        15.61 o                         
 -28   4  24         29.23         43.34         7.00 o                         
 -26   4  24          2.43          6.10         5.88 o                         
 -24   4  24         95.20        110.20         8.82 o                         
 -22   4  24          0.44          1.32         5.37 o                         
 -20   4  24         45.37         46.96         6.60 o                         
 -18   4  24         24.05         41.19         6.28 o                         
 -16   4  24        127.54        157.52        10.53 o                         
 -14   4  24          3.26         12.68         7.45 o                         
 -12   4  24        270.56        305.07        15.10 o                         
 -10   4  24         48.76         61.01         7.29 o                         
  -8   4  24          0.09          7.87         5.54 o                         
 -41   1  25          9.32          7.74         4.86 o                         
 -39   1  25          0.04          1.81         4.40 o                         
 -37   1  25          0.94         -2.24         3.96 o                         
 -35   1  25         55.32         62.85         5.21 o                         
 -33   1  25          7.30         17.95         3.67 o                         
 -31   1  25          0.14         -2.01         3.37 o                         
 -29   1  25         14.87         13.87         4.07 o                         
 -27   1  25        514.95        502.99        13.83 o                         
 -25   1  25        465.01        445.27        13.41 o                         
 -23   1  25       1182.56       1066.91        27.06 o                         
 -21   1  25        450.36        413.55        12.85 o                         
 -19   1  25          6.02          8.29         4.35 o                         
 -17   1  25        119.45        113.39         5.63 o                         
 -15   1  25        440.62        418.07        10.55 o                         
 -13   1  25        590.03        544.41        13.60 o                         
 -11   1  25         40.18         42.39         3.80 o                         
  -9   1  25         56.96         47.68         3.82 o                         
  -7   1  25          5.37         13.40         3.05 o                         
  -5   1  25         19.06         17.19         3.37 o                         
  -3   1  25        174.14        180.61         8.34 o                         
  -1   1  25          7.02          6.86         3.64 o                         
   1   1  25         73.15        115.85         7.59 o                         
   3   1  25         10.05         21.05         4.35 o                         
 -38   2  25          0.06          5.18         4.17 o                         
 -36   2  25         88.38         97.18         6.19 o                         
 -34   2  25          2.09         11.08         4.36 o                         
 -32   2  25          3.23          7.14         3.17 o                         
 -30   2  25         10.92          9.05         3.20 o                         
 -28   2  25         13.57         12.83         4.51 o                         
 -26   2  25         11.68          9.63         4.86 o                         
 -24   2  25         20.10         24.56         3.95 o                         
 -22   2  25        323.14        283.81        10.07 o                         
 -20   2  25         41.54         38.71         4.17 o                         
 -18   2  25         75.33         82.04         5.43 o                         
 -16   2  25         20.43          8.42         3.86 o                         
 -14   2  25         18.25         23.12         3.69 o                         
 -12   2  25         31.78         35.59         4.12 o                         
 -10   2  25         54.01         55.54         3.85 o                         
  -8   2  25         39.95         43.11         3.63 o                         
  -6   2  25          0.26          1.86         3.22 o                         
  -4   2  25         39.41         39.96         4.00 o                         
  -2   2  25          8.55          6.31         3.39 o                         
   0   2  25          4.36         18.44         5.82 o                         
   2   2  25          0.71          3.02         3.92 o                         
 -35   3  25         27.12         28.99         5.59 o                         
 -33   3  25         43.32         31.27         4.84 o                         
 -31   3  25         15.05         18.64         4.29 o                         
 -29   3  25         12.38         20.67         3.69 o                         
 -27   3  25         11.20         20.95         3.39 o                         
 -25   3  25         13.10         16.86         3.04 o                         
 -23   3  25         98.00        111.67         5.43 o                         
 -21   3  25          2.39          3.41         2.65 o                         
 -19   3  25         18.27         22.67         3.01 o                         
 -17   3  25        129.92        124.01         5.36 o                         
 -15   3  25         38.05         42.58         3.41 o                         
 -13   3  25         34.87         30.98         3.64 o                         
 -11   3  25        112.51        118.43         5.95 o                         
  -9   3  25         38.80         46.72         3.85 o                         
  -7   3  25          0.00          4.83         3.58 o                         
  -5   3  25         39.93         44.99         6.04 o                         
  -3   3  25         20.13         39.84         6.96 o                         
 -28   4  25         33.34         45.71         9.58 o                         
 -26   4  25          0.03          5.69         4.97 o                         
 -24   4  25          0.51         -1.53         9.50 o                         
 -22   4  25         50.67         56.49         6.88 o                         
 -20   4  25        133.62        153.41        10.17 o                         
 -18   4  25         10.74         11.21         5.52 o                         
 -16   4  25         34.97         62.90         7.53 o                         
 -14   4  25         11.22         21.43         6.30 o                         
 -12   4  25          2.98          1.60         5.56 o                         
 -10   4  25          0.01         -5.60         5.60 o                         
 -42   0  26          6.82         12.15         9.51 o                         
 -40   0  26        102.09         90.07        15.45 o                         
 -38   0  26        267.31        270.74        16.51 o                         
 -36   0  26        258.81        239.07        16.48 o                         
 -34   0  26        905.52        837.35        30.15 o                         
 -32   0  26         64.19         70.98         7.28 o                         
 -30   0  26       1177.35       1113.87        37.91 o                         
 -28   0  26       1375.65       1183.46        39.75 o                         
 -26   0  26       1590.37       1536.64        50.51 o                         
 -24   0  26        496.07        508.54        19.64 o                         
 -22   0  26        613.93        563.99        21.61 o                         
 -20   0  26       1641.21       1573.29        46.85 o                         
 -18   0  26         52.66         71.30         6.58 o                         
 -16   0  26       1448.07       1235.37        43.05 o                         
 -14   0  26        212.39        194.65        14.99 o                         
 -12   0  26         19.57         31.58         6.41 o                         
 -10   0  26          1.80         -4.21         4.21 o                         
  -8   0  26        593.82        558.58        21.76 o                         
  -6   0  26        110.56        160.80        10.52 o                         
  -4   0  26        128.95        100.05         8.17 o                         
  -2   0  26        117.34        118.34        12.62 o                         
   0   0  26          0.08          3.78         5.01 o                         
   2   0  26        161.06        209.17        22.52 o                         
 -41   1  26         13.78          5.56         5.23 o                         
 -39   1  26         67.80         81.54         8.94 o                         
 -37   1  26         31.85         25.79         4.44 o                         
 -35   1  26        295.00        268.14        10.23 o                         
 -33   1  26         33.60         29.44         3.89 o                         
 -31   1  26          9.50          9.39         3.71 o                         
 -29   1  26        256.20        236.07         8.62 o                         
 -27   1  26        563.91        513.33        15.10 o                         
 -25   1  26        465.51        447.09        12.93 o                         
 -23   1  26          0.16          0.74         2.87 o                         
 -21   1  26        235.70        218.21         8.31 o                         
 -19   1  26         52.14         63.96         4.53 o                         
 -17   1  26        234.43        205.56         8.07 o                         
 -15   1  26         22.66         25.99         3.30 o                         
 -13   1  26        302.72        304.30         8.88 o                         
 -11   1  26          1.28          3.83         2.77 o                         
  -9   1  26         25.07         22.30         3.68 o                         
  -7   1  26        111.50        112.50         5.74 o                         
  -5   1  26         38.06         47.14         4.53 o                         
  -3   1  26         21.04         22.49         4.05 o                         
  -1   1  26          1.46          4.18         4.23 o                         
   1   1  26        120.86        149.94         7.89 o                         
 -38   2  26          7.62         12.84         4.26 o                         
 -36   2  26        124.63        122.25         6.88 o                         
 -34   2  26          4.01         -3.07         3.07 o                         
 -32   2  26         68.68         94.40         6.27 o                         
 -30   2  26        376.78        398.41        13.84 o                         
 -28   2  26          5.15          3.09         3.79 o                         
 -26   2  26         50.19         77.52         5.64 o                         
 -24   2  26          0.55          7.14         3.71 o                         
 -22   2  26         19.34         23.08         4.10 o                         
 -20   2  26         99.48        111.61         6.06 o                         
 -18   2  26          9.95          6.76         3.29 o                         
 -16   2  26         94.45         97.50         6.02 o                         
 -14   2  26        132.14        121.88         6.27 o                         
 -12   2  26         54.59         61.22         4.96 o                         
 -10   2  26         16.04         18.36         3.57 o                         
  -8   2  26          0.66          4.36         2.99 o                         
  -6   2  26         22.29         23.39         4.32 o                         
  -4   2  26         10.66         11.25         4.66 o                         
  -2   2  26        188.07        234.69        15.83 o                         
   0   2  26         35.58         32.97         4.97 o                         
 -35   3  26         13.14         16.97         5.62 o                         
 -33   3  26          6.67          9.28         4.37 o                         
 -31   3  26        105.85        100.31         9.02 o                         
 -29   3  26         29.38         54.28         5.43 o                         
 -27   3  26          1.49          5.25         3.44 o                         
 -25   3  26          7.18          9.45         3.10 o                         
 -23   3  26          8.42         17.29         3.11 o                         
 -21   3  26        264.60        298.44         9.48 o                         
 -19   3  26          2.97          5.98         2.97 o                         
 -17   3  26        787.54        789.44        19.92 o                         
 -15   3  26         96.98         88.23         5.52 o                         
 -13   3  26         22.00         22.42         3.67 o                         
 -11   3  26          1.06          3.80         3.81 o                         
  -9   3  26        239.52        243.75         9.72 o                         
  -7   3  26          4.73         10.70         4.06 o                         
  -5   3  26        165.64        225.12        11.68 o                         
 -24   4  26          0.31          0.06         5.35 o                         
 -22   4  26         29.36         36.25         6.41 o                         
 -20   4  26         71.99         76.44         8.71 o                         
 -18   4  26         10.83         23.52         6.46 o                         
 -16   4  26          0.38          6.04         5.86 o                         
 -14   4  26         10.77         16.60         6.34 o                         
 -41   1  27         13.94         24.18         5.21 o                         
 -39   1  27          4.51         14.37         5.31 o                         
 -37   1  27          0.09         -0.54         3.86 o                         
 -35   1  27        135.84        128.33         7.19 o                         
 -33   1  27         53.87         56.16         5.18 o                         
 -31   1  27         43.45         45.09         4.77 o                         
 -29   1  27        181.46        202.44         9.20 o                         
 -27   1  27         21.19         45.10         4.30 o                         
 -25   1  27        598.58        569.13        15.51 o                         
 -23   1  27         54.95         45.25         4.02 o                         
 -21   1  27         22.02         20.39         3.39 o                         
 -19   1  27        130.71        133.59         5.94 o                         
 -17   1  27        361.62        315.33         9.18 o                         
 -15   1  27          1.85          8.34         2.61 o                         
 -13   1  27          0.00          3.13         2.58 o                         
 -11   1  27         36.49         24.26         3.38 o                         
  -9   1  27         18.21         27.74         3.55 o                         
  -7   1  27          3.82          5.82         3.51 o                         
  -5   1  27        194.21        191.55         8.27 o                         
  -3   1  27         75.15         81.22         5.79 o                         
  -1   1  27         56.86         77.23         5.95 o                         
   1   1  27          0.79          3.76         4.60 o                         
 -38   2  27         20.08         24.90         4.83 o                         
 -36   2  27          0.91          5.01         4.10 o                         
 -34   2  27         68.31         84.25         8.70 o                         
 -32   2  27        178.40        201.05         8.35 o                         
 -30   2  27         18.77         27.02         4.96 o                         
 -28   2  27        187.55        221.19         9.85 o                         
 -26   2  27         36.65         42.20         4.55 o                         
 -24   2  27         74.14         60.65         5.14 o                         
 -22   2  27         25.04         31.32         4.61 o                         
 -20   2  27         52.98         65.17         5.19 o                         
 -18   2  27        151.13        162.96         7.86 o                         
 -16   2  27        532.31        483.27        16.07 o                         
 -14   2  27          0.39          1.93         3.68 o                         
 -12   2  27         49.65         43.85         4.57 o                         
 -10   2  27         20.70         23.31         2.97 o                         
  -8   2  27        114.26        139.89         6.69 o                         
  -6   2  27         92.25         97.66         6.65 o                         
  -4   2  27         78.03        102.67        12.72 o                         
  -2   2  27         79.54         88.12         5.98 o                         
 -33   3  27          9.40          7.76         4.29 o                         
 -31   3  27         33.65         29.44         6.11 o                         
 -29   3  27         47.07         56.58         5.98 o                         
 -27   3  27          0.06          4.61         5.41 o                         
 -25   3  27          8.13          8.20         4.62 o                         
 -23   3  27         34.87         28.59         4.16 o                         
 -21   3  27          7.34         10.16         3.73 o                         
 -19   3  27         86.15        127.22         6.81 o                         
 -17   3  27         21.39         25.38         4.06 o                         
 -15   3  27         74.20         77.41         5.13 o                         
 -13   3  27          5.79          5.03         4.26 o                         
 -11   3  27          4.25         17.45         3.98 o                         
  -9   3  27          9.21         21.54         8.09 o                         
  -7   3  27         18.66         23.99         5.16 o                         
 -40   0  28         40.40         17.76        13.46 o                         
 -38   0  28          3.15         14.98         6.82 o                         
 -36   0  28         14.37         18.28         6.89 o                         
 -34   0  28         21.21         21.69         5.76 o                         
 -32   0  28         84.41         74.66         7.41 o                         
 -30   0  28         30.34         31.01         5.72 o                         
 -28   0  28         28.12         18.12         5.12 o                         
 -26   0  28         85.20         91.61         7.63 o                         
 -24   0  28         25.88         23.40         5.19 o                         
 -22   0  28         80.93         75.74         6.60 o                         
 -20   0  28         34.68         48.55         5.48 o                         
 -18   0  28        213.88        183.63         9.58 o                         
 -16   0  28         79.72         43.08         5.38 o                         
 -14   0  28          5.87         12.00         4.98 o                         
 -12   0  28         36.40         28.28         5.00 o                         
 -10   0  28        225.46        229.16        12.85 o                         
  -8   0  28         48.24         36.01         6.28 o                         
  -6   0  28         58.51         67.08         7.81 o                         
  -4   0  28         99.84        135.40        10.17 o                         
  -2   0  28         23.76         22.56         9.39 o                         
 -39   1  28          4.50         11.77         4.80 o                         
 -37   1  28        105.04        131.36         7.38 o                         
 -35   1  28        122.50        134.97         7.29 o                         
 -33   1  28        308.00        313.84        12.20 o                         
 -31   1  28        697.96        702.09        18.40 o                         
 -29   1  28          3.34          4.45         3.28 o                         
 -27   1  28         21.49         17.87         3.73 o                         
 -25   1  28        208.28        199.39         8.13 o                         
 -23   1  28         40.06         40.17         4.34 o                         
 -21   1  28          2.16         -2.84         2.84 o                         
 -19   1  28          1.68         -3.16         3.16 o                         
 -17   1  28         53.24         54.20         3.66 o                         
 -15   1  28          8.64         28.19         3.72 o                         
 -13   1  28         23.19         16.93         2.90 o                         
 -11   1  28         30.13         49.47         4.07 o                         
  -9   1  28          0.53          6.67         3.35 o                         
  -7   1  28         41.76         49.59         4.98 o                         
  -5   1  28          5.29          9.98         4.07 o                         
  -3   1  28        151.90        183.44         8.61 o                         
  -1   1  28          0.00          3.89         5.01 o                         
 -38   2  28          4.73         10.80         4.51 o                         
 -36   2  28          4.96         10.53         4.95 o                         
 -34   2  28         45.70         48.05         4.57 o                         
 -32   2  28         19.89         41.70         5.14 o                         
 -30   2  28         92.28         77.11         6.24 o                         
 -28   2  28         45.92         54.83         6.42 o                         
 -26   2  28        103.25        117.65         7.06 o                         
 -24   2  28         31.94         32.66         4.65 o                         
 -22   2  28         15.57         20.44         3.94 o                         
 -20   2  28        126.81        144.00         7.05 o                         
 -18   2  28        337.47        335.95        11.90 o                         
 -16   2  28         24.65         34.62         4.72 o                         
 -14   2  28          5.01         19.55         3.92 o                         
 -12   2  28          1.65         -3.40         3.40 o                         
 -10   2  28        283.30        330.22         9.50 o                         
  -8   2  28          3.04         12.51         3.32 o                         
  -6   2  28          0.21         14.92         5.59 o                         
  -4   2  28          4.99         17.47         4.79 o                         
 -33   3  28        162.31        175.45         9.97 o                         
 -31   3  28         52.15         76.33         6.34 o                         
 -29   3  28         38.06         43.24         5.02 o                         
 -27   3  28         30.77         42.37         5.05 o                         
 -25   3  28         11.76         13.56         3.91 o                         
 -23   3  28         61.84         53.62         4.94 o                         
 -21   3  28         87.60        114.13         6.56 o                         
 -19   3  28         55.23         66.17         5.24 o                         
 -17   3  28         52.23         53.85         5.35 o                         
 -15   3  28         26.25         27.64         6.28 o                         
 -13   3  28          5.48          9.76         3.96 o                         
 -11   3  28          5.60         11.92         4.29 o                         
  -9   3  28          0.62          6.49         5.81 o                         
 -39   1  29          1.07         14.41         4.70 o                         
 -37   1  29         43.98         53.95         6.20 o                         
 -35   1  29        121.96        119.88         7.05 o                         
 -33   1  29        145.17        131.09         7.11 o                         
 -31   1  29        113.48        118.04         6.26 o                         
 -29   1  29        166.51        131.73         6.48 o                         
 -27   1  29         17.63         18.41         3.65 o                         
 -25   1  29         33.05         43.31         4.24 o                         
 -23   1  29         75.61         72.50         5.26 o                         
 -21   1  29        165.30        174.96         7.44 o                         
 -19   1  29          0.07          1.91         2.69 o                         
 -17   1  29        104.06        111.74         4.98 o                         
 -15   1  29         68.71         78.05         4.60 o                         
 -13   1  29          4.44          6.91         2.92 o                         
 -11   1  29        196.25        198.20         7.22 o                         
  -9   1  29         18.04         23.99         4.00 o                         
  -7   1  29         87.05        109.66         6.97 o                         
  -5   1  29          1.77         14.52         4.47 o                         
 -36   2  29         16.05         28.23         5.17 o                         
 -34   2  29         58.87         64.44         6.88 o                         
 -32   2  29        262.92        268.29        11.35 o                         
 -30   2  29         16.40         18.52         4.67 o                         
 -28   2  29         58.50         42.82         5.42 o                         
 -26   2  29         21.36         29.04         5.36 o                         
 -24   2  29         45.65         56.56         4.92 o                         
 -22   2  29         15.82         18.46         4.05 o                         
 -20   2  29        204.26        201.01         8.34 o                         
 -18   2  29          0.88          3.20         3.59 o                         
 -16   2  29         21.25         24.02         4.44 o                         
 -14   2  29        141.78        131.82         6.95 o                         
 -12   2  29         36.41         58.60         5.13 o                         
 -10   2  29          0.44          7.66         3.44 o                         
  -8   2  29         53.21         76.26         4.97 o                         
  -6   2  29          9.58         19.31         4.86 o                         
 -31   3  29          3.58          5.72         4.59 o                         
 -29   3  29         61.21         81.25         7.73 o                         
 -27   3  29          1.13          0.26         3.94 o                         
 -25   3  29          0.01          1.05         4.28 o                         
 -23   3  29        193.41        211.73         9.77 o                         
 -21   3  29          1.02         12.62         3.96 o                         
 -19   3  29         19.87         15.00         4.72 o                         
 -17   3  29         23.65         31.25         5.94 o                         
 -15   3  29         14.36         21.42         5.62 o                         
 -13   3  29         30.22         31.44         9.69 o                         
 -40   0  30         17.93          9.60         6.73 o                         
 -38   0  30        218.16        261.52        20.01 o                         
 -36   0  30        247.27        242.88        13.72 o                         
 -34   0  30         28.29         23.36         6.36 o                         
 -32   0  30        254.55        265.21        13.73 o                         
 -30   0  30         49.37         45.02         6.25 o                         
 -28   0  30         10.93          5.97         6.19 o                         
 -26   0  30         35.90         51.97         6.74 o                         
 -24   0  30        284.00        297.28        13.94 o                         
 -22   0  30         32.84         21.16         4.76 o                         
 -20   0  30        306.10        265.99        11.84 o                         
 -18   0  30          0.04          5.08         4.18 o                         
 -16   0  30         71.35         76.82         6.80 o                         
 -14   0  30          1.19          7.24         5.35 o                         
 -12   0  30          4.92          8.90         4.94 o                         
 -10   0  30          2.53          1.52         4.79 o                         
  -8   0  30          0.24          0.43         6.78 o                         
  -6   0  30          1.69          2.85         5.67 o                         
 -39   1  30         41.11         41.62         5.49 o                         
 -37   1  30         80.94         79.42         6.18 o                         
 -35   1  30        150.26        187.43         9.20 o                         
 -33   1  30         23.83         37.72         5.51 o                         
 -31   1  30         18.79         28.70         4.15 o                         
 -29   1  30         96.96         97.78         5.72 o                         
 -27   1  30          1.60          1.43         3.23 o                         
 -25   1  30        217.38        198.07         7.52 o                         
 -23   1  30         27.16         21.02         3.53 o                         
 -21   1  30          5.48          8.45         3.22 o                         
 -19   1  30         77.48         92.13         5.56 o                         
 -17   1  30          0.03          6.67         2.91 o                         
 -15   1  30        247.27        242.11         8.10 o                         
 -13   1  30         12.64         16.85         3.29 o                         
 -11   1  30          0.39          1.40         4.01 o                         
  -9   1  30         47.86         83.79         6.33 o                         
  -7   1  30         10.19         13.01         4.71 o                         
 -36   2  30        176.85        197.53        24.70 o                         
 -34   2  30         30.30         36.43         5.48 o                         
 -32   2  30         11.50         15.03         5.48 o                         
 -30   2  30         81.14         83.26         6.67 o                         
 -28   2  30         17.64         23.89         5.04 o                         
 -26   2  30        315.25        360.88        12.59 o                         
 -24   2  30        135.45        142.36         7.27 o                         
 -22   2  30          8.46          6.87         3.73 o                         
 -20   2  30          4.37         -0.22         3.63 o                         
 -18   2  30         30.15         39.55         4.59 o                         
 -16   2  30         48.59         66.08         5.77 o                         
 -14   2  30          5.63          7.10         5.09 o                         
 -12   2  30         15.88         20.09         5.29 o                         
 -10   2  30         23.38         40.34         4.82 o                         
 -27   3  30         53.36         80.04         6.31 o                         
 -25   3  30         15.26         24.23         4.81 o                         
 -23   3  30        378.60        445.85        23.70 o                         
 -21   3  30          5.10         -1.43         4.53 o                         
 -19   3  30         22.91         29.34         8.39 o                         
 -17   3  30         27.57         30.67         5.35 o                         
 -37   1  31          0.91         13.57         5.30 o                         
 -35   1  31         25.00         30.39         4.98 o                         
 -33   1  31         25.72         29.10         4.64 o                         
 -31   1  31          6.36         18.65         3.91 o                         
 -29   1  31         46.51         55.61         4.77 o                         
 -27   1  31          5.18          6.44         3.56 o                         
 -25   1  31         80.41         79.08         4.96 o                         
 -23   1  31          4.55          1.90         3.11 o                         
 -21   1  31         14.13         19.57         3.66 o                         
 -19   1  31         11.65         11.69         4.09 o                         
 -17   1  31         11.31         25.98         3.73 o                         
 -15   1  31         59.54         88.73         5.49 o                         
 -13   1  31         50.95         82.86         5.34 o                         
 -11   1  31          2.47          8.38         4.19 o                         
  -9   1  31         33.14         37.34         4.84 o                         
 -34   2  31         45.79         43.72         6.20 o                         
 -32   2  31          1.67          6.42         4.81 o                         
 -30   2  31          1.66         -1.47         5.29 o                         
 -28   2  31        120.99        145.35         8.26 o                         
 -26   2  31          0.92          4.86         4.14 o                         
 -24   2  31          5.92          6.38         4.08 o                         
 -22   2  31          0.02         -0.51         3.96 o                         
 -20   2  31         21.02         26.53         4.45 o                         
 -18   2  31          4.42         10.75         4.27 o                         
 -16   2  31          1.42          2.74         5.85 o                         
 -14   2  31          0.07          5.99         4.32 o                         
 -12   2  31          1.20          8.51         4.09 o                         
 -36   0  32         56.39         68.01        14.30 o                         
 -34   0  32         98.79        109.76        23.10 o                         
 -32   0  32         41.17         59.59         7.94 o                         
 -30   0  32          2.97         -2.28         6.19 o                         
 -28   0  32         10.70         29.50         6.25 o                         
 -26   0  32          5.67         13.95         5.75 o                         
 -24   0  32        256.01        256.58        13.51 o                         
 -22   0  32         47.81         48.04         6.35 o                         
 -20   0  32         34.81         25.52         5.64 o                         
 -18   0  32         74.16        112.04         8.54 o                         
 -16   0  32        290.49        341.06        14.97 o                         
 -14   0  32         85.92        138.01        12.04 o                         
 -12   0  32         34.22         42.63         6.66 o                         
 -10   0  32         98.44        101.82        12.52 o                         
 -35   1  32          1.54          9.01         4.88 o                         
 -33   1  32          1.48          4.08         4.03 o                         
 -31   1  32         92.57        116.84         7.65 o                         
 -29   1  32          8.78         14.69         3.96 o                         
 -27   1  32          0.06         11.51         3.58 o                         
 -25   1  32          9.05         11.87         3.51 o                         
 -23   1  32         11.29         10.00         3.68 o                         
 -21   1  32          0.38          4.89         3.52 o                         
 -19   1  32        125.40        171.96         7.53 o                         
 -17   1  32         50.37         63.41         5.28 o                         
 -15   1  32        106.62        161.53         8.64 o                         
 -13   1  32         69.29         94.84         5.53 o                         
 -11   1  32          0.51         -3.25         4.41 o                         
 -32   2  32          0.78         -0.23         4.66 o                         
 -30   2  32          7.15         12.31         5.02 o                         
 -28   2  32         14.28         18.94         4.77 o                         
 -26   2  32         45.80         62.52         6.13 o                         
 -24   2  32         31.35         45.62         5.71 o                         
 -22   2  32         48.57         55.57         5.59 o                         
 -20   2  32          3.10         10.30         4.22 o                         
 -18   2  32         23.37         22.88         4.64 o                         
 -16   2  32          0.21          0.81         4.32 o                         
 -33   1  33         79.95        106.18         7.04 o                         
 -31   1  33         95.43        101.80         6.64 o                         
 -29   1  33          1.00          4.02         3.93 o                         
 -27   1  33         69.93         74.62         6.36 o                         
 -25   1  33         47.88         51.24         5.43 o                         
 -23   1  33          7.91          5.48         4.04 o                         
 -21   1  33         33.18         50.98         5.13 o                         
 -19   1  33          3.92         12.47         3.77 o                         
 -17   1  33         20.81         38.68         4.33 o                         
 -15   1  33          2.83         11.79         4.45 o                         
 -28   2  33          0.00         -4.35         4.35 o                         
 -26   2  33         67.53         87.50         6.32 o                         
 -24   2  33          0.03         -0.66         4.33 o                         
 -22   2  33          7.69         14.34         4.73 o                         
 -34   0  34         85.80         96.05        21.60 o                         
 -32   0  34          0.03         -2.42         5.45 o                         
 -30   0  34         26.34         37.92         8.29 o                         
 -28   0  34         11.07         26.98         9.41 o                         
 -26   0  34          3.72          5.41         8.72 o                         
 -24   0  34        205.25        243.62        15.84 o                         
 -22   0  34        169.42        175.15        12.42 o                         
 -20   0  34         63.58         84.80         8.09 o                         
 -18   0  34        209.31        276.59        13.20 o                         
 -31   1  34         48.09         52.46         5.14 o                         
 -29   1  34          0.73         -2.72         4.06 o                         
 -27   1  34          1.23          6.35         4.15 o                         
 -25   1  34         15.94         15.60         4.07 o                         
 -23   1  34          2.16         10.58         3.95 o                         
 -21   1  34          9.47         15.79         4.27 o                         
 -19   1  34          1.72          6.56         4.23 o                         
                                                                                
